# Supplementary material for: Temporal landscape of mitochondrial proteostasis governed by the UPRmt
Source: Sci Adv. 2023 Sep 22;9(38):eadh8228. doi: 10.1126/sciadv.adh8228 (PMC10516501; doi:10.1126/sciadv.adh8228)
Supplement: Supplementary file 2 — Tables S8 and S9 [file sciadv.adh8228_tables_s8_and_s9.zip]

Archive with 2 entries (2 files):
- adh8228_Table_S8.xlsx
- adh8228_Table_S9.xlsx
