# Supplementary material for: Temporal landscape of mitochondrial proteostasis governed by the UPRmt
Source: Sci Adv. 2023 Sep 22;9(38):eadh8228. doi: 10.1126/sciadv.adh8228 (PMC10516501; doi:10.1126/sciadv.adh8228)
Supplement: Supplementary file 2 — Tables S8 and S9 [file sciadv.adh8228_tables_s8_and_s9.zip › adh8228_Table_S8.xlsx]

## Sheet: Summary
Sheet	Ciontents
1	TMT batch labelling layout for 12 h G-TPP WT MitoPQ data, related to Figure 1
2	TMT batch labelling layout for 12h G-TPP, 24/48h recovery WT, CHOP KO, ATF4 KO, ATF5 KO, TKO MitoPQ data, related to Figures 2, 3, 4
3	12 h G-TPP WT processed MitoPQ data
4	12 h G-TPP, 24/48h recovery WT, CHOP KO, ATF4 KO, ATF5 KO, TKO MitoPQ data, related to Figures 2, 3, 4

## Sheet: 1_TMT batch layout_12h G-TPP WT
TMT 11plex	126	127N	127C	128N	128C	129N	129C	130N	130C	131N	131C
Set 1	pooled ctrl	1	4	2	5	3	6
Set 3	pooled ctrl	19	22	20	23	21	24
Group	Sample #	Sample	Group	Sample #	Sample
A	1	WT UT P	C	19	WT UT S			= decoy sample
	2	WT UT P		20	WT UT S		P	= insoluble sample
	3	WT UT P		21	WT UT S		S	= soluble sample
B	4	WT + P	D	22	WT + S
	5	WT + P		23	WT + S
	6	WT + P		24	WT + S
Batch 1						Batch 2
Cell line	Condition	Repeat	Fraction	Label	Sample #	Cell line	Condition	Repeat	Fraction	Label	Sample #
WT	DMSO	N1	P	127N	1	WT	DMSO	N1	S	127N	7
WT	DMSO	N2	P	128N	2	WT	DMSO	N2	S	128N	8
WT	DMSO	N3	P	129N	3	WT	DMSO	N3	S	129N	9
WT	12 h	N1	P	127C	4	WT	12 h	N1	S	127C	10
WT	12 h	N2	P	128C	5	WT	12 h	N2	S	128C	11
WT	12 h	N3	P	129C	6	WT	12 h	N3	S	129C	12
-	-	N1	P	130C	-	-	-	N1	S	130C	-
-	-	N2	P	131N	-	-	-	N2	S	131N	-
-	-	N3	P	131C	-	-	-	N3	S	131C	-

## Sheet: 2_TMT batch layout_Recovery
TMT 11plex	126	127N	127C	128N	128C	129N	129C	130N	130C	131N	131C
Set 1	pooled ctrl	1	4	2	5	3	6		7	8	9			= decoy sample
Set 2	pooled ctrl	10	13	11	14	12	15		16	17	18		P	= insoluble sample
Set 3	pooled ctrl	19	22	20	23	21	24		25	26	27		S	= soluble sample
Set 4	pooled ctrl	28	31	29	32	30	33		34	35	36
Set 5	pooled ctrl	37	40	38	41	39	42		43	44	45
Set 6	pooled ctrl	46	49	47	50	48	51		52	53	54
Set 7	pooled ctrl	55	58	56	59	57	60		61	62	63
Set 8	pooled ctrl	64	67	65	68	66	69		70	71	72
Set 9	pooled ctrl	73	76	74	77	75	78		79	80	81
Set 10	pooled ctrl	82	85	83	86	84	87		88	89	90
Set 11	pooled ctrl	91	94	92	95	93	96		97	98	99
Set 12	pooled ctrl	100	103	101	104	102	105		106	107	108
Set 13	pooled ctrl	109	112	110	113	111	114	38	115	116	117
Set 14	pooled ctrl	118		119		120
Batch 1						Batch 5						Batch 9						Batch 13
Cell line	Condition	Repeat	Fraction	Label	Sample #	Cell line	Condition	Repeat	Fraction	Label	Sample #	Cell line	Condition	Repeat	Fraction	Label	Sample #	Cell line	Condition	Repeat	Fraction	Label	Sample #
WT	DMSO	N1	P	127N	1	CHOP KO	12h	N1	P	127N	37	ATF4 KO	24h C	N1	P	127N	73	ATF5 KO	48h C	N1	P	127N	109
WT	DMSO	N2	P	128N	2	CHOP KO	12h	N2	P	128N	38	ATF4 KO	24h C	N2	P	128N	74	ATF5 KO	48h C	N2	P	128N	110
WT	DMSO	N3	P	129N	3	CHOP KO	12h	N3	P	129N	39	ATF4 KO	24h C	N3	P	129N	75	ATF5 KO	48h C	N3	P	129N	111
WT	DMSO	N1	S	127C	4	CHOP KO	12h	N1	S	127C	40	ATF4 KO	24h C	N1	S	127C	76	ATF5 KO	48h C	N1	S	127C	112
WT	DMSO	N2	S	128C	5	CHOP KO	12h	N2	S	128C	41	ATF4 KO	24h C	N2	S	128C	77	ATF5 KO	48h C	N2	S	128C	113
WT	DMSO	N3	S	129C	6	CHOP KO	12h	N3	S	129C	42	ATF4 KO	24h C	N3	S	129C	78	ATF5 KO	48h C	N3	S	129C	114
CHOP KO	DMSO	N1	P	130C	7	ATF4 KO	12h	N1	P	130C	43	ATF5 KO	24h C	N1	P	130C	79	TKO	48h C	N1	P	130C	115
CHOP KO	DMSO	N2	P	131N	8	ATF4 KO	12h	N2	P	131N	44	ATF5 KO	24h C	N2	P	131N	80	TKO	48h C	N2	P	131N	116
CHOP KO	DMSO	N3	P	131C	9	ATF4 KO	12h	N3	P	131C	45	ATF5 KO	24h C	N3	P	131C	81	TKO	48h C	N3	P	131C	117
Batch 2						Batch 6						Batch 10						Batch 14
Cell line	Condition	Repeat	Fraction	Label	Sample #	Cell line	Condition	Repeat	Fraction	Label	Sample #	Cell line	Condition	Repeat	Fraction	Label	Sample #	Cell line	Condition	Repeat	Fraction	Label	Sample #
CHOP KO	DMSO	N1	S	127N	10	ATF4 KO	12h	N1	S	127N	46	ATF5 KO	24h C	N1	S	127N	82	TKO	48h C	N1	S	127N	118
CHOP KO	DMSO	N2	S	128N	11	ATF4 KO	12h	N2	S	128N	47	ATF5 KO	24h C	N2	S	128N	83	TKO	48h C	N2	S	128N	119
CHOP KO	DMSO	N3	S	129N	12	ATF4 KO	12h	N3	S	129N	48	ATF5 KO	24h C	N3	S	129N	84	TKO	48h C	N3	S	129N	120
ATF4 KO	DMSO	N1	P	127C	13	ATF5 KO	12h	N1	P	127C	49	TKO	24h C	N1	P	127C	85	-	48h C	-	P	127C	121
ATF4 KO	DMSO	N2	P	128C	14	ATF5 KO	12h	N2	P	128C	50	TKO	24h C	N2	P	128C	86	-	48h C	-	P	128C	122
ATF4 KO	DMSO	N3	P	129C	15	ATF5 KO	12h	N3	P	129C	51	TKO	24h C	N3	P	129C	87	-	48h C	-	P	129C	123
ATF4 KO	DMSO	N1	S	130C	16	ATF5 KO	12h	N1	S	130C	52	TKO	24h C	N1	S	130C	88	-	48h C	-	S	130C	124
ATF4 KO	DMSO	N2	S	131N	17	ATF5 KO	12h	N2	S	131N	53	TKO	24h C	N2	S	131N	89	-	48h C	-	S	131N	125
ATF4 KO	DMSO	N3	S	131C	18	ATF5 KO	12h	N3	S	131C	54	TKO	24h C	N3	S	131C	90	-	48h C	-	S	131C	126
Batch 3						Batch 7						Batch 11
Cell line	Condition	Repeat	Fraction	Label	Sample #	Cell line	Condition	Repeat	Fraction	Label	Sample #	Cell line	Condition	Repeat	Fraction	Label	Sample #
ATF5 KO	DMSO	N1	P	127N	19	TKO	12h	N1	P	127N	55	WT	48h C	N1	P	127N	91
ATF5 KO	DMSO	N2	P	128N	20	TKO	12h	N2	P	128N	56	WT	48h C	N2	P	128N	92
ATF5 KO	DMSO	N3	P	129N	21	TKO	12h	N3	P	129N	57	WT	48h C	N3	P	129N	93
ATF5 KO	DMSO	N1	S	127C	22	TKO	12h	N1	S	127C	58	WT	48h C	N1	S	127C	94
ATF5 KO	DMSO	N2	S	128C	23	TKO	12h	N2	S	128C	59	WT	48h C	N2	S	128C	95
ATF5 KO	DMSO	N3	S	129C	24	TKO	12h	N3	S	129C	60	WT	48h C	N3	S	129C	96
TKO	DMSO	N1	P	130C	25	WT	24h C	N1	P	130C	61	CHOP KO	48h C	N1	P	130C	97
TKO	DMSO	N2	P	131N	26	WT	24h C	N2	P	131N	62	CHOP KO	48h C	N2	P	131N	98
TKO	DMSO	N3	P	131C	27	WT	24h C	N3	P	131C	63	CHOP KO	48h C	N3	P	131C	99
Batch 4						Batch 8						Batch 12
Cell line	Condition	Repeat	Fraction	Label	Sample #	Cell line	Condition	Repeat	Fraction	Label	Sample #	Cell line	Condition	Repeat	Fraction	Label	Sample #
TKO	DMSO	N1	S	127N	28	WT	24h C	N1	S	127N	64	CHOP KO	48h C	N1	S	127N	100
TKO	DMSO	N2	S	128N	29	WT	24h C	N2	S	128N	65	CHOP KO	48h C	N2	S	128N	101
TKO	DMSO	N3	S	129N	30	WT	24h C	N3	S	129N	66	CHOP KO	48h C	N3	S	129N	102
WT	12h	N1	P	127C	31	CHOP KO	24h C	N1	P	127C	67	ATF4 KO	48h C	N1	P	127C	103
WT	12h	N2	P	128C	32	CHOP KO	24h C	N2	P	128C	68	ATF4 KO	48h C	N2	P	128C	104
WT	12h	N3	P	129C	33	CHOP KO	24h C	N3	P	129C	69	ATF4 KO	48h C	N3	P	129C	105
WT	12h	N1	S	130C	34	CHOP KO	24h C	N1	S	130C	70	ATF4 KO	48h C	N1	S	130C	106
WT	12h	N2	S	131N	35	CHOP KO	24h C	N2	S	131N	71	ATF4 KO	48h C	N2	S	131N	107
WT	12h	N3	S	131C	36	CHOP KO	24h C	N3	S	131C	72	ATF4 KO	48h C	N3	S	131C	108

## Sheet: 3_12h G-TPP WT MitoPQ processed
Protein IDs	Majority protein IDs	Protein names	Gene names	id	pooledctrl_1	pooledctrl_2	WT_DMSO_P_1	WT_DMSO_S_1	WT_DMSO_total_1	WT_DMSO_%ins_1	WT_DMSO_P_2	WT_DMSO_S_2	WT_DMSO_total_2	WT_DMSO_%ins_2	WT_DMSO_P_3	WT_DMSO_S_3	WT_DMSO_total_3	WT_DMSO_%ins_3	WT_G-TPP_P_1	WT_G-TPP_S_1	WT_G-TPP_total_1	WT_G-TPP_%ins_1	WT_G-TPP_P_2	WT_G-TPP_S_2	WT_G-TPP_total_2	WT_G-TPP_%ins_2	WT_G-TPP_P_3	WT_G-TPP_S_3	WT_G-TPP_total_3	WT_G-TPP_%ins_3
P28330	P28330	Long-chain specific acyl-CoA dehydrogenase, mitochondrial	ACADL	1138	11060.1	11060.1	9188.75	50597.5	59786.3	15.3693	127.186	22984.7	23111.9	0.550305	911.223	60178.1	61089.3	1.49162	43543.4	1368.99	44912.4	96.9519	10822.6	3787.01	14609.6	74.0786	22956.4	12356.7	35313.1	65.0081
P45954	P45954	Short/branched chain specific acyl-CoA dehydrogenase, mitochondrial	ACADSB	1359	23877.6	23877.6	14533.5	16482.3	31015.8	46.8584	25579.9	46613.5	72193.4	35.4324	21710	27700.3	49410.3	43.9382	75450.1	33425.6	108876	69.2993	5417.07	100914	106331	5.09454	10086.9	84400.9	94487.8	10.6753
O00154	O00154	Cytosolic acyl coenzyme A thioester hydrolase	ACOT7	110	45286.4	45286.4	51043.9	95567	146611	34.8159	39000	35380.9	74380.9	52.4328	31926.5	33374.9	65301.4	48.891	61104.3	35620.8	96725.1	63.1732	23379.6	31573.9	54953.5	42.5443	39595.9	39376.5	78972.4	50.1389
Q96CM8	Q96CM8	Acyl-CoA synthetase family member 2, mitochondrial	ACSF2	3162	64931.5	64931.5	156865	3.15805e+06	3.31491e+06	4.73209	1.00639e+06	2.10502e+06	3.11141e+06	32.3452	1.31166e+06	3.31978e+06	4.63144e+06	28.3207	397772	1.58847e+06	1.98625e+06	20.0263	134366	1.758e+06	1.89237e+06	7.10039	53356.1	1.30882e+06	1.36217e+06	3.91699
Q8NI60	Q8NI60	Atypical kinase ADCK3, mitochondrial	ADCK3	2919	964638	964638	614265	35285.9	649551	94.5676	751654	11577.2	763231	98.4831	709237	47816.2	757054	93.6839	1.78879e+06	6227.85	1.79502e+06	99.653	1.39248e+06	618.911	1.3931e+06	99.9556	1.49936e+06	30669.1	1.53003e+06	97.9955
Q13686	Q13686	Alkylated DNA repair protein alkB homolog 1	ALKBH1	2079	195715	195715	78083.2	4988.71	83071.9	93.9947	108679	27093.1	135772	80.0451	159667	90037.6	249705	63.9424	466741	106492	573233	81.4225	296830	2636.5	299466	99.1196	249223	159017	408241	61.0482
Q7Z3D6	Q7Z3D6	UPF0317 protein C14orf159, mitochondrial	C14orf159	2654	53146.4	53146.4	31129.6	25379.2	56508.7	55.088	34658.5	99834	134493	25.7698	26731.5	31293.9	58025.4	46.0686	119992	119428	239419	50.1178	103226	68459.4	171686	60.1252	110161	42196.1	152357	72.3045
Q96HJ9	Q96HJ9	UPF0562 protein C7orf55	C7orf55	3239	177817	177817	13637.1	12874.1	26511.2	51.439	16617.7	16358	32975.7	50.3937	18894.5	13530.8	32425.3	58.2707	31816.8	15884	47700.8	66.7007	25260.4	1275.91	26536.3	95.1919	18569.3	10082	28651.4	64.8114
P0C7P0	P0C7P0	CDGSH iron-sulfur domain-containing protein 3, mitochondrial	CISD3	808	55170.2	55170.2	31448.3	14354.9	45803.2	68.6595	40448.9	6572.25	47021.1	86.0228	38204.5	20500.5	58705	65.0788	92367.1	2686.73	95053.8	97.1735	79266.7	106.292	79373	99.8661	89704.9	12227.2	101932	88.0046
O75153	O75153	Clustered mitochondria protein homolog	CLUH	430	161015	161015	52681.3	2206.23	54887.5	95.9804	89376.4	29692.5	119069	75.0628	97063.9	19699.2	116763	83.1289	139693	21913.1	161606	86.4404	81235.7	22353.5	103589	78.421	99343.6	30699.6	130043	76.3928
Q9NZJ6	Q9NZJ6	Ubiquinone biosynthesis O-methyltransferase, mitochondrial	COQ3	3952	287156	287156	45076.8	40030.3	85107.1	52.9648	71654.9	17925.9	89580.7	79.9892	54535.2	61537.7	116073	46.9836	504683	66467.1	571150	88.3626	535229	25178	560407	95.5072	568162	26189.7	594352	95.5936
Q9Y3A0	Q9Y3A0	Ubiquinone biosynthesis protein COQ4 homolog, mitochondrial	COQ4	4238	22534.9	22534.9	37920.9	203638	241559	15.6984	116545	3262.04	119807	97.2772	2881.42	69087.9	71969.3	4.00368	94613	291417	386030	24.5092	1481.46	260944	262425	0.564527	133219	138277	271496	49.0684
Q99807	Q99807	5-demethoxyubiquinone hydroxylase, mitochondrial	COQ7	3393	83647.8	83647.8	1613.11	11075.7	12688.8	12.7129	7004.93	46446	53450.9	13.1054	17500.2	35825.8	53326	32.8174	46138.7	10494.9	56633.6	81.4688	24923.9	68055	92978.9	26.8059	59853.9	14658	74511.9	80.328
Q96LL9	Q96LL9	DnaJ homolog subfamily C member 30	DNAJC30	3282	438337	438337	111742	9418.9	121161	92.2261	137255	4152.62	141407	97.0634	121596	21236.1	142832	85.1322	506750	1344.4	508094	99.7354	402741	2473.35	405214	99.3896	437486	16502.5	453989	96.365
Q9Y6K1	Q9Y6K1	DNA (cytosine-5)-methyltransferase 3A	DNMT3A	4345	5852.61	5852.61	4830.04	6791.54	11621.6	41.561	7745.78	8074.89	15820.7	48.9599	6949.57	5534.67	12484.2	55.6667	9090.23	17263.5	26353.7	34.4931	7844.42	2283.18	10127.6	77.4558	7886.38	5642.46	13528.8	58.2931
O95363	O95363	Phenylalanine--tRNA ligase, mitochondrial	FARS2	575	357037	357037	89929.5	44206.5	134136	67.0436	145502	2823	148325	98.0968	128744	12105.8	140850	91.4051	1.01314e+06	50723.2	1.06386e+06	95.2322	859848	4994.01	864842	99.4226	947262	1387.09	948649	99.8538
Q53R41	Q53R41	FAST kinase domain-containing protein 1	FASTKD1	2394	445228	445228	114573	5899.57	120473	95.103	193491	19401.1	212893	90.8869	165401	764.114	166165	99.5401	849730	32629.8	882360	96.302	733934	20495	754429	97.2834	791643	22560.2	814203	97.2292
Q05932	Q05932	Folylpolyglutamate synthase, mitochondrial	FPGS	1894	263654	263654	151869	6737.97	158607	95.7518	238903	43373.3	282276	84.6345	200360	36405.2	236765	84.6239	568767	7930.12	576697	98.6249	408359	20625	428984	95.1921	387849	55386	443235	87.5042
Q8N3Z3	Q8N3Z3	GTP-binding protein 8	GTPBP8	2818	182478	182478	123505	1416.7	124921	98.8659	132781	4099.83	136881	97.0048	177209	16699.8	193909	91.3878	472081	12424.1	484505	97.4357	359592	10396.5	369989	97.1901	323735	34659.1	358394	90.3293
Q8N442	Q8N442	Translation factor GUF1, mitochondrial	GUF1	2819	187358	187358	33661.3	25874	59535.3	56.54	94690.9	55705.6	150396	62.9609	74014.7	37791.4	111806	66.1992	372827	26257.2	399084	93.4206	293758	10144	303902	96.6621	340060	12168.2	352228	96.5454
P14735	P14735	Insulin-degrading enzyme	IDE	905	79934	79934	57419.4	21438	78857.4	72.8143	71049.9	21443.6	92493.5	76.8161	59867.6	25161.5	85029.2	70.4084	123829	5136.99	128966	96.0168	96561.8	5787.92	102350	94.345	127676	1964.57	129640	98.4846
Q6P1Q0	Q6P1Q0	LETM1 domain-containing protein 1	LETMD1	2538	138596	138596	52171.3	9134.86	61306.2	85.0996	80187.5	55801.3	135989	58.9662	58575.1	65814.7	124390	47.09	145649	14119.8	159768	91.1624	113288	9610.33	122898	92.1802	88929.2	7474.77	96404	92.2464
P49916	P49916	DNA ligase 3	LIG3	1449	77948.3	77948.3	89802.4	6964.6	96767	92.8027	122552	6730.38	129282	94.794	159189	15395.9	174585	91.1814	222759	3897.48	226656	98.2804	189227	5795.09	195022	97.0285	181759	9693.65	191452	94.9368
Q9H7H0	Q9H7H0	Methyltransferase-like protein 17, mitochondrial	METTL17	3691	188927	188927	71467.3	8703.6	80170.9	89.1437	91074.7	3900.04	94974.7	95.8936	81483.8	24318.2	105802	77.0154	410437	42094.3	452531	90.698	361096	31047.9	392144	92.0825	392938	49066.6	442005	88.8991
Q9H825	Q9H825	Methyltransferase-like protein 8	METTL8	3693	107632	107632	9655.08	17690.4	27345.5	35.3077	68885.8	47143.9	116030	59.3691	65104.8	5817.06	70921.8	91.7979	345098	64746.7	409845	84.2021	246454	88892	335346	73.4924	294529	112952	407481	72.2804
Q86TS9	Q86TS9	39S ribosomal protein L52, mitochondrial	MRPL52	2692	77259	77259	13404.4	15582	28986.4	46.2439	22658.5	19546.2	42204.7	53.6871	17906.3	40455.9	58362.2	30.6813	243247	9508.35	252756	96.2381	179691	5076.31	184768	97.2526	223973	10717.8	234691	95.4332
Q9BQC6	Q9BQC6	Ribosomal protein 63, mitochondrial	MRPL57	3424	753183	753183	227003	26353	253356	89.5985	317382	36877.3	354259	89.5903	446630	35997.5	482628	92.5413	1.91327e+06	38956.8	1.95222e+06	98.0045	1.66248e+06	1745.61	1.66423e+06	99.8951	1.89886e+06	20138.7	1.919e+06	98.9506
O15235	O15235	28S ribosomal protein S12, mitochondrial	MRPS12	243	298800	298800	109767	9276.41	119043	92.2075	154103	4295.97	158399	97.2879	150169	6172.57	156341	96.0519	851217	19378.3	870595	97.7741	867256	17974.5	885231	97.9695	1.06493e+06	36764.7	1.10169e+06	96.6629
Q9Y3D5	Q9Y3D5	28S ribosomal protein S18c, mitochondrial	MRPS18C	4252	32571.3	32571.3	11005.4	27290.3	38295.6	28.7379	2387.23	37755.4	40142.7	5.94685	3481.87	20142.3	23624.1	14.7386	341.848	9099.39	9441.24	3.62079	25116.8	15536.9	40653.7	61.7822	20492.3	15284.5	35776.8	57.2781
P82921	P82921	28S ribosomal protein S21, mitochondrial	MRPS21	1793	230879	230879	35618.7	24724.2	60342.8	59.0272	60984.3	11186	72170.2	84.5006	55663.6	3353.97	59017.6	94.317	437903	9804.67	447708	97.81	358793	2258.32	361051	99.3745	425070	8887.92	433958	97.9519
Q96EL2	Q96EL2	28S ribosomal protein S24, mitochondrial	MRPS24	3192	262712	262712	31082.1	23770.4	54852.5	56.6649	129090	4149.34	133239	96.8858	97117.1	17070.9	114188	85.0502	718023	37359.7	755382	95.0542	594597	66695	661292	89.9144	569484	33613	603097	94.4266
Q9BUK6	Q9BUK6	Protein misato homolog 1	MSTO1	3480	63607.5	63607.5	58793.8	16318.1	75111.9	78.2749	60777.5	13588.9	74366.4	81.7271	53711.7	11852.8	65564.6	81.9219	121703	225.03	121928	99.8154	54217	23252.5	77469.5	69.985	178508	8826.85	187334	95.2882
Q96DP5	Q96DP5	Methionyl-tRNA formyltransferase, mitochondrial	MTFMT	3178	54309.8	54309.8	11624.5	23233.8	34858.3	33.3479	15717.4	5475.63	21193	74.1631	15624.3	35542.9	51167.1	30.5358	66639.3	28103.8	94743	70.3368	44182.1	12431.9	56614.1	78.0409	56807.3	2199.05	59006.4	96.2732
Q9Y2Z2	Q9Y2Z2	Protein MTO1 homolog, mitochondrial	MTO1	4222	240439	240439	125129	8016.81	133146	93.9789	141518	36753.7	178271	79.3833	126390	19038.7	145428	86.9085	595868	28156.5	624024	95.4879	407517	23377.5	430895	94.5747	462688	25916.8	488605	94.6958
O75570	O75570	Peptide chain release factor 1, mitochondrial	MTRF1	475	2788.38	2788.38	2556.65	42780.6	45337.2	5.63919	3497.16	30441.2	33938.3	10.3044	7921.56	22121.5	30043.1	26.3674	15781.3	6722.2	22503.5	70.1282	4610.39	20066.7	24677.1	18.6829	15991.4	24851	40842.3	39.1539
O14561	O14561	Acyl carrier protein, mitochondrial	NDUFAB1	170	147439	147439	85086.2	36528.9	121615	69.9635	151887	41947.5	193835	78.3592	118800	25194	143994	82.5034	277204	21488.4	298692	92.8058	233916	26476.2	260392	89.8322	289708	42835	332543	87.119
Q330K2	Q330K2	NADH dehydrogenase (ubiquinone) complex I, assembly factor 6	NDUFAF6	2356	43113.1	43113.1	19557	2008.39	21565.4	90.687	7316.36	11563	18879.3	38.7533	1980.72	6230.96	8211.68	24.1208	56907.8	11655.5	68563.2	83.0004	20183.6	7406.68	27590.3	73.1548	2542.67	84439.7	86982.3	2.9232
Q7L592	Q7L592	NADH dehydrogenase [ubiquinone] complex I, assembly factor 7	NDUFAF7	2630	1.76187e+06	1.76187e+06	670311	3312.45	673623	99.5083	1.02662e+06	20346.6	1.04697e+06	98.0566	845746	30951.8	876698	96.4695	4.26779e+06	24385.2	4.29217e+06	99.4319	3.29473e+06	31737.9	3.32646e+06	99.0459	3.91278e+06	22796.2	3.93557e+06	99.4208
Q9H649	Q9H649	Putative methyltransferase NSUN3	NSUN3	3675	53465.1	53465.1	3065.97	216815	219881	1.39438	3255.45	563898	567153	0.573999	11506.1	507795	519302	2.21569	825551	531072	1.35662e+06	60.8534	326345	504375	830719	39.2846	15493	776028	791521	1.95737
A8MXV4	A8MXV4	Nucleoside diphosphate-linked moiety X motif 19, mitochondrial	NUDT19	29	566953	566953	95516.3	16158.1	111674	85.5311	120001	22421.9	142423	84.2568	120428	29627.3	150056	80.2558	391434	3682.58	395117	99.068	258506	6311.39	264818	97.6167	347414	9538.82	356952	97.3277
Q5BKU9	Q5BKU9	Oxidoreductase-like domain-containing protein 1	OXLD1	2405	9925.31	9925.31	21731.4	14911.9	36643.3	59.3053	36948.5	236634	273583	13.5054	7705.21	149142	156847	4.91255	11948.9	140537	152486	7.83609	67535.5	143291	210827	32.0336	50288.2	150680	200968	25.023
Q7L3T8	Q7L3T8	Probable proline--tRNA ligase, mitochondrial	PARS2	2628	19031.3	19031.3	850.256	11534.4	12384.7	6.86539	4412.18	45052.7	49464.9	8.91981	19554	22841.4	42395.5	46.1229	24243.9	4503.87	28747.8	84.3332	9974.17	4874.26	14848.4	67.1732	15045.2	13272.4	28317.6	53.1301
Q9H0N5	Q9H0N5	Pterin-4-alpha-carbinolamine dehydratase 2	PCBD2	3604	36273.8	36273.8	34363.9	15885.9	50249.8	68.3861	48549.9	31523.3	80073.2	60.6319	48839.7	3897.16	52736.8	92.6102	79665.3	27064.5	106730	74.6421	44815	4755.46	49570.5	90.4067	54408.2	22770.8	77179	70.4961
Q9P0J1	Q9P0J1	[Pyruvate dehydrogenase [acetyl-transferring]]-phosphatase 1, mitochondrial	PDP1	3971	202294	202294	29066.8	7535.16	36601.9	79.4132	53454.8	20880.8	74335.6	71.9101	46197	6420.3	52617.3	87.7981	265542	15178.4	280720	94.593	236824	3084.06	239908	98.7145	243000	11487.1	254487	95.4862
Q9BXM7	Q9BXM7	Serine/threonine-protein kinase PINK1, mitochondrial	PINK1	3531	12740.9	12740.9	1493.41	19318.2	20811.6	7.17585	2618.09	14905.8	17523.9	14.9402	6909.3	62929.1	69838.4	9.89327	15930.8	7225.93	23156.8	68.7956	4282.17	56885.8	61168	7.00067	5208.96	69252.1	74461	6.99555
P41247	P41247	Patatin-like phospholipase domain-containing protein 4	PNPLA4	1320	563738	563738	167447	15887	183334	91.3344	210570	21275.6	231846	90.8234	209016	59198.1	268214	77.9288	902686	10795.2	913481	98.8182	857228	8105.18	865333	99.0633	994143	28476.7	1.02262e+06	97.2153
Q9UHN1	Q9UHN1	DNA polymerase subunit gamma-2, mitochondrial	POLG2	4063	30679.8	30679.8	38206.2	4167.37	42373.6	90.1652	50071.3	21964.3	72035.6	69.5091	31102.9	29870.2	60973.1	51.0109	57981.1	2606.05	60587.1	95.6987	41839.8	15761.2	57601	72.6372	60525.3	23468.8	83994.1	72.059
Q8NI37	Q8NI37	Protein phosphatase PTC7 homolog	PPTC7	2918	11227.2	11227.2	22758.7	26055.7	48814.4	46.6229	2545.71	62190.8	64736.5	3.93242	16517.4	29073.5	45590.9	36.2296	32838.8	58038.9	90877.7	36.1352	14172	63390.6	77562.6	18.2717	16112.5	9857.99	25970.5	62.0416
Q4J6C6	Q4J6C6	Prolyl endopeptidase-like	PREPL	2371	146411	146411	11248.6	84646.1	95894.7	11.7301	64902.9	100996	165899	39.1219	147933	101110	249043	59.4006	432022	558179	990201	43.6297	29899.1	128365	158264	18.892	355013	635011	990025	35.8591
Q8WV60	Q8WV60	Pentatricopeptide repeat-containing protein 2, mitochondrial	PTCD2	2984	679998	679998	218820	25357.2	244177	89.6152	286908	25308	312216	91.8941	318183	45518.2	363702	87.4847	1.09082e+06	36357.2	1.12718e+06	96.7745	874555	6170.9	880726	99.2993	1.00024e+06	13268.3	1.01351e+06	98.6908
Q8N0V3	Q8N0V3	Putative ribosome-binding factor A, mitochondrial	RBFA	2790	103642	103642	35308.5	12606.7	47915.2	73.6895	48077.5	7011.27	55088.8	87.2728	45096.6	35332.7	80429.3	56.0699	260931	14485.2	275416	94.7406	253027	4709.7	257737	98.1727	273132	13223.5	286356	95.3821
O60930	O60930	Ribonuclease H1	RNASEH1	414	96798.7	96798.7	12792.2	26064.7	38856.9	32.9213	12208.6	42818.3	55026.9	22.1866	8731.52	4686.62	13418.1	65.0725	70495.1	78656.1	149151	47.2642	26537.4	60095.3	86632.8	30.6321	18169.4	23983	42152.4	43.104
Q6P087	Q6P087	RNA pseudouridylate synthase domain-containing protein 3	RPUSD3	2532	647026	647026	303941	7388.3	311330	97.6269	538615	18569.5	557184	96.6673	411567	3552.99	415120	99.1441	1.47352e+06	10386.2	1.48391e+06	99.3001	1.09171e+06	27889.2	1.1196e+06	97.509	1.21116e+06	12152.8	1.22331e+06	99.0066
Q9HA92	Q9HA92	Radical S-adenosyl methionine domain-containing protein 1, mitochondrial	RSAD1	3717	80535.8	80535.8	41473.5	35222.1	76695.7	54.0754	38902.1	30724.6	69626.7	55.8724	34189.2	34723	68912.1	49.6127	48261.6	19904.2	68165.8	70.8003	57949.3	21090.7	79040	73.3164	43524.7	13615.5	57140.2	76.1718
Q9NRG7	Q9NRG7	Epimerase family protein SDR39U1	SDR39U1	3801	28611	28611	6005.64	17955.5	23961.1	25.0641	1992.69	30750.7	32743.4	6.08578	3473.28	26211.2	29684.5	11.7006	1476.96	29922.4	31399.3	4.7038	1930.48	5975.34	7905.82	24.4185	9950.8	5300.97	15251.8	65.2436
P29353	P29353	SHC-transforming protein 1	SHC1	1149	23546.4	23546.4	62873.6	948007	1.01088e+06	6.21969	350156	971844	1.322e+06	26.4868	348823	430956	779779	44.7335	199416	466962	666378	29.9253	56696.8	37336.4	94033.3	60.2944	4325.07	993665	997990	0.433378
Q9NTG7	Q9NTG7	NAD-dependent protein deacetylase sirtuin-3, mitochondrial	SIRT3	3826	7603.41	7603.41	3160.3	38169.1	41329.4	7.64661	2726.56	58671.2	61397.7	4.44082	4255.45	71864.1	76119.6	5.59048	6805.34	8220.82	15026.2	45.29	4620.84	80204	84824.9	5.44751	6420.21	64258.2	70678.4	9.08369
Q8TB22	Q8TB22	Spermatogenesis-associated protein 20	SPATA20	2926	20893.3	20893.3	1524.69	184.234	1708.93	89.2193	95.0821	9935.61	10030.7	0.947911	1195.54	12441.8	13637.3	8.76665	14458.5	1055.91	15514.4	93.194	14709.2	14379.1	29088.3	50.5675	7961.38	17973.1	25934.5	30.698
Q9NQZ5	Q9NQZ5	StAR-related lipid transfer protein 7, mitochondrial	STARD7	3791	40881.6	40881.6	64265.1	17654.6	81919.7	78.4489	94216.3	6278.69	100495	93.7522	89561	8425.91	97986.9	91.401	166131	11966.6	178098	93.2809	87796.6	13750.4	101547	86.4591	86377	6407.79	92784.8	93.0939
Q16635	Q16635	Tafazzin	TAZ	2315	18657.2	18657.2	14056.6	12563.9	26620.4	52.8037	4680.69	42632.9	47313.6	9.89291	14085.9	27745.2	41831.1	33.6733	2458.67	43246.6	45705.3	5.37941	13812.3	21004.9	34817.2	39.671	7924.93	15454.8	23379.7	33.8966
Q8TC07	Q8TC07	TBC1 domain family member 15	TBC1D15	2936	39295.5	39295.5	34336.9	6416.09	40753	84.2561	55270.6	9574.23	64844.8	85.2352	49485.1	17773.8	67258.9	73.574	95407.4	8356.24	103764	91.9469	50615.3	8196.12	58811.4	86.0637	72016.1	2485.05	74501.2	96.6644
Q66K14	Q66K14	TBC1 domain family member 9B	TBC1D9B	2491	38079	38079	31962.3	8062.01	40024.3	79.8572	51550	3101.28	54651.3	94.3253	56649.5	10975	67624.5	83.7707	128207	3982.7	132190	96.9871	83846.4	15371.2	99217.6	84.5076	76338.4	3186.83	79525.3	95.9927
Q96QE5	Q96QE5	Transcription elongation factor, mitochondrial	TEFM	3315	2.61283e+06	2.61283e+06	834652	19522.8	854175	97.7144	1.35799e+06	30038.5	1.38803e+06	97.8359	1.42238e+06	265815	1.6882e+06	84.2545	4.9205e+06	49975.1	4.97047e+06	98.9946	4.26469e+06	41132.8	4.30582e+06	99.0447	5.01759e+06	130434	5.14803e+06	97.4663
Q9NVH6	Q9NVH6	Trimethyllysine dioxygenase, mitochondrial	TMLHE	3864	97696.3	97696.3	26343.7	161591	187935	14.0175	38860.4	166458	205319	18.9269	36494.3	32339.5	68833.8	53.018	107225	53895.2	161120	66.5497	117001	17180.7	134181	87.1959	122977	9064.53	132042	93.1351
Q13472	Q13472	DNA topoisomerase 3-alpha	TOP3A	2046	14827.3	14827.3	40222.2	99258.3	139481	28.8372	44396.4	39736.7	84133.1	52.7693	2932.38	153392	156325	1.87582	40778.7	253744	294523	13.8457	6948.61	164938	171886	4.04257	92496.9	80785.8	173283	53.3792
Q9H3H1	Q9H3H1	tRNA dimethylallyltransferase, mitochondrial	TRIT1	3647	207713	207713	164616	15121.4	179737	91.5869	217612	1049.77	218662	99.5199	214560	13048.5	227609	94.2671	686629	9654.42	696283	98.6134	483823	5382.45	489206	98.8998	649637	7720.95	657358	98.8255
Q96GJ1	Q96GJ1	tRNA (uracil(54)-C(5))-methyltransferase homolog	TRMT2B	3225	295218	295218	92718	22649.2	115367	80.3677	130250	21825	152075	85.6485	128844	4605.21	133449	96.5491	391044	32005.1	423049	92.4347	228488	43498.8	271987	84.007	375164	35373.3	410537	91.3836
Q32P41	Q32P41	tRNA (guanine(37)-N1)-methyltransferase	TRMT5	2355	70071	70071	108186	9902.81	118089	91.6141	137619	19319.3	156939	87.6899	170876	8222.87	179099	95.4088	188499	15234.1	203733	92.5225	153276	8161.62	161437	94.9444	204879	29848.9	234728	87.2836
Q9BVS5	Q9BVS5	tRNA (adenine(58)-N(1))-methyltransferase, mitochondrial	TRMT61B	3507	27293.1	27293.1	7476.26	25125.4	32601.6	22.9322	8309.07	2794.06	11103.1	74.8354	9513.28	27730.1	37243.4	25.5435	26195.9	40731.9	66927.8	39.1405	26037.7	7931.32	33969	76.6513	40531.3	22494.2	63025.5	64.3093
O95900	O95900	Probable tRNA pseudouridine synthase 2	TRUB2	620	68989.1	68989.1	14418.8	66204.8	80623.5	17.8841	31014.2	15948.7	46962.9	66.0399	25569.5	61179.1	86748.6	29.4754	77415.9	44907.5	122323	63.2879	63095.9	8067.02	71162.9	88.664	90690.8	5531.26	96222.1	94.2516
Q70CQ2	Q70CQ2	Ubiquitin carboxyl-terminal hydrolase 34	USP34	2604	7972.18	7972.18	3767.04	27581.4	31348.5	12.0167	20203.9	28210	48414	41.7316	12374.8	17218.7	29593.5	41.8159	35177.6	13068.3	48245.9	72.9132	16293.1	27175.8	43469	37.4822	5801.47	32163.1	37964.6	15.2813
Q969Z3	Q969Z3	Mitochondrial amidoxime reducing component 2	37316	3125	121816	121816	27633.3	115405	143039	19.3188	34010.6	126140	160151	21.2366	24376.7	176412	200789	12.1404	8468.14	150824	159293	5.31609	36297.7	88949.5	125247	28.9809	97543.6	158118	255662	38.1534
O95870	O95870	Abhydrolase domain-containing protein 16A	ABHD16A	618	97749.6	97749.6	2056.41	108273	110330	1.86388	1510.13	121037	122547	1.23229	836.562	182800	183636	0.455554	14731.1	189414	204145	7.21599	16436	128730	145166	11.3222	8642.9	169234	177877	4.85893
P09110	P09110	3-ketoacyl-CoA thiolase, peroxisomal	ACAA1	786	457552	457552	2473.23	397271	399745	0.618702	3227.66	397669	400897	0.805111	9887.56	613179	623067	1.58692	1781.64	567815	569596	0.31279	12733.9	470474	483208	2.63528	393.573	656977	657371	0.0598708
O14734	O14734	Acyl-coenzyme A thioesterase 8	ACOT8	187	313015	313015	5874.06	378866	384740	1.52676	14343.7	409481	423824	3.38435	1083.63	575219	576302	0.188032	574.732	387523	388098	0.148089	11729.9	382131	393861	2.9782	22342.2	462916	485258	4.60418
P33121	P33121	Long-chain-fatty-acid--CoA ligase 1	ACSL1	1216	79123	79123	15200.9	71390.6	86591.5	17.5548	3959.46	101714	105674	3.74687	2258.75	131760	134019	1.6854	10641.4	149746	160387	6.63485	2077.58	95114.7	97192.3	2.1376	41625	108451	150076	27.736
P15121	P15121	Aldose reductase	AKR1B1	912	120153	120153	8090.62	189093	197184	4.10309	11277.8	197859	209136	5.39254	7450.08	296037	303487	2.45482	70.1017	324786	324856	0.0215793	840.094	274102	274942	0.305553	14943.2	338148	353091	4.2321
O43488	O43488	Aflatoxin B1 aldehyde reductase member 2	AKR7A2	303	10413.2	10413.2	460.361	8631.35	9091.71	5.06353	2578.04	3982.61	6560.66	39.2955	4374.7	1886.23	6260.93	69.873	3252.29	22611.7	25864	12.5746	1039.35	23016.3	24055.7	4.3206	7189.63	8453.17	15642.8	45.9613
Q8NCW5	Q8NCW5	NAD(P)H-hydrate epimerase	APOA1BP	2883	341233	341233	4597.74	539799	544397	0.844556	381.397	476064	476446	0.0800504	3010.36	589035	592045	0.508468	23284.6	512018	535303	4.34981	9130.4	636651	645781	1.41385	6591.45	662472	669063	0.985176
Q8N2F6	Q8N2F6	Armadillo repeat-containing protein 10	ARMC10	2806	742184	742184	3745.24	866040	869786	0.430593	2370.67	932635	935006	0.253546	949.536	1.33692e+06	1.33787e+06	0.0709738	18203.8	1.36843e+06	1.38664e+06	1.3128	458.806	882094	882553	0.0519862	86.2863	1.13141e+06	1.13149e+06	0.00762589
Q13825	Q13825	Methylglutaconyl-CoA hydratase, mitochondrial	AUH	2085	230478	230478	3962.41	241207	245170	1.61619	1244.29	260383	261627	0.475596	9986.42	302491	312477	3.19589	8849.12	319549	328398	2.69464	4797.6	249687	254485	1.88522	3521.12	356017	359539	0.979345
Q92934	Q92934	Bcl2-associated agonist of cell death	BAD	3086	11260	11260	2475.6	6312.75	8788.34	28.1691	1938.06	20484.9	22422.9	8.6432	6269.41	20827.8	27097.2	23.1367	13075.9	19237.6	32313.5	40.4657	5715.52	4518.05	10233.6	55.8507	1462.79	1858.76	3321.55	44.0394
Q16611	Q16611	Bcl-2 homologous antagonist/killer	BAK1	2312	27610.7	27610.7	3445.52	69327.6	72773.1	4.7346	3519.88	28869	32388.9	10.8676	33110.7	101557	134668	24.5869	84009.8	53612.7	137623	61.0437	29919.4	45112.3	75031.7	39.8757	80726	88673.2	169399	47.6543
Q07812	Q07812	Apoptosis regulator BAX	BAX	1912	249327	249327	18037.5	334060	352098	5.12287	17295.7	337835	355131	4.87022	6299.04	421825	428124	1.47131	10337.1	508794	519131	1.99122	10782.5	320945	331727	3.25042	18019.2	455774	473793	3.80317
Q07817	Q07817	Bcl-2-like protein 1	BCL2L1	1913	18300	18300	586.72	31836.5	32423.2	1.80957	61861.1	44654.6	106516	58.077	90948.2	57405.7	148354	61.3049	40602.2	16013.4	56615.6	71.7156	148502	25753.5	174255	85.2208	13437.1	62809	76246.2	17.6234
Q12981	Q12981	Vesicle transport protein SEC20	BNIP1	1984	195644	195644	11613.7	153630	165243	7.02825	3755.63	188904	192660	1.94936	12384.5	259500	271885	4.55506	26694.7	302880	329575	8.09974	1029.24	203241	204270	0.503861	5504.33	264732	270236	2.03686
Q9BQA9	Q9BQA9	Uncharacterized protein C17orf62	C17orf62	3421	86114.7	86114.7	5272.08	118440	123712	4.26158	5141.62	114218	119360	4.30766	6447.23	182963	189411	3.40384	20847.1	199413	220260	9.46476	780.059	91787.6	92567.7	0.84269	6692.95	219991	226684	2.95254
Q6P1X6	Q6P1X6	UPF0598 protein C8orf82	C8orf82	2539	94251.4	94251.4	12192.7	134589	146782	8.30666	11141.5	117321	128462	8.67298	9963.14	180682	190645	5.22601	12679.7	103850	116529	10.8811	15199	107288	122487	12.4087	21619.5	104441	126060	17.1502
Q8IW45	Q8IW45	ATP-dependent (S)-NAD(P)H-hydrate dehydratase	CARKD	2749	76916	76916	2558.54	56993.5	59552	4.2963	4674.95	46899.6	51574.5	9.06445	2439.94	78159.2	80599.2	3.02725	1330.97	77653.1	78984.1	1.68512	4505.22	62112.1	66617.3	6.76284	1041.66	90626.1	91667.7	1.13634
Q9GZT6	Q9GZT6	Coiled-coil domain-containing protein 90B, mitochondrial	CCDC90B	3585	153864	153864	2858.17	254439	257297	1.11084	281.078	235303	235585	0.119311	6004.41	380329	386333	1.5542	584.662	348623	349208	0.167425	2924.35	285337	288261	1.01448	6510	318616	325126	2.0023
O14735	O14735	CDP-diacylglycerol--inositol 3-phosphatidyltransferase	CDIPT	188	97486.9	97486.9	720.375	129788	130509	0.551974	1214.03	137393	138607	0.875878	866.742	174371	175238	0.49461	13677.2	144104	157781	8.66843	12432.7	144383	156815	7.92824	1618.7	182372	183990	0.879776
A8MTT3	A8MTT3	Protein CEBPZOS	CEBPZOS	27	234219	234219	7258.74	379734	386993	1.87568	9082.17	426750	435832	2.08387	1665.67	596096	597762	0.278651	1523.55	330830	332354	0.458413	1972.03	271488	273460	0.721141	6904.38	388187	395091	1.74754
Q8N4Q1	Q8N4Q1	Mitochondrial intermembrane space import and assembly protein 40	CHCHD4	2822	23104.2	23104.2	11740.4	25172.7	36913.1	31.8054	3819.8	27942.2	31762	12.0263	11568.2	47765	59333.2	19.497	17773	25971	43744	40.6295	5867.5	24158.6	30026.1	19.5413	25322.6	48085.9	73408.5	34.4955
Q9BRQ6	Q9BRQ6	MICOS complex subunit MIC25	CHCHD6	3435	23192.4	23192.4	20596.2	27924.6	48520.7	42.4482	29279.8	61320.8	90600.6	32.3175	24431.9	96622.5	121054	20.1826	24737.1	70838.1	95575.1	25.8823	29985.1	30273.7	60258.8	49.7606	42799.4	22977.9	65777.3	65.0671
Q8N0X4	Q8N0X4	Citrate lyase subunit beta-like protein, mitochondrial	CLYBL	2791	528869	528869	11933.4	828215	840149	1.42039	45646.2	705567	751214	6.07633	4513.26	933393	937906	0.481206	58725.1	809577	868302	6.76321	11597.9	707854	719452	1.61205	7047.9	863299	870347	0.80978
Q9NRP2	Q9NRP2	COX assembly mitochondrial protein 2 homolog	CMC2	3807	45805.6	45805.6	2272.26	39327.9	41600.2	5.46215	447.995	39134.7	39582.7	1.13179	5837.01	30105	35942	16.2401	1135.43	69048.9	70184.3	1.61778	11441.4	58779.1	70220.5	16.2935	8806.07	77139.2	85945.3	10.2461
Q9GZY4	Q9GZY4	Cytochrome c oxidase assembly factor 1 homolog	COA1	3586	42411.5	42411.5	5593.09	76370.6	81963.7	6.82386	398.428	75840.9	76239.3	0.522602	6351.67	98499.2	104851	6.05781	849.41	76550.9	77400.3	1.09743	8102.8	66461.3	74564.1	10.8669	2435.97	64786.4	67222.4	3.62376
Q5JTJ3	Q5JTJ3	Cytochrome c oxidase assembly factor 6 homolog	COA6	2421	46957.8	46957.8	1946.16	98577.8	100524	1.93601	1947.25	88480.6	90427.9	2.15337	5790.67	119405	125195	4.6253	10996.4	77146.7	88143.1	12.4756	7765.79	111774	119540	6.49642	708.324	137878	138587	0.511106
Q96BR5	Q96BR5	Cytochrome c oxidase assembly factor 7	COA7	3152	480713	480713	9367.44	578831	588199	1.59256	330.484	430595	430926	0.0766917	4037.45	620322	624359	0.646656	5143.56	510994	516138	0.996548	8454.98	721479	729934	1.15832	3555.85	918015	921571	0.385847
Q96I36	Q96I36	Cytochrome c oxidase assembly protein COX14	COX14	3247	177509	177509	6194.82	235303	241498	2.56517	3840.82	210880	214721	1.78875	563.745	302203	302767	0.186198	5686.23	264883	270569	2.10158	8976.04	205306	214282	4.18888	9957.38	219732	229690	4.33515
Q8N8Q8	Q8N8Q8	Mitochondrial inner membrane protein COX18	COX18	2847	45841.3	45841.3	5133.67	50473.7	55607.3	9.23201	2043.39	66271.8	68315.2	2.99112	9435.93	77911.9	87347.8	10.8027	10397	59343.3	69740.2	14.9082	22792.8	52414.1	75206.9	30.3068	34451.8	59273.6	93725.3	36.7582
P12074	P12074	Cytochrome c oxidase subunit 6A1, mitochondrial	COX6A1	860	612143	612143	2562.54	679438	682001	0.375738	539.641	586389	586929	0.0919432	175.228	950780	950955	0.0184265	5223.08	612491	617714	0.84555	3196.95	511744	514941	0.620838	9640.15	675431	685072	1.40717
Q8WVC6	Q8WVC6	Dephospho-CoA kinase domain-containing protein	DCAKD	2986	20619.3	20619.3	1062.29	39724.9	40787.2	2.60447	6690	48695.3	55385.3	12.079	4931.84	62920.9	67852.7	7.26845	237.319	76765.4	77002.8	0.308195	7126.45	68059.5	75185.9	9.47843	17008	56577.4	73585.4	23.1133
Q16854	Q16854	Deoxyguanosine kinase, mitochondrial	DGUOK	2336	46914.8	46914.8	2814.43	68300.4	71114.8	3.95759	7750.44	64400.3	72150.8	10.742	1187.46	99968.4	101156	1.17389	8994.62	101587	110582	8.13392	1217.19	78601.4	79818.6	1.52494	6.68349	87456.3	87463	0.00764151
Q02127	Q02127	Dihydroorotate dehydrogenase (quinone), mitochondrial	DHODH	1853	1.20742e+06	1.20742e+06	5153	1.72091e+06	1.72606e+06	0.298541	2728.89	1.67102e+06	1.67375e+06	0.16304	3053.96	2.25072e+06	2.25377e+06	0.135504	2624.68	1.95255e+06	1.95517e+06	0.134243	22994.7	1.5707e+06	1.5937e+06	1.44285	61.0697	1.96849e+06	1.96856e+06	0.00310226
Q9Y394	Q9Y394	Dehydrogenase/reductase SDR family member 7	DHRS7	4236	79995.6	79995.6	2717.69	99271.6	101989	2.66468	616.734	115165	115782	0.53267	4740.48	154127	158867	2.98392	11363.6	152765	164128	6.9236	374.729	104432	104806	0.357544	8401.77	131914	140316	5.98775
Q6IAN0	Q6IAN0	Dehydrogenase/reductase SDR family member 7B	DHRS7B	2512	216736	216736	1918.35	247918	249836	0.767844	2970.94	293362	296333	1.00257	623.23	445492	446115	0.139702	5748.84	463956	469705	1.22393	58.8035	336364	336423	0.017479	23399.4	436488	459887	5.08806
O43402	O43402	ER membrane protein complex subunit 8	EMC8	297	1.45669e+06	1.45669e+06	6034.59	1.99961e+06	2.00565e+06	0.30088	10887.1	1.99708e+06	2.00797e+06	0.542195	9799.03	3.02115e+06	3.03095e+06	0.323299	267.332	2.76844e+06	2.76871e+06	0.00965547	3014.7	1.92882e+06	1.93183e+06	0.156054	7769.34	2.78217e+06	2.78994e+06	0.278477
Q14249	Q14249	Endonuclease G, mitochondrial	ENDOG	2130	11689.2	11689.2	69.002	14789.6	14858.6	0.464391	70.2657	21136	21206.3	0.331344	6315.39	27254.4	33569.8	18.8127	1436.43	22926	24362.4	5.89609	6745.64	20044.1	26789.7	25.18	9955.64	21069.9	31025.5	32.0886
Q9UM22	Q9UM22	Mammalian ependymin-related protein 1	EPDR1	4128	64962.2	64962.2	723.706	92757.3	93481	0.774175	6042.68	79331.4	85374.1	7.07789	2936.95	146795	149732	1.96146	13014.2	121959	134973	9.64207	2161.77	86771.7	88933.5	2.43077	2557.59	105257	107815	2.37221
Q6P4H8	Q6P4H8	Protein FAM173B	FAM173B	2546	104682	104682	7603.65	180362	187965	4.04524	752.257	218072	218825	0.343772	7819.61	305728	313547	2.49392	14969.5	325040	340009	4.40267	3991.33	203034	207025	1.92795	1854.83	187070	188925	0.981782
Q9BRX8	Q9BRX8	Redox-regulatory protein FAM213A	FAM213A	3441	639506	639506	6039.04	804074	810113	0.745456	4133.32	936346	940480	0.439491	2023.43	1.20669e+06	1.20871e+06	0.167403	4420.28	1.24042e+06	1.24484e+06	0.355086	20678.8	883360	904039	2.28738	15626.2	1.1684e+06	1.18403e+06	1.31975
Q8NAN2	Q8NAN2	Protein FAM73A	FAM73A	2854	46439.4	46439.4	5048.66	72436.3	77485	6.51566	1082.21	134910	135992	0.795784	4452.39	229859	234311	1.9002	8963.09	319309	328273	2.73038	5187.76	128345	133533	3.88501	9922.13	139035	148957	6.66108
P22570	P22570	NADPH:adrenodoxin oxidoreductase, mitochondrial	FDXR	1053	116039	116039	3621.54	215987	219608	1.64909	21002.9	185445	206448	10.1735	2324.68	238282	240607	0.966173	18285.7	182976	201261	9.08553	22557.6	192919	215476	10.4687	361.345	215450	215811	0.167436
Q9Y5Y0	Q9Y5Y0	Feline leukemia virus subgroup C receptor-related protein 1	FLVCR1	4308	217360	217360	1207.02	318872	320079	0.3771	4073.39	385135	389208	1.04658	1496.95	535296	536793	0.278869	211.45	673768	673980	0.0313734	2304.62	486757	489061	0.471234	4540.86	626045	630586	0.720102
P02792	P02792	Ferritin light chain	FTL	664	162008	162008	3451.42	349786	353238	0.977083	4639.77	309296	313936	1.47794	451.139	477591	478042	0.0943721	4868.02	290012	294880	1.65085	11262.8	287027	298290	3.77578	5701.74	317168	322869	1.76596
Q8IVP5	Q8IVP5	FUN14 domain-containing protein 1	FUNDC1	2745	96283.8	96283.8	5916.87	194481	200398	2.95255	1730.97	212476	214207	0.808082	6397.92	287007	293405	2.18058	26817.5	196131	222948	12.0286	4405.76	141539	145944	3.01879	17793.1	147618	165411	10.7569
Q9BWH2	Q9BWH2	FUN14 domain-containing protein 2	FUNDC2	3519	1.95204e+06	1.95204e+06	460.076	2.85779e+06	2.85825e+06	0.0160965	223.904	2.93522e+06	2.93545e+06	0.00762759	1251.42	3.80319e+06	3.80444e+06	0.0328937	13115.4	2.8111e+06	2.82422e+06	0.464392	4633.35	1.96389e+06	1.96852e+06	0.235372	10160.7	2.78299e+06	2.79315e+06	0.363773
P17900	P17900	Ganglioside GM2 activator;Ganglioside GM2 activator isoform short	GM2A	969	212389	212389	2430.68	466279	468710	0.51859	9120.53	416597	425717	2.14239	4653.97	602477	607131	0.766552	24897	334223	359120	6.93278	5810.72	312482	318293	1.82559	1052.83	329800	330853	0.318217
Q16775	Q16775	Hydroxyacylglutathione hydrolase, mitochondrial	HAGH	2328	103615	103615	5596.37	75756.4	81352.8	6.87914	2665.87	97245.5	99911.4	2.66824	681.079	66273.6	66954.7	1.01722	11224.8	145671	156896	7.15427	8388.32	311318	319706	2.62376	4159.14	366764	370923	1.1213
Q9NRV9	Q9NRV9	Heme-binding protein 1	HEBP1	3809	216587	216587	4234.95	268893	273128	1.55054	10964.9	310658	321623	3.40924	11102.5	362132	373234	2.97466	19395	372822	392217	4.94497	4938.68	420256	425195	1.16151	2021.26	396702	398723	0.506934
Q9BW72	Q9BW72	HIG1 domain family member 2A, mitochondrial	HIGD2A	3514	28140.1	28140.1	4420.59	25436.2	29856.8	14.806	26383.7	78673.7	105057	25.1136	28989.4	1456.54	30446	95.216	5694.13	32715.8	38409.9	14.8246	27047	59510.2	86557.2	31.2475	44221.3	22996.8	67218.1	65.7878
P35914;Q8TB92	P35914	Hydroxymethylglutaryl-CoA lyase, mitochondrial	HMGCL	1258	262905	262905	2974.66	417233	420208	0.707901	2920.95	400856	403777	0.723406	3726.66	609049	612776	0.60816	21387.2	504417	525804	4.06753	8379.03	516762	525141	1.59558	1225.62	551037	552263	0.221926
P52758	P52758	Ribonuclease UK114	HRSP12	1517	34185.8	34185.8	798.189	52755.6	53553.8	1.49044	2029.92	53996.7	56026.6	3.62313	7333.12	57166.8	64499.9	11.3692	1517.57	50059.9	51577.5	2.94231	8980.27	55253.3	64233.5	13.9807	620.707	60807.4	61428.1	1.01046
Q92506	Q92506	Estradiol 17-beta-dehydrogenase 8	HSD17B8	3025	455783	455783	5442.61	437060	442503	1.22996	8519.86	459481	468001	1.82048	5682.38	597374	603056	0.942264	30697	730453	761150	4.03298	12663.4	570155	582818	2.1728	9386.52	765995	775382	1.21057
O43464	O43464	Serine protease HTRA2, mitochondrial	HTRA2	302	367543	367543	2496.84	351135	353632	0.706055	6937.74	343542	350480	1.9795	3350.16	479347	482698	0.69405	16775	477225	494000	3.39575	15687.1	326224	341911	4.58806	7051.97	450329	457381	1.54182
Q86U28	Q86U28	Iron-sulfur cluster assembly 2 homolog, mitochondrial	ISCA2	2694	11081.4	11081.4	5844.5	31862.1	37706.6	15.5	1014.19	33711.9	34726.1	2.92054	4809.88	44084.6	48894.4	9.83728	24887.1	36577.5	61464.6	40.4902	15971.9	26020.1	41991.9	38.0356	16116.6	21333	37449.6	43.0354
Q8IYS2	Q8IYS2	Uncharacterized protein KIAA2013	KIAA2013	2780	424989	424989	4536.78	589915	594452	0.763186	1987.58	697925	699913	0.283975	2108.6	961851	963960	0.218744	4320.96	996123	1.00044e+06	0.431904	2189.14	733662	735851	0.297498	1309.93	938283	939593	0.139414
P83111	P83111	Serine beta-lactamase-like protein LACTB, mitochondrial	LACTB	1799	55735	55735	61.3266	88215.9	88277.2	0.0694705	109.639	136985	137095	0.0799732	4735.72	98015.7	102751	4.60891	5069.28	63743.3	68812.6	7.36679	11817.9	73143.2	84961.1	13.9098	2460.67	57781.2	60241.8	4.08464
P27338	P27338	Amine oxidase [flavin-containing] B	MAOB	1119	128909	128909	445.201	48445.3	48890.5	0.91061	3976.38	52163.7	56140.1	7.08296	16976	54073.6	71049.6	23.8931	37373.4	70455.3	107829	34.6599	3558.21	42400.1	45958.3	7.74226	873.973	59210	60083.9	1.45459
Q96PE7	Q96PE7	Methylmalonyl-CoA epimerase, mitochondrial	MCEE	3304	352919	352919	2098.5	490067	492166	0.426381	1706.6	482242	483948	0.352642	2783.45	740323	743107	0.37457	20788.4	577951	598739	3.47203	8377.84	313536	321914	2.60251	14949.6	641488	656437	2.27738
Q07820	Q07820	Induced myeloid leukemia cell differentiation protein Mcl-1	MCL1	1914	12070.6	12070.6	971.495	14913.5	15885	6.11581	737.793	13912.9	14650.7	5.0359	1312.11	23270.2	24582.3	5.33761	338.047	23648.2	23986.2	1.40934	2078.91	12374.3	14453.2	14.3838	8871.72	20953.3	29825	29.7459
Q16798	Q16798	NADP-dependent malic enzyme, mitochondrial	ME3	2330	80939.1	80939.1	5895.5	111595	117491	5.01783	3681.61	133574	137256	2.68231	2917.98	144680	147598	1.97698	43608.5	132413	176022	24.7745	2544.03	138815	141359	1.79969	20200.9	119301	139502	14.4807
Q9H1A3	Q9H1A3	Methyltransferase-like protein 9	METTL9	3616	13719.9	13719.9	2901.72	28704.8	31606.5	9.18076	1046.51	34784.6	35831.1	2.92067	3342.65	50176.5	53519.2	6.24571	7708.45	33475.6	41184.1	18.7171	4242.12	25848.3	30090.4	14.0979	5209.61	30798.6	36008.3	14.4678
Q8IWA4	Q8IWA4	Mitofusin-1	MFN1	2751	828682	828682	1972	1.47941e+06	1.48139e+06	0.133119	10170.8	1.59412e+06	1.60429e+06	0.633976	8672.86	2.09592e+06	2.10459e+06	0.412093	13444	1.39932e+06	1.41276e+06	0.951608	18719.2	1.09259e+06	1.11131e+06	1.68442	19236.5	1.31395e+06	1.33319e+06	1.44289
Q5TGZ0	Q5TGZ0	MICOS complex subunit MIC10	MINOS1	2462	25679.6	25679.6	12952.1	36231.5	49183.7	26.3342	10057.7	89494.5	99552.2	10.1029	3864.52	131340	135204	2.85828	39494.7	35490.4	74985.1	52.6701	21731.2	32556.1	54287.3	40.03	1557.56	37962.1	39519.6	3.94124
O95822	O95822	Malonyl-CoA decarboxylase, mitochondrial	MLYCD	614	120684	120684	392457	1.05926e+06	1.45172e+06	27.034	8163.55	790126	798290	1.02263	10967.7	1.88895e+06	1.89992e+06	0.57727	3.36431e+06	3.57269e+06	6.937e+06	48.4981	244728	510057	754784	32.4235	708493	1.47292e+06	2.18141e+06	32.4786
Q96EY8	Q96EY8	Cob(I)yrinic acid a,c-diamide adenosyltransferase, mitochondrial	MMAB	3204	330152	330152	1962.35	432137	434099	0.452051	3585.98	470710	474296	0.756064	6785.78	602702	609488	1.11336	6483.99	615420	621904	1.0426	4835.17	506029	510864	0.94647	9843.04	615466	625309	1.57411
Q567V2	Q567V2	Mpv17-like protein 2	MPV17L2	2397	568066	568066	7132.51	721163	728296	0.979343	6523.29	714225	720748	0.905073	6798.27	1.01894e+06	1.02573e+06	0.662771	2335.55	878820	881156	0.265055	420.939	785493	785914	0.0535605	2601.51	880048	882650	0.294738
P00414	P00414	Cytochrome c oxidase subunit 3	MT-CO3	637	697279	697279	8293.65	960391	968684	0.856177	792.865	889465	890258	0.0890601	5360.72	1.15014e+06	1.1555e+06	0.463929	32746.5	1.06859e+06	1.10134e+06	2.97333	23278.8	599522	622801	3.73775	12782.6	900853	913635	1.3991
Q9H019	Q9H019	Mitochondrial fission regulator 1-like	MTFR1L	3590	4957.94	4957.94	481.692	11536.2	12017.9	4.00812	10717.1	7774.15	18491.2	57.9576	1015.39	13336.2	14351.6	7.0751	12121.5	9266.94	21388.4	56.6731	8941.77	6841.6	15783.4	56.6531	5898.17	10907.3	16805.4	35.0968
Q9H2K0	Q9H2K0	Translation initiation factor IF-3, mitochondrial	MTIF3	3633	64730.3	64730.3	1265.41	84595.5	85860.9	1.47379	7652.88	75729.4	83382.3	9.17807	27934.8	162917	190852	14.6369	31856.9	83325.9	115183	27.6577	1412.87	33597.5	35010.3	4.03558	51375.9	79408.7	130785	39.2828
P03886	P03886	NADH-ubiquinone oxidoreductase chain 1	MT-ND1	666	361202	361202	7489.33	519742	527231	1.4205	7143.24	510323	517466	1.38043	1838.94	720812	722650	0.254471	6492.94	640022	646515	1.0043	20025.3	488103	508128	3.94099	6767.17	525483	532250	1.27143
P03905	P03905	NADH-ubiquinone oxidoreductase chain 4	MT-ND4	668	324606	324606	5641.5	132599	138240	4.08094	718.653	180085	180804	0.397477	3453.62	203874	207328	1.66578	16408.8	254964	271373	6.04659	4385.2	151549	155934	2.81221	1436	208717	210153	0.683312
P03923	P03923	NADH-ubiquinone oxidoreductase chain 6	MT-ND6	670	18231.9	18231.9	3836	27963.8	31799.8	12.063	11739.3	26893.7	38633	30.3867	5876.6	30737	36613.6	16.0503	7138.41	29639	36777.4	19.4098	12026.3	15776.7	27802.9	43.2554	55.8133	26346.4	26402.2	0.211397
Q9UGC7	Q9UGC7	Peptide chain release factor 1-like, mitochondrial	MTRF1L	4040	35339.4	35339.4	12084	18105	30189	40.0278	8650.85	13821	22471.9	38.4963	21416.5	11846.3	33262.7	64.3858	47130.1	36662.6	83792.7	56.2461	21186.9	25942.2	47129.1	44.9551	541.774	25367.3	25909.1	2.09106
Q969V5	Q969V5	Mitochondrial ubiquitin ligase activator of NFKB 1	MUL1	3119	146483	146483	3486.31	175341	178827	1.94954	9404.43	179779	189183	4.97107	46.163	247905	247952	0.0186177	1531.04	427211	428742	0.357101	14117	145395	159512	8.85012	6760.88	197188	203948	3.31499
O95167	O95167	NADH dehydrogenase [ubiquinone] 1 alpha subcomplex subunit 3	NDUFA3	552	73223.9	73223.9	7012.73	84069.7	91082.4	7.69932	5173.81	107172	112345	4.60527	7265.77	125614	132880	5.46793	6667.47	110175	116842	5.70639	6027.45	73618.6	79646.1	7.5678	11234.8	106547	117782	9.53862
O75438	O75438	NADH dehydrogenase [ubiquinone] 1 beta subcomplex subunit 1	NDUFB1	455	33090.1	33090.1	4192.69	50753	54945.7	7.6306	354.567	53432.5	53787.1	0.659204	1856.72	70772.3	72629	2.55644	2304.64	51391.7	53696.3	4.29199	5982.38	52778	58760.4	10.181	7431.65	55084.4	62516	11.8876
P17568	P17568	NADH dehydrogenase [ubiquinone] 1 beta subcomplex subunit 7	NDUFB7	959	436458	436458	5206.86	789035	794242	0.655576	1543.51	843515	845059	0.182651	5919.82	1.18525e+06	1.19117e+06	0.496975	9030.44	862762	871793	1.03585	6164.88	707763	713928	0.863516	24702.4	867324	892027	2.76925
Q13232	Q13232	Nucleoside diphosphate kinase 3	NME3	2010	89460.7	89460.7	13465.2	116503	129968	10.3604	42182.4	175806	217988	19.3508	26785.2	225451	252236	10.6191	37730.6	231208	268939	14.0294	25098.4	193593	218691	11.4766	90702.8	207359	298062	30.4309
P80303	P80303	Nucleobindin-2;Nesfatin-1	NUCB2	1782	360892	360892	631.498	444682	445313	0.14181	2561.43	454460	457021	0.560462	1950.59	526827	528778	0.368887	8847.67	655572	664419	1.33164	11991.6	486745	498736	2.40441	2736.4	594880	597617	0.457885
Q9H6K4	Q9H6K4	Optic atrophy 3 protein	OPA3	3679	2.42041e+06	2.42041e+06	12314.8	781661	793976	1.55103	16770.2	816266	833036	2.01314	4527.53	1.02748e+06	1.03201e+06	0.438712	23735.7	984052	1.00779e+06	2.35523	2425.35	804940	807365	0.300403	38700.1	1.06008e+06	1.09878e+06	3.52211
Q9H4B0	Q9H4B0	Probable tRNA N6-adenosine threonylcarbamoyltransferase, mitochondrial	OSGEPL1	3663	27559.8	27559.8	5173.81	40624.9	45798.7	11.2968	9345.83	41196.7	50542.5	18.491	3145.5	61322.9	64468.4	4.87913	4864.86	42834.2	47699.1	10.1991	3599.22	26692.8	30292	11.8817	16833.3	44510.1	61343.5	27.4411
Q96HP4	Q96HP4	Oxidoreductase NAD-binding domain-containing protein 1	OXNAD1	3240	122661	122661	13281.1	139870	153151	8.67194	11332.5	131530	142862	7.93245	2399.9	187365	189765	1.26467	3908.06	142014	145922	2.67818	10988.8	128577	139565	7.87361	36994.4	178956	215951	17.1309
Q9NWU1	Q9NWU1	3-oxoacyl-[acyl-carrier-protein] synthase, mitochondrial	OXSM	3892	469314	469314	3384.21	912146	915530	0.369645	8113.57	862345	870459	0.932103	1735.37	1.17006e+06	1.1718e+06	0.148094	1045.57	1.00674e+06	1.00779e+06	0.103749	15447.5	923650	939097	1.64493	2051.31	1.02357e+06	1.02562e+06	0.200006
P05165	P05165	Propionyl-CoA carboxylase alpha chain, mitochondrial	PCCA	703	131294	131294	6431.38	199374	205805	3.12499	5785.77	200072	205857	2.81057	1573.37	303625	305198	0.515523	430.117	243584	244014	0.176267	10105.5	191968	202073	5.00091	3930.85	241782	245712	1.59978
Q15119	Q15119	[Pyruvate dehydrogenase (acetyl-transferring)] kinase isozyme 2, mitochondrial	PDK2	2217	56650.6	56650.6	2133.16	105172	107305	1.98794	5501.6	116139	121640	4.52285	4585.31	169095	173680	2.64009	6790.38	78310.5	85100.9	7.97921	8146.17	71481	79627.2	10.2304	2650.16	77561.8	80211.9	3.30395
P0DJ07	P0DJ07	Protein PET100 homolog, mitochondrial	PET100	809	35444.4	35444.4	190.828	43083.5	43274.3	0.440973	536.504	53256.6	53793.1	0.997347	774.041	99106.1	99880.2	0.774969	2717.59	57340.4	60058	4.52495	6657.36	46695.4	53352.8	12.478	949.233	65352.5	66301.8	1.43169
Q9HBL7	Q9HBL7	Plasminogen receptor (KT)	PLGRKT	3731	300649	300649	695.343	433588	434284	0.160113	337.81	422778	423116	0.0798385	1578.33	704868	706447	0.223418	4690.25	457048	461738	1.01578	11459.9	414106	425566	2.69287	86.7792	549679	549766	0.0157848
Q96T60	Q96T60	Bifunctional polynucleotide phosphatase/kinase;Polynucleotide 3-phosphatase;Polynucleotide 5-hydroxyl-kinase	PNKP	3345	80129.4	80129.4	20727.5	93497.9	114225	18.1461	30806.5	65581.9	96388.4	31.9608	19780.6	127042	146823	13.4725	215357	152143	367500	58.6007	85354.5	109445	194799	43.8166	187320	115513	302834	61.8558
P07602	P07602	Prosaposin;Saposin-A;Saposin-B-Val;Saposin-B;Saposin-C;Saposin-D	PSAP	743	409869	409869	7544.48	717019	724564	1.04124	5052.63	487065	492118	1.02671	8958.88	856181	865140	1.03554	3202.23	960453	963656	0.3323	34807.2	562567	597374	5.8267	1096.36	574543	575639	0.190459
P49768	P49768	Presenilin-1;Presenilin-1 NTF subunit;Presenilin-1 CTF subunit;Presenilin-1 CTF12	PSEN1	1437	117114	117114	5758.81	257162	262921	2.19032	4950.45	256795	261746	1.89132	9973.84	481506	491480	2.02935	1334.24	447088	448422	0.29754	907.288	269003	269910	0.336145	7050.65	389777	396828	1.77675
Q9NR77	Q9NR77	Peroxisomal membrane protein 2	PXMP2	3800	368289	368289	16641.3	416418	433060	3.84273	1891.96	491245	493137	0.383658	6780.89	718024	724805	0.935547	43770.6	531175	574945	7.61299	27365.6	481854	509219	5.37403	2969.28	420214	423183	0.701654
Q969Q5	Q969Q5	Ras-related protein Rab-24	RAB24	3114	362060	362060	16390.9	415649	432040	3.79383	22.8614	521555	521578	0.00438313	2397.03	678270	680667	0.352159	6601.47	608304	614905	1.07358	9603.23	471743	481346	1.99508	43146.6	565077	608223	7.09387
Q8NBN7	Q8NBN7	Retinol dehydrogenase 13	RDH13	2867	774458	774458	5151.78	934316	939468	0.548372	4093.39	844181	848275	0.482555	1485.82	1.17143e+06	1.17291e+06	0.126678	21575.4	860723	882298	2.44537	1971.52	790388	792359	0.248816	76.6981	952398	952474	0.00805251
Q9HBH5	Q9HBH5	Retinol dehydrogenase 14	RDH14	3730	361585	361585	3020.31	425457	428477	0.704894	638.496	474093	474732	0.134496	4521.46	684496	689018	0.656218	5658.38	730244	735902	0.768904	4331.68	528329	532660	0.813217	12246.1	617626	629872	1.94422
Q9Y3B8	Q9Y3B8	Oligoribonuclease, mitochondrial	REXO2	4248	30202.1	30202.1	3561.97	12647.7	16209.6	21.9744	5416.21	43608.2	49024.4	11.048	6467.15	53969.8	60437	10.7007	19399.9	7628.16	27028.1	71.7769	21776.4	39964.1	61740.5	35.2708	39014.9	14853.8	53868.6	72.4259
Q96GF1	Q96GF1	E3 ubiquitin-protein ligase RNF185	RNF185	3224	66699	66699	2450.65	65633.2	68083.9	3.59946	4215.94	79609	83825	5.02945	7906.97	118367	126274	6.26174	5271.63	129834	135106	3.90185	50.9974	84626.9	84677.9	0.0602252	285.153	108901	109186	0.261163
P60602	P60602	Reactive oxygen species modulator 1	ROMO1	1610	1.23772e+06	1.23772e+06	2987.69	2.52502e+06	2.528e+06	0.118184	3238.79	2.62374e+06	2.62698e+06	0.12329	6199.86	3.39102e+06	3.39722e+06	0.182498	21194.8	2.34867e+06	2.36986e+06	0.894346	3416.18	2.19313e+06	2.19655e+06	0.155525	9473.56	2.69642e+06	2.70589e+06	0.350109
P86397	P86397	Hydroxyacyl-thioester dehydratase type 2, mitochondrial	RPP14	1812	9141.29	9141.29	2602.56	31473.5	34076	7.63749	11756.7	26258	38014.7	30.9268	20634	39720.1	60354.1	34.1883	12437.4	36151	48588.4	25.5975	1589.68	36475	38064.7	4.17626	417.501	35776	36193.5	1.15352
Q9NX18	Q9NX18	Succinate dehydrogenase assembly factor 2, mitochondrial	SDHAF2	3900	98950.8	98950.8	881.082	183238	184119	0.47854	478.276	199249	199727	0.239465	12432.7	339775	352208	3.52994	29734.8	202953	232688	12.7788	153.01	275675	275828	0.0554732	2139.15	314869	317008	0.674792
Q99643	Q99643	Succinate dehydrogenase cytochrome b560 subunit, mitochondrial	SDHC	3374	656016	656016	1186.61	1.27572e+06	1.27691e+06	0.0929285	2648.84	921886	924535	0.286505	4190.62	1.25684e+06	1.26103e+06	0.332318	5071.46	1.01712e+06	1.02219e+06	0.496137	638.539	719873	720511	0.0886231	3133.77	816048	819182	0.382549
O14521	O14521	Succinate dehydrogenase [ubiquinone] cytochrome b small subunit, mitochondrial	SDHD	166	527110	527110	1384.18	1.14003e+06	1.14141e+06	0.121269	788.829	1.1634e+06	1.16418e+06	0.0677581	10012.3	1.599e+06	1.60901e+06	0.622264	37520.1	1.18411e+06	1.22163e+06	3.07131	8854.58	909531	918386	0.964147	4312.28	1.1656e+06	1.16992e+06	0.368598
Q96NB2	Q96NB2	Sideroflexin-2	SFXN2	3294	8372.9	8372.9	7025.69	7266.71	14292.4	49.1568	6538.79	615.618	7154.41	91.3953	187.05	900.505	1087.56	17.1991	3402.01	9695.97	13098	25.9735	9339.71	18022.5	27362.2	34.1336	11686	12365.9	24051.9	48.5865
Q6P4A7	Q6P4A7	Sideroflexin-4	SFXN4	2544	159710	159710	1714.93	184751	186466	0.919699	8146.13	193090	201236	4.04805	10125.3	233415	243541	4.15752	865.546	254518	255383	0.33892	16964.3	172988	189952	8.93083	5631.13	225905	231536	2.43207
Q9Y619;Q9BXI2	Q9Y619	Mitochondrial ornithine transporter 1	SLC25A15	4317	545864	545864	8234.85	808647	816882	1.00808	9325.66	771976	781302	1.19361	1066.35	998879	999945	0.106641	4428.09	943907	948335	0.466933	650.888	685718	686369	0.0948307	2806.86	949236	952042	0.294825
Q70HW3	Q70HW3	S-adenosylmethionine mitochondrial carrier protein	SLC25A26	2605	54087.8	54087.8	6842.84	48183.9	55026.8	12.4355	3525.48	62161.6	65687.1	5.36708	1590.7	105556	107147	1.4846	18968.9	163326	182295	10.4056	851.046	77257.4	78108.5	1.08957	2623.96	76225.4	78849.4	3.32781
Q8TBP6	Q8TBP6	Solute carrier family 25 member 40	SLC25A40	2933	196409	196409	7069.13	259128	266197	2.6556	5356.67	283012	288368	1.85758	7176.44	367839	375016	1.91364	12507.8	405940	418448	2.9891	12328.5	310054	322382	3.82419	247.551	394586	394834	0.0626975
O14975	O14975	Very long-chain acyl-CoA synthetase	SLC27A2	214	127439	127439	2263.17	108461	110724	2.04398	7019.22	109865	116884	6.00527	2895.48	153887	156783	1.84681	4704.31	152618	157322	2.99024	557.28	118172	118729	0.469371	6945.9	148974	155920	4.45477
Q6PML9	Q6PML9	Zinc transporter 9	SLC30A9	2564	45359.2	45359.2	2790.9	76962.3	79753.2	3.49942	1464.96	51810.6	53275.5	2.74978	7.25945	65460.9	65468.2	0.0110885	6783.96	70660.3	77444.2	8.75979	14951.4	54692.2	69643.6	21.4684	9914.35	66966.8	76881.1	12.8957
Q96K37	Q96K37	Solute carrier family 35 member E1	SLC35E1	3268	52319.6	52319.6	8222.9	45997.3	54220.2	15.1657	40490	10285.2	50775.2	79.7437	18383.5	142060	160443	11.458	11000.4	17450.4	28450.8	38.6647	56550.6	85057	141608	39.9347	41400.8	16353.9	57754.7	71.6839
Q8N357	Q8N357	Solute carrier family 35 member F6	SLC35F6	2812	64409.1	64409.1	16635.6	104373	121008	13.7475	3215.99	117531	120747	2.6634	936.436	144585	145521	0.643504	4039.01	162674	166713	2.42273	6237.54	94054.4	100292	6.21938	12069.1	152568	164637	7.3307
Q8WWI5	Q8WWI5	Choline transporter-like protein 1	SLC44A1	3001	56073.1	56073.1	993.604	62144.8	63138.4	1.57369	1731.51	68886.9	70618.4	2.45193	2238.7	116937	119175	1.87849	14233.7	102372	116606	12.2066	2148.42	71455.1	73603.5	2.91891	4067.58	102353	106421	3.82217
Q92581	Q92581	Sodium/hydrogen exchanger 6	SLC9A6	3040	86183.4	86183.4	2812.55	96106.7	98919.2	2.84327	2249.85	136643	138893	1.61984	594.244	178355	178949	0.332073	14889.9	177400	192290	7.74346	6435.08	125448	131883	4.87939	13761.4	160149	173910	7.91293
Q9Y3B1	Q9Y3B1	Protein slowmo homolog 2	SLMO2	4243	69831.7	69831.7	4753.18	52508.6	57261.7	8.3008	3247.18	85827.1	89074.3	3.64547	37371.2	67931.9	105303	35.4892	62114.7	52142.9	114258	54.3637	36776.5	79978.5	116755	31.4989	56660.8	49632.2	106293	53.3062
Q96KF7	Q96KF7	Small integral membrane protein 8	SMIM8	3273	13969.7	13969.7	6170.89	34621.8	40792.7	15.1274	7464.33	33127.9	40592.2	18.3886	4823.15	67516.7	72339.9	6.66734	6020.7	76049.2	82069.9	7.33606	7746.64	57167.9	64914.6	11.9336	4185.97	52919.8	57105.8	7.33021
Q9H2V7	Q9H2V7	Protein spinster homolog 1	SPNS1	3639	102477	102477	19388.2	278027	297415	6.51891	71473.3	237761	309234	23.113	12756.2	355945	368701	3.45977	228329	225975	454304	50.259	43629.9	160078	203708	21.4179	14855.1	196153	211008	7.04009
O15270	O15270	Serine palmitoyltransferase 2	SPTLC2	248	214842	214842	6078.2	396426	402505	1.51009	9483.05	497200	506683	1.87159	854.797	758192	759046	0.112615	12516.5	860897	873414	1.43306	1731.45	538200	539931	0.320679	4944.77	642216	647161	0.764072
Q15526	Q15526	Surfeit locus protein 1	SURF1	2262	60309.2	60309.2	33580	81603.2	115183	29.1535	37985.6	121474	159459	23.8215	58936.3	148415	207351	28.4234	4142.19	179381	183523	2.25704	60500.2	92499.6	153000	39.5427	61149.8	103457	164607	37.1491
Q9Y2W6	Q9Y2W6	Tudor and KH domain-containing protein	TDRKH	4218	1920.66	1920.66	2769.64	809.04	3578.68	77.3928	3353.89	3755.04	7108.93	47.1785	1311.74	2494.45	3806.19	34.4634	9507.49	803.956	10311.4	92.2033	2248.54	610.163	2858.71	78.656	893.422	1426.5	2319.92	38.5108
P62072	P62072	Mitochondrial import inner membrane translocase subunit Tim10	TIMM10	1674	158897	158897	2441.33	267819	270260	0.903324	9257.31	250219	259476	3.56769	5688.2	297982	303670	1.87315	12478	262867	275345	4.53176	4988.73	314419	319408	1.56187	6505.45	341997	348503	1.86669
Q9Y5J7	Q9Y5J7	Mitochondrial import inner membrane translocase subunit Tim9	TIMM9	4289	406476	406476	8083.05	610593	618676	1.30651	4470.6	514658	519129	0.861173	4349.07	662929	667278	0.651762	1098.84	589822	590921	0.185954	3407.52	690364	693772	0.491158	1001.64	683138	684140	0.146409
Q9NPL8	Q9NPL8	Complex I assembly factor TIMMDC1, mitochondrial	TIMMDC1	3774	880594	880594	8478.16	848748	857226	0.989023	15680	873397	889077	1.76363	8780.93	1.11717e+06	1.12595e+06	0.77987	18621.9	1.06672e+06	1.08534e+06	1.71576	1254.93	853005	854260	0.146903	12421	1.01621e+06	1.02864e+06	1.20752
Q8IUX1	Q8IUX1	Complex I assembly factor TMEM126B, mitochondrial	TMEM126B	2739	254325	254325	1709.32	234117	235826	0.724821	17657.2	250530	268187	6.5839	10249.4	257421	267670	3.82912	35375.5	248715	284090	12.4522	24402	185265	209667	11.6385	7975.62	267736	275711	2.89274
A0PJW6	A0PJW6	Transmembrane protein 223	TMEM223	3	403378	403378	6445.84	526290	532736	1.20995	9415.11	600256	609671	1.54429	1735.38	679538	681274	0.254726	34004.1	658455	692459	4.91063	4808.23	510750	515559	0.932625	1544.89	606360	607904	0.254133
Q8N2U0	Q8N2U0	Transmembrane protein 256	TMEM256	2811	257342	257342	142.451	192390	192532	0.0739884	4931.63	192731	197662	2.49497	10050.3	224831	234882	4.27888	7586.13	211276	218862	3.46617	10534.2	196552	207086	5.08686	20019.8	328306	348325	5.74743
Q96GE9	Q96GE9	Transmembrane protein 261	TMEM261	3223	12817.5	12817.5	1526.76	26438.2	27964.9	5.45956	2342.21	29720.9	32063.1	7.30499	7055.76	35689.7	42745.5	16.5065	11272.9	16075.1	27348	41.2202	1363.86	19903.1	21267	6.41302	22492.8	26554.6	49047.4	45.8593
Q969M1	Q969M1	Mitochondrial import receptor subunit TOM40B	TOMM40L	3110	8411.68	8411.68	5211.59	5493.89	10705.5	48.6815	102624	23489.1	126113	81.3746	10406.7	8295.2	18701.9	55.6451	65079.9	10830.8	75910.7	85.7322	156463	20848.2	177311	88.242	95143.9	24418.9	119563	79.5765
Q6DKK2	Q6DKK2	Tetratricopeptide repeat protein 19, mitochondrial	TTC19	2507	27424.7	27424.7	31414.9	52524.7	83939.6	37.4256	1985.48	86207.6	88193	2.25129	34336.3	44971	79307.4	43.2953	119488	71452.7	190940	62.5785	6460.45	13677.8	20138.2	32.0805	131702	85950.1	217652	60.5103
Q13454	Q13454	Tumor suppressor candidate 3	TUSC3	2045	81337.3	81337.3	8724.99	99960.9	108686	8.02771	12999.8	142041	155041	8.38474	15017.7	200062	215080	6.98241	14017.1	159529	173546	8.0769	25976.9	137693	163670	15.8715	41121.9	179362	220484	18.6508
Q9Y5Z9	Q9Y5Z9	UbiA prenyltransferase domain-containing protein 1	UBIAD1	4311	192406	192406	30119.3	178888	209008	14.4106	30248.2	167583	197831	15.2899	1300.26	271989	273290	0.475782	3043.86	211027	214071	1.42189	1929.7	147483	149413	1.29152	3901.63	262887	266788	1.46244
Q6UW78	Q6UW78	Ubiquinol-cytochrome-c reductase complex assembly factor 3	UQCC3	2576	81716.6	81716.6	7564.44	48801	56365.4	13.4204	2034.31	44768.7	46803	4.34654	1439.65	41903.6	43343.2	3.32151	4750.98	60918.4	65669.4	7.2347	6159.86	33890.2	40050.1	15.3804	1728.04	55076.2	56804.2	3.0421
Q86Y07	Q86Y07	Serine/threonine-protein kinase VRK2	VRK2	2724	57547.6	57547.6	7903.92	58603.8	66507.7	11.8842	5493.34	57669.7	63163.1	8.69708	15870.7	100058	115929	13.69	1813.98	77031.7	78845.7	2.30067	7793.39	48097.8	55891.2	13.9439	18009	84088.3	102097	17.6391
Q5BJH7	Q5BJH7	Protein YIF1B	YIF1B	2404	159764	159764	6040.03	225487	231527	2.60878	9173.17	179202	188376	4.86962	63.0546	273041	273105	0.0230881	843.158	309593	310436	0.271604	428.099	204812	205241	0.208584	11544.5	284244	295789	3.90297
Q86U90	Q86U90	YrdC domain-containing protein, mitochondrial	YRDC	2698	45719.5	45719.5	734.566	47527.1	48261.7	1.52205	1936.09	24410.4	26346.5	7.34854	2369.15	98974.5	101344	2.33774	14364.6	87819	102184	14.0576	7390.36	39861.2	47251.6	15.6404	35452.6	26799.9	62252.5	56.9497
Q5VT66	Q5VT66	Mitochondrial amidoxime-reducing component 1	36951	2473	1.08351e+06	1.08351e+06	190979	1.38237e+06	1.57335e+06	12.1384	249221	1.54812e+06	1.79734e+06	13.8661	243039	1.97783e+06	2.22087e+06	10.9434	271889	1.42794e+06	1.69983e+06	15.9951	197597	1.21047e+06	1.40806e+06	14.0333	208853	1.49223e+06	1.70109e+06	12.2776
Q9NX47	Q9NX47	E3 ubiquitin-protein ligase MARCH5	38412	3904	421646	421646	72111.8	678192	750304	9.61101	110682	639823	750505	14.7477	122674	858628	981302	12.5011	129303	737296	866599	14.9208	95739.8	566980	662720	14.4465	79897.7	688703	768600	10.3952
Q5JTZ9;Q9H2T7	Q5JTZ9	Alanine--tRNA ligase, mitochondrial	AARS2	2423	940061	940061	358173	1.06381e+06	1.42199e+06	25.1882	500595	1.03347e+06	1.53407e+06	32.6319	503800	1.38418e+06	1.88798e+06	26.6845	2.58207e+06	717793	3.29986e+06	78.2478	2.11287e+06	755242	2.86811e+06	73.6676	2.48818e+06	681414	3.1696e+06	78.5016
Q9UDR5	Q9UDR5	Alpha-aminoadipic semialdehyde synthase, mitochondrial;Lysine ketoglutarate reductase;Saccharopine dehydrogenase	AASS	4028	110280	110280	54705.4	134587	189293	28.8999	71641.8	105549	177191	40.432	60887.7	157572	218459	27.8714	136868	131957	268825	50.9135	113638	96787.7	210426	54.0038	97015.6	165029	262044	37.0226
Q9NRK6	Q9NRK6	ATP-binding cassette sub-family B member 10, mitochondrial	ABCB10	3803	219580	219580	83908.8	348119	432028	19.4221	96289.8	351236	447526	21.516	100456	465979	566436	17.7348	148030	399161	547191	27.0528	63642.1	318483	382125	16.6548	89800.5	397566	487367	18.4257
Q9NP58	Q9NP58	ATP-binding cassette sub-family B member 6, mitochondrial	ABCB6	3758	1.06059e+06	1.06059e+06	90305	1.71496e+06	1.80526e+06	5.00231	150369	1.66043e+06	1.8108e+06	8.30399	128708	2.62718e+06	2.75588e+06	4.6703	256220	2.0025e+06	2.25872e+06	11.3436	131963	1.52774e+06	1.6597e+06	7.95099	137743	1.82185e+06	1.9596e+06	7.02916
O75027	O75027	ATP-binding cassette sub-family B member 7, mitochondrial	ABCB7	416	4.43925e+06	4.43925e+06	917497	4.7633e+06	5.6808e+06	16.1508	1.26998e+06	5.27765e+06	6.54763e+06	19.3961	1.3006e+06	7.58947e+06	8.89006e+06	14.6298	1.99242e+06	7.43747e+06	9.42989e+06	21.1287	1.1847e+06	5.39418e+06	6.57888e+06	18.0076	1.59094e+06	6.11631e+06	7.70725e+06	20.6421
Q9NUT2	Q9NUT2	ATP-binding cassette sub-family B member 8, mitochondrial	ABCB8	3847	72345.5	72345.5	12591.4	70939.8	83531.2	15.0739	14751.2	68368	83119.2	17.747	4291.5	89762.1	94053.6	4.56283	15698.9	95328.5	111027	14.1396	20574.1	66886.6	87460.7	23.5238	8860.29	83445.9	92306.2	9.5988
P33897;Q9UBJ2	P33897	ATP-binding cassette sub-family D member 1	ABCD1	1223	912453	912453	837184	1.0919e+06	1.92909e+06	43.3979	860795	1.18285e+06	2.04365e+06	42.1205	877019	1.81751e+06	2.69453e+06	32.5481	1.53354e+06	1.91191e+06	3.44545e+06	44.509	859095	1.25574e+06	2.11483e+06	40.6223	1.20992e+06	1.59292e+06	2.80284e+06	43.1678
P28288	P28288	ATP-binding cassette sub-family D member 3	ABCD3	1136	2.82448e+06	2.82448e+06	2.2179e+06	2.07415e+06	4.29205e+06	51.6746	3.47605e+06	2.45028e+06	5.92633e+06	58.6543	3.57071e+06	3.65409e+06	7.2248e+06	49.4229	8.65481e+06	3.56317e+06	1.2218e+07	70.8367	6.30597e+06	2.4525e+06	8.75847e+06	71.9985	6.29954e+06	3.26486e+06	9.5644e+06	65.8645
P61221	P61221	ATP-binding cassette sub-family E member 1	ABCE1	1643	2.17139e+06	2.17139e+06	1.37931e+06	2.78792e+06	4.16723e+06	33.0989	1.88008e+06	2.95268e+06	4.83275e+06	38.9028	1.60431e+06	3.74493e+06	5.34924e+06	29.9914	3.71449e+06	4.19229e+06	7.90678e+06	46.9785	1.66764e+06	2.7555e+06	4.42314e+06	37.7026	2.07328e+06	3.34425e+06	5.41753e+06	38.2699
Q9UG63	Q9UG63	ATP-binding cassette sub-family F member 2	ABCF2	4039	1.11415e+06	1.11415e+06	801604	1.29646e+06	2.09807e+06	38.2068	1.19161e+06	1.5779e+06	2.76951e+06	43.026	966740	2.2071e+06	3.17384e+06	30.4597	2.05048e+06	2.50428e+06	4.55476e+06	45.0184	1.05447e+06	1.69917e+06	2.75363e+06	38.2937	1.41729e+06	2.09541e+06	3.5127e+06	40.3476
Q9NUJ1	Q9NUJ1	Mycophenolic acid acyl-glucuronide esterase, mitochondrial	ABHD10	3835	1.71249e+06	1.71249e+06	260851	1.85817e+06	2.11902e+06	12.31	425666	1.79493e+06	2.22059e+06	19.169	344157	2.28275e+06	2.62691e+06	13.1012	896810	2.05795e+06	2.95476e+06	30.3514	566663	1.87634e+06	2.44301e+06	23.1953	620895	2.43629e+06	3.05719e+06	20.3094
Q8NFV4	Q8NFV4	Alpha/beta hydrolase domain-containing protein 11	ABHD11	2910	495549	495549	164166	483517	647684	25.3467	214826	438241	653068	32.8949	273948	623928	897876	30.5106	907674	443100	1.35077e+06	67.1966	671896	422724	1.09462e+06	61.3817	793404	452388	1.24579e+06	63.6867
P42765	P42765	3-ketoacyl-CoA thiolase, mitochondrial	ACAA2	1340	5.94549e+06	5.94549e+06	333560	8.10405e+06	8.43761e+06	3.95326	346879	7.06053e+06	7.40741e+06	4.68287	357088	9.66365e+06	1.00207e+07	3.56349	772176	8.23031e+06	9.00249e+06	8.57736	772359	8.47357e+06	9.24593e+06	8.35351	960410	1.01457e+07	1.11061e+07	8.64756
Q9H845	Q9H845	Acyl-CoA dehydrogenase family member 9, mitochondrial	ACAD9	3695	1.03519e+07	1.03519e+07	1.62249e+06	1.11848e+07	1.28073e+07	12.6685	2.61502e+06	1.07421e+07	1.33572e+07	19.5777	2.05553e+06	1.41093e+07	1.61648e+07	12.7161	1.08587e+07	1.01839e+07	2.10426e+07	51.6032	9.0511e+06	8.4734e+06	1.75245e+07	51.6483	1.00285e+07	1.02441e+07	2.02726e+07	49.4681
P11310	P11310	Medium-chain specific acyl-CoA dehydrogenase, mitochondrial	ACADM	845	3.61431e+06	3.61431e+06	422426	6.38537e+06	6.8078e+06	6.20503	526910	5.76492e+06	6.29183e+06	8.37451	604889	7.28305e+06	7.88793e+06	7.66853	2.87251e+06	5.4915e+06	8.36401e+06	34.3437	2.36395e+06	5.92432e+06	8.28827e+06	28.5216	2.94447e+06	6.67166e+06	9.61613e+06	30.6201
P49748	P49748	Very long-chain specific acyl-CoA dehydrogenase, mitochondrial	ACADVL	1433	2.20145e+07	2.20145e+07	2.53777e+06	2.50289e+07	2.75667e+07	9.20594	2.96876e+06	2.47697e+07	2.77385e+07	10.7027	2.36202e+06	3.03558e+07	3.27178e+07	7.21937	1.09105e+07	2.96316e+07	4.05421e+07	26.9116	8.48044e+06	2.49382e+07	3.34187e+07	25.3763	1.03849e+07	2.86671e+07	3.9052e+07	26.5925
P24752	P24752	Acetyl-CoA acetyltransferase, mitochondrial	ACAT1	1081	1.14182e+07	1.14182e+07	947464	1.47408e+07	1.56882e+07	6.03933	1.12693e+06	1.38806e+07	1.50075e+07	7.50909	1.20152e+06	1.8031e+07	1.92325e+07	6.24736	3.30626e+06	1.41912e+07	1.74974e+07	18.8957	2.66186e+06	1.48557e+07	1.75176e+07	15.1954	3.13029e+06	1.8711e+07	2.18413e+07	14.332
Q9H3P7	Q9H3P7	Golgi resident protein GCP60	ACBD3	3651	400354	400354	284789	546163	830952	34.2726	505009	635091	1.1401e+06	44.2952	435706	1.04608e+06	1.48179e+06	29.4041	1.17124e+06	1.1691e+06	2.34034e+06	50.0457	515234	500165	1.0154e+06	50.742	621519	776654	1.39817e+06	44.4522
P53396	P53396	ATP-citrate synthase	ACLY	1531	2.59006e+07	2.59006e+07	1.77612e+07	2.94477e+07	4.72089e+07	37.6227	2.88012e+07	3.42315e+07	6.30327e+07	45.6925	2.51026e+07	4.64997e+07	7.16024e+07	35.0584	6.12954e+07	4.73026e+07	1.08598e+08	56.4425	2.36985e+07	2.84644e+07	5.21628e+07	45.4317	2.99032e+07	3.94386e+07	6.93418e+07	43.1244
Q99798	Q99798	Aconitate hydratase, mitochondrial	ACO2	3391	1.12486e+07	1.12486e+07	1.24842e+06	1.6231e+07	1.74794e+07	7.14222	1.74337e+06	1.31076e+07	1.48509e+07	11.7392	1.72822e+06	1.75303e+07	1.92585e+07	8.97379	1.23804e+07	1.02086e+07	2.2589e+07	54.8073	1.05309e+07	1.06317e+07	2.11625e+07	49.7618	1.1986e+07	1.30269e+07	2.50129e+07	47.9192
Q9NPJ3	Q9NPJ3	Acyl-coenzyme A thioesterase 13;Acyl-coenzyme A thioesterase 13, N-terminally processed	ACOT13	3773	1.80472e+06	1.80472e+06	59083.6	1.41537e+06	1.47445e+06	4.00715	88180.8	1.24511e+06	1.33329e+06	6.61377	81143.3	1.45899e+06	1.54014e+06	5.26858	37198.8	1.79073e+06	1.82793e+06	2.03502	92049.9	1.62992e+06	1.72197e+06	5.34562	98509.2	2.25798e+06	2.35649e+06	4.18034
Q9Y305	Q9Y305	Acyl-coenzyme A thioesterase 9, mitochondrial	ACOT9	4225	4.55816e+06	4.55816e+06	1.12224e+06	4.51453e+06	5.63678e+06	19.9093	1.68539e+06	4.28537e+06	5.97076e+06	28.2274	1.56685e+06	5.57723e+06	7.14408e+06	21.9322	4.20168e+06	4.27231e+06	8.47399e+06	49.5832	2.8965e+06	3.90289e+06	6.7994e+06	42.5994	3.35461e+06	4.74355e+06	8.09815e+06	41.4243
Q4G176	Q4G176	Acyl-CoA synthetase family member 3, mitochondrial	ACSF3	2370	303209	303209	160723	336172	496895	32.3454	198603	481109	679712	29.2186	222696	532079	754775	29.5049	598217	455803	1.05402e+06	56.7558	479412	340082	819494	58.501	660538	414442	1.07498e+06	61.4465
O95573	O95573	Long-chain-fatty-acid--CoA ligase 3	ACSL3	594	9.96026e+06	9.96026e+06	1.34652e+06	1.05667e+07	1.19132e+07	11.3027	1.75512e+06	1.25086e+07	1.42637e+07	12.3048	1.67199e+06	1.67234e+07	1.83954e+07	9.08914	2.56913e+06	1.79034e+07	2.04725e+07	12.5491	1.77095e+06	1.26263e+07	1.43973e+07	12.3006	2.18542e+06	1.58449e+07	1.80303e+07	12.1208
O60488	O60488	Long-chain-fatty-acid--CoA ligase 4	ACSL4	374	5.75008e+06	5.75008e+06	1.22877e+06	8.64283e+06	9.8716e+06	12.4475	1.52757e+06	8.51106e+06	1.00386e+07	15.2169	1.48905e+06	1.13075e+07	1.27965e+07	11.6363	2.35742e+06	1.03138e+07	1.26712e+07	18.6045	1.44814e+06	7.81436e+06	9.2625e+06	15.6344	1.7438e+06	9.35872e+06	1.11025e+07	15.7064
P60709;Q562R1;Q9BYX7	P60709	Actin, cytoplasmic 1;Actin, cytoplasmic 1, N-terminally processed	ACTB	1613	1.10723e+06	1.10723e+06	1.37818e+06	1.24773e+06	2.62591e+06	52.484	1.73597e+06	1.09009e+06	2.82606e+06	61.4271	2.24496e+06	1.95192e+06	4.19689e+06	53.4912	2.46344e+06	1.93506e+06	4.3985e+06	56.0064	1.81854e+06	1.33117e+06	3.14972e+06	57.7367	2.43338e+06	1.59269e+06	4.02607e+06	60.4405
P12814;P35609;Q08043	P12814	Alpha-actinin-1	ACTN1	871	2.52513e+06	2.52513e+06	814581	4.93833e+06	5.75291e+06	14.1595	1.21052e+06	4.18115e+06	5.39167e+06	22.4517	1.21184e+06	6.59456e+06	7.80641e+06	15.5237	2.08549e+06	5.17117e+06	7.25666e+06	28.7389	1.20522e+06	4.40484e+06	5.61005e+06	21.4831	2.03054e+06	6.39761e+06	8.42815e+06	24.0924
Q96D53	Q96D53	AarF domain-containing protein kinase 4	ADCK4	3172	360545	360545	168767	439944	608711	27.7253	198652	401516	600168	33.0994	209506	527318	736824	28.4336	584996	121661	706657	82.7836	523946	147368	671315	78.0478	581297	212039	793335	73.2725
Q9Y4W6;Q01484	Q9Y4W6	AFG3-like protein 2	AFG3L2	4277	8.66203e+06	8.66203e+06	1.89576e+06	1.39355e+07	1.58312e+07	11.9748	2.91291e+06	1.3308e+07	1.62209e+07	17.9578	2.48214e+06	1.79718e+07	2.04539e+07	12.1353	5.0452e+06	1.47229e+07	1.97681e+07	25.5219	3.08885e+06	1.26185e+07	1.57074e+07	19.665	3.61727e+06	1.44732e+07	1.80905e+07	19.9954
Q53H12	Q53H12	Acylglycerol kinase, mitochondrial	AGK	2390	2.54611e+06	2.54611e+06	656594	2.90446e+06	3.56105e+06	18.4382	952524	3.20673e+06	4.15926e+06	22.9013	1.02286e+06	4.34864e+06	5.3715e+06	19.0423	1.37253e+06	3.79506e+06	5.16759e+06	26.5603	792867	2.83968e+06	3.63255e+06	21.8267	969057	3.75493e+06	4.72398e+06	20.5136
Q9BSE5	Q9BSE5	Agmatinase, mitochondrial	AGMAT	3445	4159.89	4159.89	5808.58	3777.6	9586.18	60.5933	8433.71	12368.6	20802.3	40.5423	1462.47	11295	12757.5	11.4637	4653.24	3632.61	8285.85	56.1589	4689.41	7598.17	12287.6	38.1638	7170.48	9464.05	16634.5	43.106
Q9NUQ2	Q9NUQ2	1-acyl-sn-glycerol-3-phosphate acyltransferase epsilon	AGPAT5	3841	416401	416401	38972.7	559501	598474	6.51202	69854.4	574879	644733	10.8346	51563.9	749090	800654	6.44022	99153.8	666798	765952	12.9452	71670.2	526142	597812	11.9887	57465.4	666185	723650	7.94105
O95831	O95831	Apoptosis-inducing factor 1, mitochondrial	AIFM1	615	1.60358e+07	1.60358e+07	1.89049e+06	2.30204e+07	2.49109e+07	7.589	2.4797e+06	2.35647e+07	2.60444e+07	9.52104	2.56511e+06	3.05275e+07	3.30926e+07	7.7513	3.1643e+06	2.51998e+07	2.83641e+07	11.156	1.98738e+06	2.26764e+07	2.46638e+07	8.05787	2.54497e+06	2.7516e+07	3.0061e+07	8.46603
P54819	P54819	Adenylate kinase 2, mitochondrial;Adenylate kinase 2, mitochondrial, N-terminally processed	AK2	1559	8.90699e+06	8.90699e+06	2.64271e+06	1.63234e+07	1.89661e+07	13.9338	3.61609e+06	1.4543e+07	1.81591e+07	19.9134	3.34125e+06	2.10958e+07	2.44371e+07	13.6729	5.92892e+06	2.07023e+07	2.66312e+07	22.263	3.19816e+06	2.24146e+07	2.56128e+07	12.4866	3.76429e+06	2.78319e+07	3.15962e+07	11.9138
Q9UIJ7	Q9UIJ7	GTP:AMP phosphotransferase AK3, mitochondrial	AK3	4084	4.21822e+06	4.21822e+06	1.24307e+06	5.49413e+06	6.73721e+06	18.4509	1.50902e+06	5.16704e+06	6.67606e+06	22.6035	1.42177e+06	6.74267e+06	8.16444e+06	17.4142	2.8561e+06	6.24557e+06	9.10167e+06	31.3799	1.48636e+06	5.74147e+06	7.22783e+06	20.5645	1.55733e+06	6.16315e+06	7.72048e+06	20.1715
P27144	P27144	Adenylate kinase 4, mitochondrial	AK4	1118	3.69923e+06	3.69923e+06	1.36084e+06	4.52242e+06	5.88325e+06	23.1307	1.77611e+06	4.49915e+06	6.27527e+06	28.3034	1.6313e+06	6.05154e+06	7.68285e+06	21.233	3.30953e+06	5.7616e+06	9.07113e+06	36.4842	1.4449e+06	4.94249e+06	6.38739e+06	22.6212	1.93124e+06	5.64992e+06	7.58116e+06	25.4742
Q92667	Q92667	A-kinase anchor protein 1, mitochondrial	AKAP1	3054	307111	307111	114953	263161	378114	30.4016	136482	281496	417978	32.6529	98106.9	390101	488208	20.0953	227197	405749	632946	35.8952	124204	282402	406606	30.5465	125145	355324	480470	26.0465
P54886	P54886	Delta-1-pyrroline-5-carboxylate synthase;Glutamate 5-kinase;Gamma-glutamyl phosphate reductase	ALDH18A1	1561	1.58123e+07	1.58123e+07	3.57382e+06	2.33877e+07	2.69615e+07	13.2553	5.32789e+06	2.09957e+07	2.63236e+07	20.24	4.77608e+06	2.67377e+07	3.15138e+07	15.1555	1.21178e+07	2.12362e+07	3.3354e+07	36.3309	8.39194e+06	2.14478e+07	2.98397e+07	28.1234	9.70183e+06	2.48785e+07	3.45803e+07	28.0559
P30837;P47895	P30837	Aldehyde dehydrogenase X, mitochondrial	ALDH1B1	1185	9.95591e+06	9.95591e+06	1.02716e+06	1.24687e+07	1.34958e+07	7.61093	1.36141e+06	1.13162e+07	1.26776e+07	10.7387	1.11274e+06	1.44486e+07	1.55614e+07	7.15067	6.65225e+06	1.06793e+07	1.73316e+07	38.3823	5.61079e+06	1.22172e+07	1.7828e+07	31.4717	5.94598e+06	1.34953e+07	1.94412e+07	30.5843
P05091;P00352	P05091	Aldehyde dehydrogenase, mitochondrial	ALDH2	698	2.21015e+06	2.21015e+06	204560	3.6627e+06	3.86726e+06	5.28953	297364	3.16804e+06	3.46541e+06	8.58093	288810	3.96898e+06	4.25779e+06	6.78309	1.45662e+06	2.90247e+06	4.35909e+06	33.4157	1.29245e+06	3.33901e+06	4.63147e+06	27.9059	1.30999e+06	3.91634e+06	5.22633e+06	25.0653
P51648	P51648	Fatty aldehyde dehydrogenase	ALDH3A2	1490	4.9003e+06	4.9003e+06	846188	4.02747e+06	4.87366e+06	17.3625	1.36716e+06	4.56882e+06	5.93598e+06	23.0318	1.10531e+06	6.35302e+06	7.45832e+06	14.8198	2.27789e+06	6.1828e+06	8.4607e+06	26.9232	1.19563e+06	4.0462e+06	5.24183e+06	22.8094	1.54628e+06	5.72025e+06	7.26653e+06	21.2795
P51649	P51649	Succinate-semialdehyde dehydrogenase, mitochondrial	ALDH5A1	1491	140582	140582	10007	180671	190678	5.24812	24640.1	170153	194793	12.6494	35422.2	244599	280021	12.6498	83865.9	188332	272197	30.8107	49332.3	193983	243315	20.275	73358.2	218109	291467	25.1686
Q02252	Q02252	Methylmalonate-semialdehyde dehydrogenase [acylating], mitochondrial	ALDH6A1	1857	247067	247067	40619.2	331753	372372	10.9082	48788.8	326533	375321	12.9992	57312.6	460667	517979	11.0647	242049	421961	664010	36.4526	255560	328270	583831	43.773	285231	362780	648012	44.0164
P49419	P49419	Alpha-aminoadipic semialdehyde dehydrogenase	ALDH7A1	1421	2.14164e+06	2.14164e+06	636806	2.81159e+06	3.4484e+06	18.4667	862861	2.43865e+06	3.30151e+06	26.1353	897551	3.0822e+06	3.97975e+06	22.5529	1.65238e+06	2.80876e+06	4.46114e+06	37.0393	1.00921e+06	2.78432e+06	3.79353e+06	26.6035	1.21447e+06	3.37313e+06	4.5876e+06	26.4728
P49189	P49189	4-trimethylaminobutyraldehyde dehydrogenase	ALDH9A1	1413	637715	637715	338193	963239	1.30143e+06	25.9862	321423	942803	1.26423e+06	25.4245	341865	1.27255e+06	1.61442e+06	21.1758	863739	1.18521e+06	2.04895e+06	42.1551	492990	1.14274e+06	1.63573e+06	30.1388	846311	1.15874e+06	2.00505e+06	42.209
Q9Y673	Q9Y673	Dolichyl-phosphate beta-glucosyltransferase	ALG5	4324	688291	688291	93655.7	1.07977e+06	1.17342e+06	7.98142	103202	1.29067e+06	1.39387e+06	7.40397	81283.6	1.76497e+06	1.84626e+06	4.40262	150913	1.64605e+06	1.79697e+06	8.39822	84418	1.2972e+06	1.38162e+06	6.11007	117048	1.65093e+06	1.76798e+06	6.62044
Q01433	Q01433	AMP deaminase 2	AMPD2	1838	14005.9	14005.9	483.34	10889.7	11373	4.24988	321.473	6872.19	7193.66	4.46883	4474.57	15845.5	20320.1	22.0204	3990	24664.6	28654.6	13.9245	10194.5	16933.2	27127.7	37.5797	6361.14	23585.8	29947	21.2413
P04083	P04083	Annexin A1	ANXA1	677	5.62197e+06	5.62197e+06	3.07178e+06	5.35998e+06	8.43177e+06	36.4311	2.73382e+06	6.91547e+06	9.64929e+06	28.3318	2.2254e+06	1.11837e+07	1.34091e+07	16.5962	6.5545e+06	1.53187e+07	2.18732e+07	29.9658	2.73382e+06	8.96481e+06	1.16986e+07	23.3688	3.4147e+06	1.16143e+07	1.5029e+07	22.7208
P08133	P08133	Annexin A6	ANXA6	759	2.75335e+06	2.75335e+06	759790	2.53482e+06	3.29461e+06	23.0616	723036	2.46827e+06	3.19131e+06	22.6564	605919	4.7554e+06	5.36132e+06	11.3017	1.28382e+06	4.60923e+06	5.89305e+06	21.7853	942115	4.08197e+06	5.02409e+06	18.752	1.59314e+06	5.8449e+06	7.43804e+06	21.4189
P63010	P63010	AP-2 complex subunit beta	AP2B1	1734	1.4455e+07	1.4455e+07	7.83128e+06	1.60601e+07	2.38914e+07	32.7787	1.09836e+07	1.46063e+07	2.559e+07	42.9217	1.00166e+07	2.29107e+07	3.29273e+07	30.4205	1.8896e+07	1.89144e+07	3.78104e+07	49.9757	8.83592e+06	1.21549e+07	2.09908e+07	42.0942	1.18741e+07	1.95658e+07	3.14399e+07	37.7676
Q96CW1	Q96CW1	AP-2 complex subunit mu	AP2M1	3167	3.94942e+06	3.94942e+06	2.13759e+06	3.93509e+06	6.07268e+06	35.2001	2.61899e+06	3.38122e+06	6.00022e+06	43.6483	2.66124e+06	5.65736e+06	8.3186e+06	31.9914	4.42237e+06	4.3548e+06	8.77717e+06	50.3849	2.05094e+06	3.26246e+06	5.3134e+06	38.5994	2.92233e+06	4.84763e+06	7.76996e+06	37.6106
P27695	P27695	DNA-(apurinic or apyrimidinic site) lyase;DNA-(apurinic or apyrimidinic site) lyase, mitochondrial	APEX1	1126	4.7339e+06	4.7339e+06	280964	6.85058e+06	7.13155e+06	3.93973	389595	7.06231e+06	7.45191e+06	5.22813	372811	9.44051e+06	9.81332e+06	3.79903	651542	1.07339e+07	1.13854e+07	5.72261	280061	8.28102e+06	8.56108e+06	3.27132	512573	1.03405e+07	1.0853e+07	4.72285
Q9BUR5	Q9BUR5	Apolipoprotein O	APOO	3485	2.15474e+06	2.15474e+06	116490	3.06073e+06	3.17722e+06	3.66641	205170	3.1539e+06	3.35907e+06	6.10796	244175	4.62168e+06	4.86586e+06	5.01812	418932	3.73436e+06	4.15329e+06	10.0868	247553	3.0744e+06	3.32195e+06	7.45202	272060	4.02933e+06	4.30139e+06	6.32495
Q6UXV4	Q6UXV4	MICOS complex subunit MIC27	APOOL	2582	1.57874e+06	1.57874e+06	261161	1.38656e+06	1.64772e+06	15.8499	358221	1.40617e+06	1.76439e+06	20.3028	310927	1.69094e+06	2.00186e+06	15.5319	354814	1.86316e+06	2.21797e+06	15.9972	459593	1.41994e+06	1.87954e+06	24.4525	455862	1.91971e+06	2.37557e+06	19.1896
Q7Z2E3	Q7Z2E3	Aprataxin	APTX	2644	50261.3	50261.3	48822.5	75415.5	124238	39.2976	64218.3	85812	150030	42.8036	42083.3	95841.4	137925	30.5118	115456	95585.7	211041	54.7076	55788.2	56314.7	112103	49.7652	43929.2	78766.1	122695	35.8035
P05089	P05089	Arginase-1	ARG1	697	1.11773e+06	1.11773e+06	989914	1.05875e+06	2.04866e+06	48.32	713334	1.63271e+06	2.34604e+06	30.4059	651307	2.0391e+06	2.69041e+06	24.2085	932271	1.5326e+06	2.46488e+06	37.8222	696878	1.1378e+06	1.83468e+06	37.9836	1.29352e+06	1.40277e+06	2.69629e+06	47.974
Q9NWB6	Q9NWB6	Arginine and glutamate-rich protein 1	ARGLU1	3886	1.35575e+06	1.35575e+06	793755	1.34231e+06	2.13606e+06	37.1597	991874	1.72512e+06	2.71699e+06	36.5064	994177	2.22798e+06	3.22216e+06	30.8544	2.53341e+06	2.36143e+06	4.89484e+06	51.7567	1.34654e+06	2.09197e+06	3.4385e+06	39.1605	1.81535e+06	2.78242e+06	4.59778e+06	39.4833
P36404	P36404	ADP-ribosylation factor-like protein 2	ARL2	1260	194020	194020	86447.8	223886	310334	27.8564	131591	261762	393353	33.4537	123416	321642	445058	27.7303	222797	296277	519075	42.922	106362	212304	318666	33.3772	145386	278310	423696	34.3138
Q9NVJ2	Q9NVJ2	ADP-ribosylation factor-like protein 8B	ARL8B	3867	1.4928e+06	1.4928e+06	130917	1.46049e+06	1.5914e+06	8.22654	135659	1.52337e+06	1.65903e+06	8.17704	147249	2.10561e+06	2.25286e+06	6.53611	267346	1.85122e+06	2.11857e+06	12.6192	178184	1.19613e+06	1.37432e+06	12.9653	145166	1.64148e+06	1.78665e+06	8.12503
Q9NVT9	Q9NVT9	Armadillo repeat-containing protein 1	ARMC1	3873	775995	775995	95538.8	956447	1.05199e+06	9.08175	302683	1.06627e+06	1.36895e+06	22.1105	47189.3	1.38761e+06	1.4348e+06	3.28891	214588	1.31502e+06	1.52961e+06	14.0289	9975.09	1.03176e+06	1.04174e+06	0.957544	140507	1.32515e+06	1.46566e+06	9.58659
Q9P291	Q9P291	Armadillo repeat-containing X-linked protein 1	ARMCX1	3987	195080	195080	107631	171362	278994	38.5784	20971.4	195089	216060	9.70629	18984.8	233089	252074	7.53146	2193.3	233846	236039	0.929208	41444.5	142347	183792	22.5497	12308.7	204756	217065	5.67054
Q7L311	Q7L311	Armadillo repeat-containing X-linked protein 2	ARMCX2	2627	412827	412827	196771	332747	529517	37.1604	179544	331810	511354	35.1115	201216	416317	617534	32.5839	326326	361892	688218	47.4161	275840	297081	572921	48.1463	284204	402038	686242	41.4146
Q9UH62	Q9UH62	Armadillo repeat-containing X-linked protein 3	ARMCX3	4049	1.70587e+06	1.70587e+06	530198	1.86455e+06	2.39475e+06	22.14	861890	2.11208e+06	2.97397e+06	28.9811	777169	2.90319e+06	3.68036e+06	21.1166	1.12959e+06	2.44973e+06	3.57933e+06	31.5588	660560	1.98212e+06	2.64268e+06	24.9958	921901	2.44059e+06	3.36249e+06	27.4172
Q13510	Q13510	Acid ceramidase;Acid ceramidase subunit alpha;Acid ceramidase subunit beta	ASAH1	2053	460054	460054	180283	715932	896214	20.116	128063	815628	943692	13.5705	155457	1.24545e+06	1.40091e+06	11.0968	323912	1.01703e+06	1.34095e+06	24.1555	165331	791472	956803	17.2795	208829	844709	1.05354e+06	19.8217
P00966	P00966	Argininosuccinate synthase	ASS1	645	5.58931e+06	5.58931e+06	1.25734e+06	2.12223e+06	3.37956e+06	37.2041	1.42105e+06	2.34773e+06	3.76877e+06	37.7058	1.39641e+06	3.07786e+06	4.47427e+06	31.2098	2.1319e+06	3.38503e+06	5.51693e+06	38.6428	1.42445e+06	2.45696e+06	3.88141e+06	36.6993	1.59969e+06	3.63288e+06	5.23257e+06	30.5717
Q8NBU5	Q8NBU5	ATPase family AAA domain-containing protein 1	ATAD1	2871	4.39709e+06	4.39709e+06	679667	5.25843e+06	5.93809e+06	11.4459	1.08847e+06	4.89047e+06	5.97895e+06	18.2051	875055	6.51844e+06	7.3935e+06	11.8355	1.73545e+06	6.24504e+06	7.98049e+06	21.7461	822044	4.79066e+06	5.6127e+06	14.6461	1.07374e+06	6.5234e+06	7.59714e+06	14.1335
Q9NVI7	Q9NVI7	ATPase family AAA domain-containing protein 3A	ATAD3A	3866	2.66963e+07	2.66963e+07	1.43043e+07	2.996e+07	4.42643e+07	32.3157	1.83776e+07	2.84087e+07	4.67863e+07	39.2798	1.58653e+07	4.13034e+07	5.71688e+07	27.7517	2.9295e+07	2.99576e+07	5.92526e+07	49.4409	1.69567e+07	2.83749e+07	4.53316e+07	37.4059	1.99068e+07	3.31142e+07	5.3021e+07	37.5452
Q5T9A4	Q5T9A4	ATPase family AAA domain-containing protein 3B	ATAD3B	2453	5.14096e+06	5.14096e+06	2.89375e+06	5.67321e+06	8.56697e+06	33.778	3.83064e+06	4.84175e+06	8.67239e+06	44.1705	3.59157e+06	7.01963e+06	1.06112e+07	33.847	5.55689e+06	5.40975e+06	1.09666e+07	50.6708	3.25708e+06	5.22288e+06	8.47996e+06	38.4092	3.90205e+06	6.00925e+06	9.91131e+06	39.3697
P31939	P31939	Bifunctional purine biosynthesis protein PURH;Phosphoribosylaminoimidazolecarboxamide formyltransferase;IMP cyclohydrolase	ATIC	1199	455446	455446	234917	494401	729318	32.2105	284134	477445	761579	37.3085	244696	703722	948419	25.8005	481053	810645	1.2917e+06	37.2419	306980	679219	986199	31.1276	355279	869119	1.2244e+06	29.0166
Q9HD20	Q9HD20	Manganese-transporting ATPase 13A1	ATP13A1	3750	1.12049e+06	1.12049e+06	17363	1.29287e+06	1.31024e+06	1.32518	89801.9	1.56779e+06	1.6576e+06	5.4176	43624.5	2.19022e+06	2.23384e+06	1.95289	189959	2.43622e+06	2.62617e+06	7.23328	61233.5	1.53501e+06	1.59624e+06	3.8361	111975	2.09703e+06	2.209e+06	5.06901
P25705	P25705	ATP synthase subunit alpha, mitochondrial	ATP5A1	1096	1.84263e+08	1.84263e+08	8.84881e+06	2.07429e+08	2.16278e+08	4.0914	1.12873e+07	2.14148e+08	2.25435e+08	5.00689	9.68017e+06	2.77678e+08	2.87358e+08	3.36868	2.09466e+07	2.51108e+08	2.72055e+08	7.69941	1.9821e+07	2.26248e+08	2.46069e+08	8.05506	2.20911e+07	2.75658e+08	2.97749e+08	7.41937
P06576	P06576	ATP synthase subunit beta, mitochondrial	ATP5B	721	1.76453e+08	1.76453e+08	7.33064e+06	2.08781e+08	2.16111e+08	3.39207	8.68491e+06	2.16893e+08	2.25578e+08	3.85007	7.28593e+06	2.75534e+08	2.8282e+08	2.57617	2.49513e+07	2.54682e+08	2.79634e+08	8.92286	2.50398e+07	2.22597e+08	2.47637e+08	10.1115	2.88602e+07	2.77566e+08	3.06426e+08	9.41832
P36542	P36542	ATP synthase subunit gamma, mitochondrial	ATP5C1	1264	4.46028e+07	4.46028e+07	2.62318e+06	4.50573e+07	4.76805e+07	5.50157	3.84099e+06	4.51959e+07	4.90369e+07	7.83286	2.98034e+06	5.55974e+07	5.85777e+07	5.08785	1.04775e+07	5.01625e+07	6.06401e+07	17.2783	8.48251e+06	4.28356e+07	5.13181e+07	16.5293	9.68438e+06	5.6035e+07	6.57194e+07	14.7359
P30049	P30049	ATP synthase subunit delta, mitochondrial	ATP5D	1162	3.7218e+06	3.7218e+06	97427.4	6.71021e+06	6.80763e+06	1.43115	93273	7.61707e+06	7.71034e+06	1.20971	82095.5	1.00991e+07	1.01812e+07	0.806344	178243	9.03653e+06	9.21477e+06	1.93431	181301	7.8768e+06	8.0581e+06	2.24992	247784	8.71949e+06	8.96727e+06	2.76321
P24539	P24539	ATP synthase F(0) complex subunit B1, mitochondrial	ATP5F1	1079	2.17386e+07	2.17386e+07	1.68776e+06	3.294e+07	3.46278e+07	4.874	2.27845e+06	2.84305e+07	3.07089e+07	7.41951	1.85913e+06	3.9761e+07	4.16201e+07	4.46689	3.83735e+06	3.3624e+07	3.74614e+07	10.2435	3.24959e+06	3.12367e+07	3.44863e+07	9.42286	3.6665e+06	3.77434e+07	4.14099e+07	8.85415
O75947	O75947	ATP synthase subunit d, mitochondrial	ATP5H	514	2.67901e+07	2.67901e+07	1.37503e+06	3.70689e+07	3.84439e+07	3.57671	1.90243e+06	3.65854e+07	3.84879e+07	4.94294	1.91332e+06	4.87177e+07	5.0631e+07	3.77896	2.35239e+06	3.844e+07	4.07924e+07	5.76674	2.37426e+06	3.68606e+07	3.92349e+07	6.05141	3.07939e+06	4.59374e+07	4.90168e+07	6.28231
P56385	P56385	ATP synthase subunit e, mitochondrial	ATP5I	1591	1.25863e+06	1.25863e+06	122939	1.57285e+06	1.69579e+06	7.24966	142216	1.49268e+06	1.6349e+06	8.69875	171935	2.27456e+06	2.4465e+06	7.02781	150339	1.54019e+06	1.69053e+06	8.89299	176268	1.68032e+06	1.85658e+06	9.49422	221483	2.32275e+06	2.54424e+06	8.7053
P18859	P18859	ATP synthase-coupling factor 6, mitochondrial	ATP5J	989	1.98805e+06	1.98805e+06	274924	2.53656e+06	2.81149e+06	9.77859	339241	2.08504e+06	2.42428e+06	13.9935	285287	2.32013e+06	2.60542e+06	10.9497	790189	2.00445e+06	2.79464e+06	28.2752	517413	2.40246e+06	2.91988e+06	17.7204	671075	2.44892e+06	3.11999e+06	21.5089
P56134	P56134	ATP synthase subunit f, mitochondrial	ATP5J2	1584	3.25795e+06	3.25795e+06	318332	4.10767e+06	4.426e+06	7.19232	410779	4.203e+06	4.61377e+06	8.90332	405261	5.6689e+06	6.07416e+06	6.67188	926250	5.15678e+06	6.08303e+06	15.2268	985963	4.24867e+06	5.23463e+06	18.8354	966950	5.61562e+06	6.58257e+06	14.6895
O75964	O75964	ATP synthase subunit g, mitochondrial	ATP5L	517	5.54124e+06	5.54124e+06	529753	6.90327e+06	7.43302e+06	7.12703	559305	6.77382e+06	7.33313e+06	7.6271	589059	7.80449e+06	8.39355e+06	7.018	976222	7.33883e+06	8.31505e+06	11.7404	656679	6.62736e+06	7.28404e+06	9.0153	799824	9.12697e+06	9.9268e+06	8.05722
P48047	P48047	ATP synthase subunit O, mitochondrial	ATP5O	1390	3.03124e+07	3.03124e+07	1.30823e+06	3.56664e+07	3.69746e+07	3.53819	1.78438e+06	3.60556e+07	3.784e+07	4.7156	1.48587e+06	4.28948e+07	4.43807e+07	3.348	4.50868e+06	3.99867e+07	4.44953e+07	10.1329	4.32479e+06	3.74906e+07	4.18154e+07	10.3426	4.80923e+06	4.7445e+07	5.22543e+07	9.20352
Q99766	Q99766	ATP synthase subunit s, mitochondrial	ATP5S	3388	35944.6	35944.6	7176.05	39258.4	46434.5	15.4541	19104.2	28789.5	47893.7	39.8888	17764.4	40134.9	57899.3	30.6815	36929.6	32379.3	69309	53.2826	14714.4	35113.5	49827.9	29.5305	24103.1	36280	60383.1	39.917
Q9NW81	Q9NW81	ATP synthase subunit s-like protein	ATP5SL	3884	114338	114338	73416.8	138408	211825	34.6592	95401.2	130652	226053	42.203	65963.2	161647	227610	28.9808	163998	99182	263180	62.3139	104936	60282.4	165218	63.5134	155542	91640.1	247182	62.926
P38606	P38606	V-type proton ATPase catalytic subunit A	ATP6V1A	1287	1.93222e+06	1.93222e+06	1.42767e+06	2.14438e+06	3.57205e+06	39.9678	1.87454e+06	2.07375e+06	3.94829e+06	47.4772	1.84311e+06	3.15537e+06	4.99849e+06	36.8734	2.81349e+06	2.73201e+06	5.54551e+06	50.7346	1.56933e+06	1.76008e+06	3.32941e+06	47.1355	1.99982e+06	2.22302e+06	4.22284e+06	47.3573
Q5TC12	Q5TC12	ATP synthase mitochondrial F1 complex assembly factor 1	ATPAF1	2458	809709	809709	224677	657827	882504	25.459	377473	612498	989971	38.1297	331370	774461	1.10583e+06	29.9657	1.82254e+06	349140	2.17168e+06	83.923	1.55837e+06	299890	1.85826e+06	83.8618	1.81871e+06	418351	2.23706e+06	81.2991
Q8N5M1	Q8N5M1	ATP synthase mitochondrial F1 complex assembly factor 2	ATPAF2	2830	195628	195628	39493	184650	224143	17.6195	80794.5	136905	217699	37.1129	83186.7	203430	286616	29.0237	203943	131236	335180	60.8459	192017	133840	325858	58.9268	212436	177777	390212	54.441
Q9UII2	Q9UII2	ATPase inhibitor, mitochondrial	ATPIF1	4083	9.71452e+06	9.71452e+06	2.35241e+06	1.71269e+07	1.94793e+07	12.0765	2.21625e+06	1.59952e+07	1.82115e+07	12.1695	2.73028e+06	2.0616e+07	2.33463e+07	11.6947	3.88422e+06	1.73707e+07	2.12549e+07	18.2745	1.59948e+06	1.54923e+07	1.70917e+07	9.35817	2.13703e+06	2.04717e+07	2.26087e+07	9.45225
O95816	O95816	BAG family molecular chaperone regulator 2	BAG2	611	1.20351e+06	1.20351e+06	673282	1.21304e+06	1.88632e+06	35.6929	870146	1.52646e+06	2.3966e+06	36.3075	908275	1.97847e+06	2.88675e+06	31.4636	1.84255e+06	1.938e+06	3.78056e+06	48.7376	1.14276e+06	1.4325e+06	2.57526e+06	44.3746	1.31249e+06	1.63728e+06	2.94977e+06	44.4947
O15382	O15382	Branched-chain-amino-acid aminotransferase, mitochondrial	BCAT2	258	1.09064e+06	1.09064e+06	13545.5	1.86199e+06	1.87553e+06	0.722221	7762.52	1.73946e+06	1.74723e+06	0.444277	4939.63	2.30468e+06	2.30962e+06	0.213872	5705.86	1.7475e+06	1.7532e+06	0.325454	901.786	2.00515e+06	2.00606e+06	0.0449532	941.531	2.07678e+06	2.07772e+06	0.0453156
P12694	P12694	2-oxoisovalerate dehydrogenase subunit alpha, mitochondrial	BCKDHA	870	1.25401e+06	1.25401e+06	597605	1.75414e+06	2.35174e+06	25.4112	370725	1.48493e+06	1.85566e+06	19.9781	317408	1.92093e+06	2.23833e+06	14.1806	1.59334e+06	915030	2.50837e+06	63.5209	1.42526e+06	919032	2.34429e+06	60.797	1.94977e+06	1.13362e+06	3.08339e+06	63.2347
P21953	P21953	2-oxoisovalerate dehydrogenase subunit beta, mitochondrial	BCKDHB	1040	307546	307546	25217.1	343605	368822	6.8372	46158	304980	351138	13.1452	44200.9	337303	381504	11.586	529874	202535	732409	72.3468	516872	207568	724440	71.3478	531758	272312	804071	66.1333
O14874	O14874	[3-methyl-2-oxobutanoate dehydrogenase [lipoamide]] kinase, mitochondrial	BCKDK	200	308181	308181	106271	301323	407594	26.0727	106591	292504	399095	26.7082	112331	396008	508339	22.0977	203208	391065	594272	34.1944	129428	300514	429942	30.1037	194124	379374	573498	33.8491
Q9BXK5	Q9BXK5	Bcl-2-like protein 13	BCL2L13	3530	532963	532963	71825.3	703569	775394	9.26308	138765	781632	920397	15.0766	132326	959895	1.09222e+06	12.1153	160291	1.02403e+06	1.18432e+06	13.5344	106297	822509	928806	11.4445	103117	1.02661e+06	1.12973e+06	9.1276
Q9Y276	Q9Y276	Mitochondrial chaperone BCS1	BCS1L	4184	1.59117e+06	1.59117e+06	763708	1.67828e+06	2.44199e+06	31.274	1.00119e+06	1.71777e+06	2.71897e+06	36.8226	1.35561e+06	2.29806e+06	3.65368e+06	37.1027	1.95093e+06	1.91212e+06	3.86305e+06	50.5023	1.28175e+06	1.62698e+06	2.90873e+06	44.0657	1.28288e+06	2.11971e+06	3.40258e+06	37.703
Q02338	Q02338	D-beta-hydroxybutyrate dehydrogenase, mitochondrial	BDH1	1858	726822	726822	118088	1.04022e+06	1.15831e+06	10.1948	172501	928927	1.10143e+06	15.6616	144155	1.1e+06	1.24416e+06	11.5865	1.20811e+06	488265	1.69638e+06	71.2172	1.02155e+06	369314	1.39086e+06	73.4471	1.1241e+06	456051	1.58015e+06	71.1389
Q86WA6	Q86WA6	Valacyclovir hydrolase	BPHL	2716	115787	115787	44699.1	173444	218143	20.4908	54924.7	185490	240414	22.8458	56433.8	220963	277397	20.3441	266669	190535	457204	58.3261	209523	154455	363978	57.5648	212734	188321	401055	53.0436
O95861	O95861	3(2),5-bisphosphate nucleotidase 1	BPNT1	616	152537	152537	98657.8	172044	270702	36.4452	148205	181642	329846	44.9314	150152	226402	376554	39.8752	217679	219176	436854	49.8286	126364	166213	292577	43.19	156308	225972	382280	40.8884
Q8WY22;REV__Q96PE2	Q8WY22	BRI3-binding protein	BRI3BP	3017	246677	246677	438603	229127	667730	65.6857	756734	255068	1.0118e+06	74.7907	803911	340193	1.1441e+06	70.2656	1.31869e+06	325529	1.64422e+06	80.2016	984582	243447	1.22803e+06	80.1758	1.11002e+06	351476	1.4615e+06	75.951
P35613	P35613	Basigin	BSG	1254	3.47489e+07	3.47489e+07	1.72455e+06	5.18979e+07	5.36225e+07	3.21609	2.18749e+06	5.20539e+07	5.42414e+07	4.03288	2.52557e+06	7.59418e+07	7.84673e+07	3.21863	2.54393e+06	7.59836e+07	7.85275e+07	3.23953	1.82252e+06	5.54717e+07	5.72942e+07	3.18098	3.22428e+06	8.1092e+07	8.43163e+07	3.82403
Q9H3J6	Q9H3J6	Probable peptide chain release factor C12orf65, mitochondrial	C12orf65	3648	18761.9	18761.9	20648.9	19017.8	39666.7	52.0559	27793.8	28653.3	56447.1	49.2387	46776	37759.5	84535.5	55.3329	39721.1	23441.3	63162.4	62.8873	28468.5	24485.7	52954.3	53.7606	36448.1	23312.3	59760.3	60.9904
Q9BSF4	Q9BSF4	Uncharacterized protein C19orf52	C19orf52	3446	471359	471359	524607	260793	785400	66.7949	4.2134e+06	279076	4.49248e+06	93.7879	3.41888e+06	398476	3.81736e+06	89.5615	1.02156e+06	297604	1.31917e+06	77.44	8.23432e+06	251465	8.48578e+06	97.0366	1.0423e+07	346517	1.07696e+07	96.7824
Q07021	Q07021	Complement component 1 Q subcomponent-binding protein, mitochondrial	C1QBP	1908	2.45452e+07	2.45452e+07	1.64965e+06	3.12335e+07	3.28832e+07	5.01669	2.09162e+06	2.83996e+07	3.04912e+07	6.85976	1.64624e+06	4.0197e+07	4.18433e+07	3.93431	1.72559e+07	3.29258e+07	5.01817e+07	34.3869	1.41703e+07	3.39923e+07	4.81626e+07	29.4218	1.68595e+07	4.02078e+07	5.70673e+07	29.5432
Q8WWC4	Q8WWC4	Uncharacterized protein C2orf47, mitochondrial	C2orf47	2999	4.941e+06	4.941e+06	1.01306e+06	7.49593e+06	8.50899e+06	11.9058	1.53778e+06	7.33447e+06	8.87225e+06	17.3325	1.28302e+06	9.52481e+06	1.08078e+07	11.8712	4.2648e+06	6.5855e+06	1.08503e+07	39.3059	3.04569e+06	5.95596e+06	9.00165e+06	33.8348	3.45734e+06	6.96476e+06	1.04221e+07	33.1732
Q96LW7	Q96LW7	Bcl10-interacting CARD protein	C9orf89	3283	89777.9	89777.9	30997.1	109011	140008	22.1395	43069.4	106496	149566	28.7963	44023.2	162970	206994	21.2679	58640.8	134320	192961	30.39	17495.7	120852	138347	12.6463	51434.1	154640	206074	24.959
P27797	P27797	Calreticulin	CALR	1129	3.95548e+07	3.95548e+07	3.19686e+06	7.45642e+07	7.77611e+07	4.11113	3.253e+06	6.52205e+07	6.84735e+07	4.75075	3.02528e+06	9.82697e+07	1.01295e+08	2.9866	6.89566e+06	8.22772e+07	8.91728e+07	7.73291	5.42353e+06	7.94125e+07	8.4836e+07	6.39296	6.32658e+06	1.10861e+08	1.17188e+08	5.39868
O43852	O43852	Calumenin	CALU	345	1.12279e+07	1.12279e+07	921605	2.17264e+07	2.2648e+07	4.06926	1.04064e+06	1.77927e+07	1.88333e+07	5.52552	1.12057e+06	2.86802e+07	2.98008e+07	3.7602	3.39268e+06	2.22979e+07	2.56906e+07	13.2059	2.39378e+06	2.13685e+07	2.37623e+07	10.0739	2.60242e+06	3.15154e+07	3.41179e+07	7.62774
P27824	P27824	Calnexin	CANX	1131	1.06278e+08	1.06278e+08	5.43943e+06	1.47899e+08	1.53338e+08	3.54734	5.66392e+06	1.63908e+08	1.69572e+08	3.34012	5.13954e+06	2.32598e+08	2.37737e+08	2.16186	1.16012e+07	2.3452e+08	2.46121e+08	4.7136	9.23538e+06	1.70623e+08	1.79859e+08	5.1348	1.08323e+07	2.22989e+08	2.33821e+08	4.63274
Q9HA77	Q9HA77	Probable cysteine--tRNA ligase, mitochondrial	CARS2	3716	594776	594776	159942	832926	992868	16.1091	222415	804452	1.02687e+06	21.6596	220317	1.06296e+06	1.28328e+06	17.1683	672474	1.07257e+06	1.74505e+06	38.5362	364408	903706	1.26811e+06	28.7362	401200	1.01228e+06	1.41348e+06	28.3838
Q8N4T8	Q8N4T8	Carbonyl reductase family member 4	CBR4	2823	166539	166539	22520.6	122628	145148	15.5155	12812.3	131903	144715	8.85345	12242.1	151500	163742	7.47647	124507	204692	329198	37.8212	134053	130160	264212	50.7368	160356	182451	342807	46.7773
Q96BQ5	Q96BQ5	Coiled-coil domain-containing protein 127	CCDC127	3151	176780	176780	113775	158075	271851	41.8522	144933	156006	300938	48.1602	144656	233161	377817	38.2873	173650	162818	336468	51.6097	106349	161894	268243	39.6464	179151	179977	359128	49.8849
Q96ER9	Q96ER9	Coiled-coil domain-containing protein 51	CCDC51	3195	1.30768e+06	1.30768e+06	82607	1.70884e+06	1.79145e+06	4.61119	174468	1.73921e+06	1.91367e+06	9.11693	144215	2.45359e+06	2.5978e+06	5.55142	179771	2.19538e+06	2.37515e+06	7.56883	122422	1.65998e+06	1.7824e+06	6.86838	152004	2.08271e+06	2.23471e+06	6.80195
Q4VC31	Q4VC31	Coiled-coil domain-containing protein 58	CCDC58	2376	105355	105355	10958.3	95583.6	106542	10.2854	10562.7	58042.5	68605.2	15.3964	11696.1	97651.9	109348	10.6962	12868.2	97120	109988	11.6996	14063.5	104247	118311	11.8869	13026.8	132703	145730	8.93903
P40227;Q92526	P40227	T-complex protein 1 subunit zeta	CCT6A	1300	1.95526e+07	1.95526e+07	9.96134e+06	2.41325e+07	3.40939e+07	29.2174	1.33449e+07	2.6889e+07	4.0234e+07	33.1684	1.17952e+07	4.29479e+07	5.4743e+07	21.5465	2.5256e+07	5.5163e+07	8.04189e+07	31.4055	1.1747e+07	3.35833e+07	4.53303e+07	25.9142	1.40634e+07	4.07956e+07	5.4859e+07	25.6355
Q99832	Q99832	T-complex protein 1 subunit eta	CCT7	3397	1.92558e+07	1.92558e+07	9.26238e+06	2.09121e+07	3.01745e+07	30.696	1.278e+07	2.12787e+07	3.40586e+07	37.5234	1.10207e+07	2.89364e+07	3.99572e+07	27.5814	2.33577e+07	3.36161e+07	5.69738e+07	40.9973	1.08903e+07	1.97406e+07	3.06309e+07	35.5532	1.28169e+07	2.8719e+07	4.1536e+07	30.8575
P06493;Q96Q40;O94921;Q07002;Q00536;Q00537	P06493	Cyclin-dependent kinase 1	CDK1	720	3.57138e+06	3.57138e+06	2.95918e+06	4.28534e+06	7.24452e+06	40.8472	4.17171e+06	4.21077e+06	8.38249e+06	49.767	3.69697e+06	5.63705e+06	9.33401e+06	39.6075	6.53242e+06	5.16619e+06	1.16986e+07	55.8393	3.42778e+06	3.07312e+06	6.5009e+06	52.7278	4.0521e+06	4.12659e+06	8.17869e+06	49.5446
Q96SZ6	Q96SZ6	CDK5 regulatory subunit-associated protein 1	CDK5RAP1	3340	680648	680648	167481	1.02471e+06	1.19219e+06	14.0482	246296	913588	1.15988e+06	21.2345	212227	1.0687e+06	1.28093e+06	16.5682	1.58986e+06	245045	1.83491e+06	86.6454	1.4091e+06	281395	1.6905e+06	83.3543	1.55673e+06	324880	1.88161e+06	82.734
Q9BXW7	Q9BXW7	Cat eye syndrome critical region protein 5	CECR5	3539	1.25555e+06	1.25555e+06	709356	1.37059e+06	2.07994e+06	34.1045	1.12383e+06	1.23047e+06	2.3543e+06	47.7352	1.18537e+06	1.70262e+06	2.88799e+06	41.0446	3.89516e+06	1.08702e+06	4.98218e+06	78.1818	2.96286e+06	856930	3.81979e+06	77.566	3.12392e+06	1.00459e+06	4.12851e+06	75.667
Q9NX63	Q9NX63	MICOS complex subunit MIC19	CHCHD3	3909	1.29243e+07	1.29243e+07	3.08342e+06	1.86511e+07	2.17345e+07	14.1867	3.97123e+06	1.68829e+07	2.08541e+07	19.0429	3.70545e+06	2.28757e+07	2.65811e+07	13.9402	7.02995e+06	1.8636e+07	2.56659e+07	27.3902	4.29008e+06	1.65988e+07	2.08889e+07	20.5376	5.81721e+06	2.14313e+07	2.72486e+07	21.3487
Q9NZ45	Q9NZ45	CDGSH iron-sulfur domain-containing protein 1	CISD1	3943	9.40072e+06	9.40072e+06	1.01669e+06	1.18217e+07	1.28384e+07	7.91914	1.42695e+06	1.17229e+07	1.31498e+07	10.8515	1.32587e+06	1.5502e+07	1.68278e+07	7.87903	2.12187e+06	1.5132e+07	1.72539e+07	12.2979	1.09596e+06	1.12163e+07	1.23122e+07	8.90142	1.45825e+06	1.45163e+07	1.59745e+07	9.12857
Q8N5K1	Q8N5K1	CDGSH iron-sulfur domain-containing protein 2	CISD2	2829	1.79058e+06	1.79058e+06	183912	2.48729e+06	2.6712e+06	6.88498	194369	2.56088e+06	2.75524e+06	7.0545	201351	3.30581e+06	3.50716e+06	5.74114	282589	3.40777e+06	3.69036e+06	7.65748	193326	2.43789e+06	2.63122e+06	7.34737	239004	3.31182e+06	3.55082e+06	6.73095
O00299	O00299	Chloride intracellular channel protein 1	CLIC1	129	348033	348033	244691	547790	792480	30.8766	298277	468468	766745	38.9017	229675	639757	869432	26.4167	419635	835839	1.25547e+06	33.4245	273897	654001	927898	29.518	366822	807228	1.17405e+06	31.2442
Q9Y696	Q9Y696	Chloride intracellular channel protein 4	CLIC4	4328	167238	167238	72877.6	241337	314214	23.1936	126441	237472	363913	34.7447	95349.4	289491	384841	24.7763	320688	434298	754987	42.476	138089	262823	400912	34.4437	148929	327156	476086	31.2821
Q9H078	Q9H078	Caseinolytic peptidase B protein homolog	CLPB	3593	2.12112e+06	2.12112e+06	903897	3.34085e+06	4.24475e+06	21.2945	1.46982e+06	3.48812e+06	4.95794e+06	29.6458	1.38707e+06	5.22996e+06	6.61704e+06	20.9622	2.24997e+06	3.97437e+06	6.22434e+06	36.1479	1.05571e+06	3.64636e+06	4.70206e+06	22.452	1.47642e+06	4.21646e+06	5.69288e+06	25.9345
Q16740	Q16740	ATP-dependent Clp protease proteolytic subunit, mitochondrial	CLPP	2325	880950	880950	92895.8	1.68367e+06	1.77656e+06	5.22896	142678	1.45208e+06	1.59476e+06	8.94671	144980	2.0428e+06	2.18778e+06	6.6268	774365	1.86885e+06	2.64322e+06	29.2963	727842	1.82566e+06	2.5535e+06	28.5037	797323	2.04851e+06	2.84584e+06	28.0172
O76031	O76031	ATP-dependent Clp protease ATP-binding subunit clpX-like, mitochondrial	CLPX	522	8.19672e+06	8.19672e+06	1.1716e+06	6.83969e+06	8.01128e+06	14.6243	1.58678e+06	6.23396e+06	7.82074e+06	20.2894	1.33107e+06	7.7537e+06	9.08477e+06	14.6517	9.44166e+06	7.36996e+06	1.68116e+07	56.1615	8.13763e+06	7.21515e+06	1.53528e+07	53.0043	9.53801e+06	8.48188e+06	1.80199e+07	52.9305
Q00610;P53675	Q00610	Clathrin heavy chain 1	CLTC	1827	3.16298e+07	3.16298e+07	2.28028e+07	2.75166e+07	5.03194e+07	45.316	3.41727e+07	2.96594e+07	6.38322e+07	53.5353	2.95696e+07	4.17783e+07	7.13479e+07	41.4443	6.00771e+07	4.36963e+07	1.03773e+08	57.8926	2.40638e+07	2.51837e+07	4.92474e+07	48.863	3.16376e+07	3.61433e+07	6.77808e+07	46.6763
P09543;Q5TBK1;Q92802;Q86UW6	P09543	2,3-cyclic-nucleotide 3-phosphodiesterase	CNP	796	3.25404e+06	3.25404e+06	1.17713e+06	5.28175e+06	6.45888e+06	18.225	1.52998e+06	5.24082e+06	6.77081e+06	22.5968	1.43127e+06	7.76493e+06	9.1962e+06	15.5637	3.16169e+06	7.76651e+06	1.09282e+07	28.9315	1.63441e+06	5.92045e+06	7.55486e+06	21.6339	2.03383e+06	6.91407e+06	8.94791e+06	22.7297
Q9Y2B0	Q9Y2B0	Protein canopy homolog 2	CNPY2	4195	325970	325970	25824.1	749446	775270	3.33098	39710.2	701085	740795	5.36049	52088.5	1.01054e+06	1.06263e+06	4.90186	132681	866227	998908	13.2826	59235.9	843263	902499	6.56354	101281	1.09719e+06	1.19847e+06	8.45085
Q9Y2R0	Q9Y2R0	Cytochrome c oxidase assembly factor 3 homolog, mitochondrial	COA3	4208	95136.1	95136.1	6857.15	176188	183045	3.74615	16211.1	151911	168122	9.64245	17136.8	210993	228130	7.51186	47903.9	159508	207412	23.096	30323.3	118157	148480	20.4224	41707.7	179764	221472	18.8321
Q13057	Q13057	Bifunctional coenzyme A synthase;Phosphopantetheine adenylyltransferase;Dephospho-CoA kinase	COASY	1991	669042	669042	460521	438916	899437	51.2011	707217	421192	1.12841e+06	62.6738	678434	762690	1.44112e+06	47.0767	1.46876e+06	797062	2.26582e+06	64.8224	754660	485749	1.24041e+06	60.8396	896404	565282	1.46169e+06	61.3267
P21964	P21964	Catechol O-methyltransferase	COMT	1041	1.55281e+06	1.55281e+06	207085	1.98528e+06	2.19236e+06	9.44576	236268	2.18226e+06	2.41853e+06	9.76906	244691	3.10265e+06	3.34734e+06	7.31001	500075	3.02064e+06	3.52071e+06	14.2038	368233	2.35014e+06	2.71838e+06	13.5461	414601	3.20047e+06	3.61507e+06	11.4687
Q96H96	Q96H96	4-hydroxybenzoate polyprenyltransferase, mitochondrial	COQ2	3235	49302.4	49302.4	4039.71	72707.8	76747.5	5.26364	15367.7	67179	82546.7	18.617	14607.2	90912.8	105520	13.8431	3491.7	44884.3	48376	7.21783	10212.8	42419	52631.8	19.4042	20097.8	65724.2	85822	23.418
Q5HYK3	Q5HYK3	2-methoxy-6-polyprenyl-1,4-benzoquinol methylase, mitochondrial	COQ5	2414	150290	150290	8840.58	253670	262511	3.3677	81256.7	231932	313189	25.9449	184708	301459	486167	37.9927	78634.8	211935	290569	27.0623	155929	173612	329541	47.3171	226875	198765	425640	53.3021
Q9Y2Z9	Q9Y2Z9	Ubiquinone biosynthesis monooxygenase COQ6, mitochondrial	COQ6	4224	2.17172e+06	2.17172e+06	2.35473e+06	185030	2.53976e+06	92.7147	3.40698e+06	195057	3.60204e+06	94.5848	4.37656e+06	288644	4.6652e+06	93.8128	4.50872e+06	204320	4.71304e+06	95.6648	3.90115e+06	148309	4.04946e+06	96.3376	6.05271e+06	276371	6.32908e+06	95.6333
O75208	O75208	Ubiquinone biosynthesis protein COQ9, mitochondrial	COQ9	433	586495	586495	54604.6	521888	576493	9.47186	72793.5	503877	576671	12.6231	51573	659013	710586	7.25781	742115	351981	1.0941e+06	67.8291	664858	332116	996974	66.6876	808314	409409	1.21772e+06	66.3791
Q12887	Q12887	Protoheme IX farnesyltransferase, mitochondrial	COX10	1968	13567.3	13567.3	3009.81	24826.7	27836.5	10.8124	3115.55	22616.9	25732.5	12.1075	127.385	35989.6	36117	0.3527	35409.7	28463.3	63873	55.4377	18008.9	22153.6	40162.5	44.8401	16354.6	20349.1	36703.8	44.5584
Q9Y6N1	Q9Y6N1	Cytochrome c oxidase assembly protein COX11, mitochondrial	COX11	4350	37211.7	37211.7	21139.7	66438.8	87578.5	24.138	12087.4	69208.1	81295.6	14.8685	6790.52	83900.4	90691	7.48754	9111.48	57819.9	66931.4	13.6132	4899.45	66085	70984.5	6.90215	62635.5	69242.2	131878	47.4952
Q7KZN9	Q7KZN9	Cytochrome c oxidase assembly protein COX15 homolog	COX15	2620	983585	983585	337070	1.73995e+06	2.07702e+06	16.2285	467396	2.00463e+06	2.47203e+06	18.9074	494084	2.44585e+06	2.93994e+06	16.8059	972375	1.74305e+06	2.71543e+06	35.8093	339191	1.27378e+06	1.61297e+06	21.029	450556	1.58593e+06	2.03648e+06	22.1242
Q5RI15	Q5RI15	Cytochrome c oxidase protein 20 homolog	COX20	2431	598432	598432	79928.9	816498	896427	8.91639	114739	848920	963659	11.9066	105200	1.14207e+06	1.24727e+06	8.43446	219896	950885	1.17078e+06	18.782	109081	783581	892661	12.2197	152512	958289	1.1108e+06	13.7299
P13073	P13073	Cytochrome c oxidase subunit 4 isoform 1, mitochondrial	COX4I1	876	4.54293e+07	4.54293e+07	1.92922e+06	4.1105e+07	4.30343e+07	4.48297	2.24727e+06	3.90549e+07	4.13022e+07	5.44105	2.21448e+06	5.34233e+07	5.56378e+07	3.98017	5.6089e+06	3.64291e+07	4.2038e+07	13.3425	5.07147e+06	2.81108e+07	3.31822e+07	15.2837	5.17458e+06	3.53288e+07	4.05034e+07	12.7757
P20674	P20674	Cytochrome c oxidase subunit 5A, mitochondrial	COX5A	1017	5.13415e+06	5.13415e+06	150524	8.38935e+06	8.53987e+06	1.7626	219687	9.09517e+06	9.31486e+06	2.35846	201423	1.19433e+07	1.21448e+07	1.65852	1.14657e+06	8.7141e+06	9.86067e+06	11.6277	1.15035e+06	8.08897e+06	9.23932e+06	12.4506	1.20851e+06	9.18329e+06	1.03918e+07	11.6295
P10606	P10606	Cytochrome c oxidase subunit 5B, mitochondrial	COX5B	826	6.78433e+06	6.78433e+06	968413	1.00704e+07	1.10388e+07	8.77284	1.483e+06	9.85555e+06	1.13385e+07	13.0793	1.49487e+06	1.36941e+07	1.5189e+07	9.84178	5.16161e+06	9.92085e+06	1.50825e+07	34.2226	3.4766e+06	8.99784e+06	1.24744e+07	27.8698	4.11128e+06	1.11872e+07	1.52985e+07	26.8738
P14854	P14854	Cytochrome c oxidase subunit 6B1	COX6B1	906	471461	471461	100626	623422	724048	13.8977	110829	664032	774861	14.303	122398	894195	1.01659e+06	12.04	216197	885587	1.10178e+06	19.6225	110842	619760	730602	15.1713	170862	846945	1.01781e+06	16.7873
P09669	P09669	Cytochrome c oxidase subunit 6C	COX6C	801	1.03859e+06	1.03859e+06	161357	1.56911e+06	1.73046e+06	9.32449	190061	1.40359e+06	1.59365e+06	11.9261	207200	2.27423e+06	2.48143e+06	8.35003	211137	1.35625e+06	1.56738e+06	13.4706	133518	1.46688e+06	1.6004e+06	8.34279	148448	2.01185e+06	2.1603e+06	6.87165
P14406	P14406	Cytochrome c oxidase subunit 7A2, mitochondrial	COX7A2	898	1.10814e+06	1.10814e+06	119262	1.67145e+06	1.79071e+06	6.66005	106751	1.90465e+06	2.0114e+06	5.30727	80284.7	2.81712e+06	2.8974e+06	2.77092	387623	3.02971e+06	3.41733e+06	11.3429	304160	2.53364e+06	2.8378e+06	10.7182	338408	2.21496e+06	2.55337e+06	13.2534
O14548	O14548	Cytochrome c oxidase subunit 7A-related protein, mitochondrial	COX7A2L	169	1.03262e+06	1.03262e+06	5846.74	1.22211e+06	1.22796e+06	0.476136	3611.25	1.21004e+06	1.21365e+06	0.297554	7816.9	1.28507e+06	1.29289e+06	0.604609	834.266	1.17551e+06	1.17634e+06	0.0709203	17102.1	890582	907684	1.88415	16798.6	1.07955e+06	1.09635e+06	1.53223
P24311	P24311	Cytochrome c oxidase subunit 7B, mitochondrial	COX7B	1076	3.36897e+06	3.36897e+06	847430	7.3549e+06	8.20233e+06	10.3316	918443	7.98257e+06	8.90101e+06	10.3184	1.00118e+06	1.10977e+07	1.20989e+07	8.27497	1.52202e+06	7.75965e+06	9.28166e+06	16.3981	924753	5.9378e+06	6.86256e+06	13.4753	1.05039e+06	6.69577e+06	7.74615e+06	13.5601
P31327	P31327	Carbamoyl-phosphate synthase [ammonia], mitochondrial	CPS1	1191	1.17338e+08	1.17338e+08	1.00302e+07	1.49387e+08	1.59417e+08	6.2918	1.31122e+07	1.35247e+08	1.48359e+08	8.8382	1.13971e+07	1.73521e+08	1.84918e+08	6.16334	6.78652e+07	1.20595e+08	1.88461e+08	36.0103	5.6722e+07	1.42504e+08	1.99226e+08	28.4711	6.57082e+07	1.68596e+08	2.34304e+08	28.044
P50416;Q92523	P50416	Carnitine O-palmitoyltransferase 1, liver isoform	CPT1A	1456	7.85132e+06	7.85132e+06	1.50981e+06	8.0841e+06	9.5939e+06	15.7371	1.81086e+06	7.98425e+06	9.79512e+06	18.4874	1.89346e+06	1.02069e+07	1.21004e+07	15.6479	3.01537e+06	9.9677e+06	1.29831e+07	23.2254	1.76327e+06	7.62724e+06	9.39051e+06	18.7771	2.3498e+06	9.70533e+06	1.20551e+07	19.4921
P23786	P23786	Carnitine O-palmitoyltransferase 2, mitochondrial	CPT2	1073	2.44219e+06	2.44219e+06	290195	3.33277e+06	3.62297e+06	8.00986	444428	3.47024e+06	3.91467e+06	11.3529	361466	4.49641e+06	4.85787e+06	7.44084	922641	3.94136e+06	4.864e+06	18.9688	553113	3.0207e+06	3.57381e+06	15.4768	674461	3.82947e+06	4.50393e+06	14.9749
P43155	P43155	Carnitine O-acetyltransferase	CRAT	1347	712867	712867	76846.3	1.35939e+06	1.43624e+06	5.35052	143398	1.66414e+06	1.80754e+06	7.93331	133185	2.21938e+06	2.35257e+06	5.66125	2.00824e+06	1.42491e+06	3.43315e+06	58.4955	1.70638e+06	1.14324e+06	2.84962e+06	59.8809	2.07503e+06	964779	3.03981e+06	68.2618
P16220	P16220	Cyclic AMP-responsive element-binding protein 1	CREB1	934	18783.8	18783.8	8120.56	23261.2	31381.8	25.8767	13652	27751	41403.1	32.9735	13855	68144.1	81999.1	16.8966	14395.8	77893.2	92289.1	15.5986	6953.6	45958.2	52911.8	13.1419	424.383	41696.2	42120.6	1.00754
Q08257	Q08257	Quinone oxidoreductase	CRYZ	1921	2.59495e+06	2.59495e+06	140436	3.28991e+06	3.43034e+06	4.09393	238544	3.09087e+06	3.32941e+06	7.16476	223058	3.97262e+06	4.19568e+06	5.31637	527353	4.42758e+06	4.95493e+06	10.643	364278	3.63522e+06	3.99949e+06	9.1081	449489	4.41677e+06	4.86626e+06	9.23684
O75390	O75390	Citrate synthase, mitochondrial	CS	449	3.27265e+07	3.27265e+07	2.08991e+06	4.42984e+07	4.63883e+07	4.50525	2.68758e+06	3.88317e+07	4.15193e+07	6.4731	2.2842e+06	5.1308e+07	5.35922e+07	4.26219	3.77495e+07	3.73876e+07	7.51371e+07	50.2408	3.3149e+07	3.94522e+07	7.26013e+07	45.659	3.99068e+07	4.55982e+07	8.5505e+07	46.6719
P55060	P55060	Exportin-2	CSE1L	1567	1.0813e+07	1.0813e+07	9.06735e+06	8.58917e+06	1.76565e+07	51.3541	1.37838e+07	9.82377e+06	2.36076e+07	58.3872	1.21278e+07	1.26609e+07	2.47887e+07	48.9248	2.38091e+07	1.48742e+07	3.86833e+07	61.5487	1.04728e+07	8.03318e+06	1.8506e+07	56.5915	1.32407e+07	1.08265e+07	2.40671e+07	55.0156
Q13617	Q13617	Cullin-2	CUL2	2071	34999.9	34999.9	62366.3	44059.2	106425	58.6009	54340.8	50509.9	104851	51.8268	55133.5	62026.2	117160	47.0584	61393.3	72070.5	133464	46	48347	37838.1	86185.1	56.0967	50962.4	67858.6	118821	42.8901
P00167	P00167	Cytochrome b5	CYB5A	629	911924	911924	756723	1.12982e+06	1.88654e+06	40.1117	70770.1	1.40152e+06	1.47229e+06	4.80679	1.05639e+06	2.05728e+06	3.11367e+06	33.9274	937641	1.5851e+06	2.52274e+06	37.1675	1.3779e+06	1.41063e+06	2.78853e+06	49.4133	64835.8	1.86324e+06	1.92808e+06	3.36272
O43169	O43169	Cytochrome b5 type B	CYB5B	278	697362	697362	56316.4	900653	956969	5.88487	57123.6	1.06266e+06	1.11978e+06	5.10132	35428.5	1.28733e+06	1.32276e+06	2.67837	42305.3	1.33022e+06	1.37252e+06	3.08231	51650.2	1.11109e+06	1.16274e+06	4.44209	66835.5	1.31121e+06	1.37804e+06	4.85003
Q9UHQ9	Q9UHQ9	NADH-cytochrome b5 reductase 1	CYB5R1	4066	1.99029e+06	1.99029e+06	195873	2.39241e+06	2.58828e+06	7.56767	252622	2.5627e+06	2.81532e+06	8.97311	208626	3.44601e+06	3.65464e+06	5.70854	326193	3.61267e+06	3.93886e+06	8.28139	266101	2.6365e+06	2.9026e+06	9.16769	270295	3.3036e+06	3.57389e+06	7.56304
P00387	P00387	NADH-cytochrome b5 reductase 3;NADH-cytochrome b5 reductase 3 membrane-bound form;NADH-cytochrome b5 reductase 3 soluble form	CYB5R3	633	1.41473e+07	1.41473e+07	666331	1.82365e+07	1.89028e+07	3.52503	628754	2.04315e+07	2.10602e+07	2.98551	549042	2.85254e+07	2.90745e+07	1.8884	776686	3.05564e+07	3.13331e+07	2.4788	812000	2.04185e+07	2.12305e+07	3.82468	793112	2.4979e+07	2.57721e+07	3.0774
P08574	P08574	Cytochrome c1, heme protein, mitochondrial	CYC1	770	7.85759e+06	7.85759e+06	1.0254e+06	9.81414e+06	1.08395e+07	9.4598	1.61908e+06	1.0308e+07	1.19271e+07	13.5747	1.48689e+06	1.27239e+07	1.42108e+07	10.4631	3.19438e+06	1.16961e+07	1.48904e+07	21.4526	1.82823e+06	9.3766e+06	1.12048e+07	16.3164	2.09575e+06	1.1492e+07	1.35877e+07	15.4239
P99999;CON__P62894	P99999	Cytochrome c	CYCS	1819	1.31781e+07	1.31781e+07	1.13848e+06	1.21033e+07	1.32418e+07	8.5976	1.26196e+06	1.26294e+07	1.38914e+07	9.08449	1.42163e+06	1.67614e+07	1.8183e+07	7.81843	2.28408e+06	1.47506e+07	1.70346e+07	13.4084	1.2852e+06	1.6608e+07	1.78932e+07	7.18262	1.59318e+06	1.96828e+07	2.1276e+07	7.48815
P51398	P51398	28S ribosomal protein S29, mitochondrial	DAP3	1480	3.72723e+06	3.72723e+06	899536	4.83782e+06	5.73735e+06	15.6786	1.33319e+06	4.74319e+06	6.07639e+06	21.9405	1.21057e+06	6.57872e+06	7.78929e+06	15.5414	9.2653e+06	2.82276e+06	1.20881e+07	76.6484	7.94864e+06	3.0239e+06	1.09725e+07	72.4412	8.82354e+06	3.44436e+06	1.22679e+07	71.9238
Q6PI48	Q6PI48	Aspartate--tRNA ligase, mitochondrial	DARS2	2553	3.0409e+06	3.0409e+06	332968	2.98573e+06	3.31869e+06	10.0331	499682	2.70345e+06	3.20313e+06	15.5998	545151	3.59369e+06	4.13884e+06	13.1716	1.41439e+06	3.70924e+06	5.12363e+06	27.6052	1.0212e+06	3.35541e+06	4.37661e+06	23.3332	1.25496e+06	4.16606e+06	5.42101e+06	23.1498
P11182	P11182	Lipoamide acyltransferase component of branched-chain alpha-keto acid dehydrogenase complex, mitochondrial	DBT	841	1.14887e+06	1.14887e+06	537252	1.39645e+06	1.9337e+06	27.7836	748554	1.23284e+06	1.9814e+06	37.7791	706054	1.72602e+06	2.43208e+06	29.0309	1.77745e+06	1.12939e+06	2.90684e+06	61.1472	1.35229e+06	1.24286e+06	2.59515e+06	52.1083	1.68698e+06	1.48492e+06	3.1719e+06	53.1851
Q7Z4W1	Q7Z4W1	L-xylulose reductase	DCXR	2669	172315	172315	63369.4	376410	439779	14.4094	43976.2	368852	412828	10.6524	44794.5	450098	494892	9.05136	90707.2	299435	390142	23.2498	93183.8	336823	430007	21.6703	106063	347534	453597	23.3827
P39656	P39656	Dolichyl-diphosphooligosaccharide--protein glycosyltransferase 48 kDa subunit	DDOST	1293	1.20079e+07	1.20079e+07	1.00737e+06	1.63731e+07	1.73805e+07	5.79595	1.64682e+06	1.91125e+07	2.07593e+07	7.93293	1.55407e+06	2.74469e+07	2.9001e+07	5.35869	2.70529e+06	2.56354e+07	2.83406e+07	9.54563	1.60434e+06	1.81997e+07	1.9804e+07	8.10108	1.9987e+06	2.41893e+07	2.6188e+07	7.63211
Q9NUL7	Q9NUL7	Probable ATP-dependent RNA helicase DDX28	DDX28	3837	614466	614466	228450	581333	809783	28.2112	337465	534669	872134	38.6942	322562	820398	1.14296e+06	28.2216	1.51235e+06	764870	2.27722e+06	66.4121	1.28725e+06	494736	1.78198e+06	72.2367	1.46467e+06	648284	2.11295e+06	69.3185
Q16698	Q16698	2,4-dienoyl-CoA reductase, mitochondrial	DECR1	2321	8.19641e+06	8.19641e+06	1.23862e+06	7.17667e+06	8.41529e+06	14.7187	1.78357e+06	6.81469e+06	8.59825e+06	20.7434	1.77217e+06	8.95312e+06	1.07253e+07	16.5233	4.29111e+06	8.77369e+06	1.30648e+07	32.8448	2.96233e+06	8.62423e+06	1.15866e+07	25.5669	3.75309e+06	1.06153e+07	1.43684e+07	26.1205
Q96LJ7	Q96LJ7	Dehydrogenase/reductase SDR family member 1	DHRS1	3281	23981	23981	22118.4	63303.1	85421.5	25.8933	3939.37	73924.4	77863.8	5.05931	1924.28	10031.7	11956	16.0947	68957.9	105374	174332	39.5556	22832.8	83524.5	106357	21.468	62640.3	62982.8	125623	49.8637
Q9BTZ2;P0CG22	Q9BTZ2	Dehydrogenase/reductase SDR family member 4	DHRS4	3472	631576	631576	5.52823e+06	581203	6.10944e+06	90.4868	1.05851e+07	517915	1.1103e+07	95.3354	4.93801e+06	667036	5.60505e+06	88.0994	3.01521e+06	678726	3.69394e+06	81.6259	4.62473e+06	683013	5.30775e+06	87.1318	2.65094e+06	795517	3.44645e+06	76.9178
Q7L2E3	Q7L2E3	Putative ATP-dependent RNA helicase DHX30	DHX30	2625	1.27559e+07	1.27559e+07	4.46013e+06	9.80915e+06	1.42693e+07	31.2569	6.30043e+06	9.08033e+06	1.53808e+07	40.963	6.92795e+06	1.21177e+07	1.90457e+07	36.3755	3.42527e+07	5.90284e+06	4.01555e+07	85.3001	3.03797e+07	5.30055e+06	3.56802e+07	85.1443	3.30491e+07	6.33678e+06	3.93859e+07	83.911
Q9NR28	Q9NR28	Diablo homolog, mitochondrial	DIABLO	3794	79083.7	79083.7	16011.1	112423	128435	12.4664	30491.7	83155.1	113647	26.8302	29830.8	127418	157249	18.9704	64938.8	110666	175605	36.98	60245.1	140130	200375	30.0661	35066.6	172493	207560	16.8947
P10515	P10515	Dihydrolipoyllysine-residue acetyltransferase component of pyruvate dehydrogenase complex, mitochondrial	DLAT	822	5.55401e+06	5.55401e+06	750850	6.69177e+06	7.44262e+06	10.0885	1.08844e+06	6.19678e+06	7.28522e+06	14.9404	912798	8.54735e+06	9.46015e+06	9.64887	3.32064e+06	8.25844e+06	1.15791e+07	28.6779	2.50909e+06	7.9749e+06	1.0484e+07	23.9326	3.10807e+06	9.49544e+06	1.26035e+07	24.6603
P09622	P09622	Dihydrolipoyl dehydrogenase, mitochondrial	DLD	798	1.29743e+07	1.29743e+07	752942	1.60227e+07	1.67757e+07	4.48829	1.14877e+06	1.59709e+07	1.71197e+07	6.71021	989655	2.0723e+07	2.17127e+07	4.55796	2.71779e+06	1.83346e+07	2.10524e+07	12.9097	2.80118e+06	1.7685e+07	2.04862e+07	13.6735	3.38711e+06	2.122e+07	2.46071e+07	13.7647
P36957	P36957	Dihydrolipoyllysine-residue succinyltransferase component of 2-oxoglutarate dehydrogenase complex, mitochondrial	DLST	1274	5.70381e+06	5.70381e+06	843006	7.6224e+06	8.46541e+06	9.95825	1.28172e+06	7.26108e+06	8.5428e+06	15.0035	1.12441e+06	9.72321e+06	1.08476e+07	10.3655	2.06914e+06	7.58845e+06	9.65759e+06	21.425	1.71458e+06	7.64351e+06	9.35808e+06	18.3219	2.1166e+06	8.81531e+06	1.09319e+07	19.3616
P31689	P31689	DnaJ homolog subfamily A member 1	DNAJA1	1196	7.02989e+06	7.02989e+06	3.6745e+06	6.75275e+06	1.04273e+07	35.2394	4.65544e+06	6.17181e+06	1.08272e+07	42.9974	4.14266e+06	8.33026e+06	1.24729e+07	33.2132	8.72155e+06	9.57325e+06	1.82948e+07	47.6723	4.15739e+06	5.97573e+06	1.01331e+07	41.0277	5.46688e+06	7.87118e+06	1.33381e+07	40.9871
Q96EY1	Q96EY1	DnaJ homolog subfamily A member 3, mitochondrial	DNAJA3	3200	5.50206e+06	5.50206e+06	1.97049e+06	3.74218e+06	5.71267e+06	34.4933	2.71715e+06	3.1004e+06	5.81755e+06	46.7061	2.90493e+06	4.34366e+06	7.24859e+06	40.0758	1.27761e+07	2.80979e+06	1.55859e+07	81.9722	1.03606e+07	3.13648e+06	1.34971e+07	76.7618	1.25032e+07	3.56796e+06	1.60711e+07	77.799
Q9NVH1	Q9NVH1	DnaJ homolog subfamily C member 11	DNAJC11	3863	5.12081e+06	5.12081e+06	832093	6.88056e+06	7.71265e+06	10.7887	1.27746e+06	7.29357e+06	8.57103e+06	14.9044	1.21691e+06	9.66147e+06	1.08784e+07	11.1865	1.74796e+06	9.15457e+06	1.09025e+07	16.0326	1.11362e+06	7.72503e+06	8.83865e+06	12.5994	1.24335e+06	8.89402e+06	1.01374e+07	12.265
Q9Y5T4	Q9Y5T4	DnaJ homolog subfamily C member 15	DNAJC15	4302	345198	345198	213660	791671	1.00533e+06	21.2527	289221	799191	1.08841e+06	26.5728	317393	1.07397e+06	1.39136e+06	22.8117	374365	672921	1.04729e+06	35.7462	187007	543442	730449	25.6016	270673	672902	943575	28.6859
Q96DA6	Q96DA6	Mitochondrial import inner membrane translocase subunit TIM14	DNAJC19	3173	444482	444482	153848	492424	646272	23.8054	43665.2	588238	631903	6.9101	58167.4	819527	877695	6.62729	12253.8	992904	1.00516e+06	1.21909	404679	676270	1.08095e+06	37.4373	529411	751793	1.2812e+06	41.3214
Q9H3Z4	Q9H3Z4	DnaJ homolog subfamily C member 5	DNAJC5	3656	682799	682799	166841	995267	1.16211e+06	14.3567	174873	962271	1.13714e+06	15.3783	186039	1.44276e+06	1.6288e+06	11.4218	171943	1.31806e+06	1.49001e+06	11.5397	24037.8	937058	961095	2.50108	128892	1.40675e+06	1.53565e+06	8.39337
O00429	O00429	Dynamin-1-like protein	DNM1L	137	963490	963490	898057	951039	1.8491e+06	48.5674	1.25407e+06	985546	2.23962e+06	55.9949	1.29091e+06	1.39536e+06	2.68627e+06	48.0558	2.24984e+06	1.9402e+06	4.19004e+06	53.6949	1.14868e+06	941882	2.09056e+06	54.9459	1.32709e+06	1.22206e+06	2.54916e+06	52.0601
P26358	P26358	DNA (cytosine-5)-methyltransferase 1	DNMT1	1106	2.32822e+06	2.32822e+06	478872	3.11999e+06	3.59886e+06	13.3062	541185	2.99592e+06	3.5371e+06	15.3002	609163	4.123e+06	4.73216e+06	12.8728	840755	4.0149e+06	4.85566e+06	17.3149	649502	2.8751e+06	3.52461e+06	18.4276	763918	3.93943e+06	4.70335e+06	16.242
P23919	P23919	Thymidylate kinase	DTYMK	1074	1.31957e+06	1.31957e+06	1.19787e+06	1.57292e+06	2.77079e+06	43.232	1.17884e+06	1.7867e+06	2.96554e+06	39.7513	1.06002e+06	2.08205e+06	3.14208e+06	33.7364	2.1322e+06	1.98365e+06	4.11585e+06	51.8046	1.298e+06	1.73202e+06	3.03002e+06	42.8381	2.21056e+06	1.8242e+06	4.03476e+06	54.788
P33316	P33316	Deoxyuridine 5-triphosphate nucleotidohydrolase, mitochondrial	DUT	1220	702857	702857	255426	798451	1.05388e+06	24.2368	255368	798992	1.05436e+06	24.2202	283790	1.06357e+06	1.34736e+06	21.0627	519977	1.33948e+06	1.85946e+06	27.9639	323067	1.04507e+06	1.36814e+06	23.6137	365967	1.11832e+06	1.48428e+06	24.6561
Q5JPH6	Q5JPH6	Probable glutamate--tRNA ligase, mitochondrial	EARS2	2417	1.36913e+06	1.36913e+06	182616	1.54972e+06	1.73234e+06	10.5416	311472	1.66586e+06	1.97733e+06	15.7521	352612	2.33554e+06	2.68815e+06	13.1173	2.10562e+06	1.44265e+06	3.54827e+06	59.3422	1.94794e+06	1.01153e+06	2.95947e+06	65.8205	2.24382e+06	1.02141e+06	3.26523e+06	68.7185
Q13011	Q13011	Delta(3,5)-Delta(2,4)-dienoyl-CoA isomerase, mitochondrial	ECH1	1988	2.59091e+06	2.59091e+06	218788	3.27069e+06	3.48948e+06	6.26993	250312	3.09046e+06	3.34077e+06	7.49263	202544	3.77415e+06	3.9767e+06	5.09327	817076	3.93718e+06	4.75426e+06	17.1862	691932	3.69903e+06	4.39096e+06	15.7581	874388	4.35804e+06	5.23243e+06	16.7109
Q9NTX5	Q9NTX5	Ethylmalonyl-CoA decarboxylase	ECHDC1	3831	228052	228052	75670.3	270523	346193	21.8578	124627	262876	387503	32.1616	100214	298465	398679	25.1366	166099	341404	507503	32.7286	102377	287748	390125	26.242	124395	332409	456803	27.2316
P30084	P30084	Enoyl-CoA hydratase, mitochondrial	ECHS1	1164	1.08347e+07	1.08347e+07	886784	1.24303e+07	1.33171e+07	6.65898	995852	1.04644e+07	1.14602e+07	8.68964	859687	1.24894e+07	1.33491e+07	6.44005	4.79271e+06	9.92437e+06	1.47171e+07	32.5656	3.88642e+06	1.15858e+07	1.54722e+07	25.1187	4.57045e+06	1.42318e+07	1.88023e+07	24.308
P42126	P42126	Enoyl-CoA delta isomerase 1, mitochondrial	ECI1	1326	1.79992e+06	1.79992e+06	138124	2.88337e+06	3.0215e+06	4.57137	166221	2.48902e+06	2.65524e+06	6.2601	133753	3.23994e+06	3.37369e+06	3.9646	1.17216e+06	2.70881e+06	3.88097e+06	30.2028	879266	2.98986e+06	3.86913e+06	22.7252	923188	3.29606e+06	4.21925e+06	21.8804
O75521	O75521	Enoyl-CoA delta isomerase 2, mitochondrial	ECI2	467	3.06507e+06	3.06507e+06	511175	2.93563e+06	3.4468e+06	14.8304	708740	2.79055e+06	3.49929e+06	20.2539	607588	3.88374e+06	4.49133e+06	13.528	1.25834e+06	4.07989e+06	5.33823e+06	23.5722	675031	3.33951e+06	4.01454e+06	16.8147	819623	4.44906e+06	5.26869e+06	15.5565
Q9BQ95	Q9BQ95	Evolutionarily conserved signaling intermediate in Toll pathway, mitochondrial	ECSIT	3420	619425	619425	95237.1	853016	948254	10.0434	130262	907934	1.0382e+06	12.547	122333	1.14997e+06	1.27231e+06	9.61503	613966	748191	1.36216e+06	45.073	561753	604681	1.16643e+06	48.1599	566712	732744	1.29946e+06	43.6115
P24534	P24534	Elongation factor 1-beta	EEF1B2	1078	2.21372e+07	2.21372e+07	4.59893e+06	2.96589e+07	3.42578e+07	13.4245	6.22227e+06	2.87395e+07	3.49617e+07	17.7974	5.19427e+06	3.92823e+07	4.44766e+07	11.6787	8.41087e+06	3.85548e+07	4.69656e+07	17.9086	4.76797e+06	3.25509e+07	3.73189e+07	12.7763	5.79535e+06	4.29282e+07	4.87235e+07	11.8944
P26641	P26641	Elongation factor 1-gamma	EEF1G	1115	5.05373e+07	5.05373e+07	1.92805e+07	6.90794e+07	8.83599e+07	21.8204	2.71701e+07	7.14083e+07	9.85784e+07	27.562	2.43259e+07	9.58053e+07	1.20131e+08	20.2495	4.50352e+07	1.06843e+08	1.51878e+08	29.6522	2.25913e+07	8.0651e+07	1.03242e+08	21.8818	2.77356e+07	1.03215e+08	1.30951e+08	21.1802
P13639	P13639	Elongation factor 2	EEF2	881	5.9552e+07	5.9552e+07	4.44688e+07	6.97637e+07	1.14233e+08	38.9283	6.4302e+07	7.02622e+07	1.34564e+08	47.7854	5.59797e+07	9.58269e+07	1.51807e+08	36.8757	1.17974e+08	1.00477e+08	2.18451e+08	54.005	5.4418e+07	6.52416e+07	1.1966e+08	45.4773	6.14e+07	9.0363e+07	1.51763e+08	40.4578
Q9BQ52	Q9BQ52	Zinc phosphodiesterase ELAC protein 2	ELAC2	3414	1.43014e+06	1.43014e+06	276702	1.72277e+06	1.99947e+06	13.8387	387309	1.71287e+06	2.10018e+06	18.4417	343973	2.23944e+06	2.58342e+06	13.3146	1.99868e+06	1.95768e+06	3.95635e+06	50.5182	1.76309e+06	1.66931e+06	3.4324e+06	51.366	1.92303e+06	1.9142e+06	3.83724e+06	50.1151
Q15006	Q15006	ER membrane protein complex subunit 2	EMC2	2187	956390	956390	99017.2	1.24948e+06	1.3485e+06	7.34278	137752	1.4776e+06	1.61535e+06	8.5277	114660	2.0393e+06	2.15396e+06	5.32325	354329	1.99186e+06	2.34619e+06	15.1023	160673	1.38399e+06	1.54466e+06	10.4018	226796	1.8198e+06	2.0466e+06	11.0816
P06733	P06733	Alpha-enolase	ENO1	725	2.83743e+07	2.83743e+07	8.12728e+06	3.51205e+07	4.32478e+07	18.7924	9.53071e+06	3.285e+07	4.23807e+07	22.4883	8.56965e+06	4.19201e+07	5.04897e+07	16.9731	1.56099e+07	4.80799e+07	6.36898e+07	24.5093	9.30867e+06	3.87275e+07	4.80362e+07	19.3784	1.16344e+07	4.82931e+07	5.99275e+07	19.4141
Q7L5Y1	Q7L5Y1	Mitochondrial enolase superfamily member 1	ENOSF1	2633	16461.2	16461.2	15439.9	11741.2	27181.1	56.8038	21232	15054.7	36286.7	58.5118	24350.9	19414.4	43765.3	55.6397	32854.9	12953.3	45808.2	71.7228	15007.1	7553.05	22560.1	66.5203	29212	18900.3	48112.4	60.7163
P07814	P07814	Bifunctional glutamate/proline--tRNA ligase;Glutamate--tRNA ligase;Proline--tRNA ligase	EPRS	748	4.24202e+06	4.24202e+06	2.14412e+06	3.90128e+06	6.0454e+06	35.467	3.48719e+06	4.58272e+06	8.06991e+06	43.2122	2.98018e+06	6.17385e+06	9.15403e+06	32.556	7.03871e+06	6.49543e+06	1.35341e+07	52.0071	3.9938e+06	3.90347e+06	7.89727e+06	50.5719	4.80244e+06	5.23411e+06	1.00365e+07	47.8495
O75616	O75616	GTPase Era, mitochondrial	ERAL1	480	2.90559e+06	2.90559e+06	576233	3.02806e+06	3.60429e+06	15.9874	844061	2.67016e+06	3.51422e+06	24.0184	821892	3.6801e+06	4.502e+06	18.2562	7.743e+06	1.71866e+06	9.46165e+06	81.8356	6.90319e+06	1.70756e+06	8.61075e+06	80.1695	8.04384e+06	2.07309e+06	1.01169e+07	79.5087
Q9BSJ8	Q9BSJ8	Extended synaptotagmin-1	ESYT1	3450	5.81033e+06	5.81033e+06	1.74069e+06	8.71736e+06	1.04581e+07	16.6445	2.74505e+06	9.5589e+06	1.23039e+07	22.3103	2.17447e+06	1.40963e+07	1.62708e+07	13.3642	4.55431e+06	1.43815e+07	1.89358e+07	24.0513	2.6345e+06	1.03173e+07	1.29518e+07	20.3408	2.4088e+06	1.41036e+07	1.65124e+07	14.5878
P62495	P62495	Eukaryotic peptide chain release factor subunit 1	ETF1	1702	5.95514e+06	5.95514e+06	2.77199e+06	5.89277e+06	8.66476e+06	31.9916	4.02647e+06	5.9781e+06	1.00046e+07	40.2463	3.34954e+06	7.94813e+06	1.12977e+07	29.6481	7.46274e+06	7.9519e+06	1.54146e+07	48.4133	2.95051e+06	5.48706e+06	8.43757e+06	34.9687	3.64381e+06	7.96892e+06	1.16127e+07	31.3777
P13804	P13804	Electron transfer flavoprotein subunit alpha, mitochondrial	ETFA	887	1.11838e+07	1.11838e+07	1.84832e+06	1.63429e+07	1.81912e+07	10.1605	2.03206e+06	1.483e+07	1.68621e+07	12.0511	2.02503e+06	1.88049e+07	2.083e+07	9.72171	9.97606e+06	1.37232e+07	2.36992e+07	42.0944	8.16617e+06	1.44526e+07	2.26187e+07	36.1036	9.64436e+06	1.68361e+07	2.64805e+07	36.4207
P38117	P38117	Electron transfer flavoprotein subunit beta	ETFB	1282	5.87389e+06	5.87389e+06	626599	7.84764e+06	8.47424e+06	7.39416	710276	6.8013e+06	7.51157e+06	9.45575	647965	8.55491e+06	9.20288e+06	7.0409	1.77728e+06	6.26134e+06	8.03861e+06	22.1092	1.53763e+06	6.92752e+06	8.46515e+06	18.1642	1.84703e+06	8.45895e+06	1.0306e+07	17.9219
Q16134	Q16134	Electron transfer flavoprotein-ubiquinone oxidoreductase, mitochondrial	ETFDH	2295	929025	929025	111341	1.50141e+06	1.61275e+06	6.90378	141714	1.53216e+06	1.67387e+06	8.46621	169383	2.17545e+06	2.34483e+06	7.22367	449479	1.68812e+06	2.1376e+06	21.0273	259458	1.29081e+06	1.55026e+06	16.7364	309567	1.60995e+06	1.91952e+06	16.1273
O95571	O95571	Persulfide dioxygenase ETHE1, mitochondrial	ETHE1	593	59304.3	59304.3	50143.3	110789	160932	31.1581	64383	132201	196584	32.7509	66143.5	166687	232831	28.4084	153275	175788	329063	46.5793	99097.4	138330	237427	41.738	164997	130075	295072	55.9175
Q9NVH0	Q9NVH0	Exonuclease 3-5 domain-containing protein 2	EXD2	3862	43933.4	43933.4	23076.9	64974.4	88051.3	26.2084	37288.7	66504.3	103793	35.926	27629.9	107666	135296	20.4219	61083.1	84694	145777	41.9017	27668.5	70377.1	98045.7	28.22	31499.5	70740.1	102240	30.8095
Q9Y2C4	Q9Y2C4	Nuclease EXOG, mitochondrial	EXOG	4196	82962.3	82962.3	17231.2	103711	120942	14.2475	61053.8	102917	163971	37.2345	57873.9	127745	185619	31.1789	101544	114384	215928	47.0268	5614.27	101736	107350	5.22988	59258.3	117046	176304	33.6114
O60427	O60427	Fatty acid desaturase 1	FADS1	371	589986	589986	141485	923266	1.06475e+06	13.2881	182517	1.164e+06	1.34652e+06	13.5547	212779	1.50981e+06	1.72259e+06	12.3523	417679	1.23779e+06	1.65546e+06	25.2303	229345	936477	1.16582e+06	19.6724	318033	1.12808e+06	1.44611e+06	21.9923
O95864	O95864	Fatty acid desaturase 2	FADS2	617	1.07516e+06	1.07516e+06	199290	2.25871e+06	2.458e+06	8.10781	306862	3.08798e+06	3.39485e+06	9.03905	260690	3.91291e+06	4.1736e+06	6.24616	389544	2.60413e+06	2.99367e+06	13.0123	240865	1.9589e+06	2.19976e+06	10.9496	249146	2.32231e+06	2.57146e+06	9.68889
Q6P587	Q6P587	Acylpyruvase FAHD1, mitochondrial	FAHD1	2548	449168	449168	152110	654126	806236	18.8667	151782	586466	738248	20.5598	161587	711181	872769	18.5143	316394	694497	1.01089e+06	31.2985	160416	627947	788364	20.348	168417	740986	909403	18.5195
Q96C01	Q96C01	Protein FAM136A	FAM136A	3155	218274	218274	68872.6	332145	401018	17.1744	61932.8	277142	339075	18.2652	77333.4	335859	413192	18.7161	122003	383691	505694	24.1258	72732.6	341696	414428	17.5501	86831.5	389718	476549	18.2209
Q96A26	Q96A26	Protein FAM162A	FAM162A	3126	4.15776e+06	4.15776e+06	223140	5.84541e+06	6.06855e+06	3.67699	275120	4.46226e+06	4.73738e+06	5.80744	250184	6.25039e+06	6.50057e+06	3.84864	348021	4.86206e+06	5.21008e+06	6.67977	236929	4.65508e+06	4.89201e+06	4.84318	310989	5.81159e+06	6.12258e+06	5.07938
Q96ND0	Q96ND0	Protein FAM210A	FAM210A	3295	148146	148146	23120.9	175242	198363	11.6559	26853.4	181145	207999	12.9104	30107.7	224414	254522	11.8291	29806.4	204588	234394	12.7164	28921.3	187296	216217	13.3761	42325.9	213989	256314	16.5133
Q9NYY8	Q9NYY8	FAST kinase domain-containing protein 2	FASTKD2	3939	3.25128e+06	3.25128e+06	736359	3.8449e+06	4.58126e+06	16.0733	1.1946e+06	3.70462e+06	4.89922e+06	24.3834	1.10948e+06	4.78402e+06	5.8935e+06	18.8255	9.19212e+06	2.25071e+06	1.14428e+07	80.3309	7.94733e+06	2.15541e+06	1.01027e+07	78.6651	8.89049e+06	2.57103e+06	1.14615e+07	77.5682
Q14CZ7	Q14CZ7	FAST kinase domain-containing protein 3	FASTKD3	2184	367243	367243	95812.3	381772	477584	20.0619	151099	369188	520287	29.0415	128130	428455	556585	23.0207	959691	133334	1.09302e+06	87.8014	705460	166173	871633	80.9354	896230	126604	1.02283e+06	87.6222
Q7L8L6	Q7L8L6	FAST kinase domain-containing protein 5	FASTKD5	2635	455465	455465	146628	593413	740041	19.8135	221411	735439	956850	23.1396	225796	879690	1.10549e+06	20.425	1.16985e+06	127422	1.29727e+06	90.1777	1.0339e+06	219815	1.25371e+06	82.4669	1.2207e+06	299420	1.52012e+06	80.3029
P14324	P14324	Farnesyl pyrophosphate synthase	FDPS	896	119793	119793	129346	142179	271525	47.637	148961	141432	290394	51.2963	158885	204199	363084	43.7599	414292	238416	652708	63.4729	276671	135762	412433	67.0827	296645	221669	518314	57.2327
P10109	P10109	Adrenodoxin, mitochondrial	FDX1	815	147354	147354	89299.4	178529	267828	33.342	104835	180395	285230	36.7546	83064.1	248616	331680	25.0434	319390	192639	512029	62.3773	242254	178852	421106	57.528	268532	193706	462238	58.0939
P22830	P22830	Ferrochelatase, mitochondrial	FECH	1058	1.68791e+06	1.68791e+06	550119	2.6713e+06	3.22142e+06	17.0769	599297	3.10964e+06	3.70893e+06	16.1582	593071	4.13038e+06	4.72345e+06	12.5559	2.938e+06	2.65011e+06	5.58811e+06	52.5759	2.40524e+06	2.34956e+06	4.7548e+06	50.5854	2.63599e+06	2.47817e+06	5.11416e+06	51.543
P39748;CON__ENSEMBL:ENSBTAP00000007350;CON__P01030	P39748	Flap endonuclease 1	FEN1	1295	5.77591e+06	5.77591e+06	1.13944e+06	7.30444e+06	8.44388e+06	13.4942	1.81343e+06	6.98296e+06	8.79639e+06	20.6156	1.32678e+06	9.66502e+06	1.09918e+07	12.0707	3.26326e+06	9.7568e+06	1.30201e+07	25.0633	1.94215e+06	7.56017e+06	9.50232e+06	20.4387	2.34095e+06	1.03076e+07	1.26485e+07	18.5077
P07954	P07954	Fumarate hydratase, mitochondrial	FH	756	1.04284e+07	1.04284e+07	635664	1.62309e+07	1.68666e+07	3.76878	733144	1.38732e+07	1.46063e+07	5.01936	710841	1.74828e+07	1.81937e+07	3.90708	1.89553e+06	1.54762e+07	1.73717e+07	10.9116	1.54269e+06	1.59708e+07	1.75135e+07	8.80858	1.62612e+06	1.93175e+07	2.09436e+07	7.76429
Q13642	Q13642	Four and a half LIM domains protein 1	FHL1	2078	591758	591758	903451	615939	1.51939e+06	59.4614	1.19062e+06	723505	1.91413e+06	62.2018	1.37131e+06	996378	2.36769e+06	57.9177	1.68916e+06	1.25893e+06	2.9481e+06	57.2967	1.18355e+06	711220	1.89477e+06	62.464	1.4968e+06	966425	2.46323e+06	60.7659
Q9Y3D6	Q9Y3D6	Mitochondrial fission 1 protein	FIS1	4253	943571	943571	240659	1.28173e+06	1.52239e+06	15.808	227493	1.37522e+06	1.60272e+06	14.1942	189061	1.73492e+06	1.92399e+06	9.82654	196286	2.24665e+06	2.44293e+06	8.03485	236264	1.74389e+06	1.98016e+06	11.9316	296124	2.02617e+06	2.3223e+06	12.7513
Q96AY3	Q96AY3	Peptidyl-prolyl cis-trans isomerase FKBP10	FKBP10	3143	4.42987e+06	4.42987e+06	2.1853e+06	8.06017e+06	1.02455e+07	21.3294	3.10647e+06	7.4504e+06	1.05569e+07	29.426	2.57863e+06	1.06516e+07	1.32303e+07	19.4904	5.66392e+06	9.874e+06	1.55379e+07	36.4522	2.08506e+06	8.1432e+06	1.02283e+07	20.3853	2.61135e+06	1.0462e+07	1.30733e+07	19.9747
Q9NYL4	Q9NYL4	Peptidyl-prolyl cis-trans isomerase FKBP11	FKBP11	3933	5.1114e+06	5.1114e+06	683092	6.63956e+06	7.32265e+06	9.32848	822233	7.60975e+06	8.43199e+06	9.75135	888108	1.21354e+07	1.30235e+07	6.81927	1.6175e+06	1.06071e+07	1.22246e+07	13.2315	805373	7.97576e+06	8.78114e+06	9.17163	1.10706e+06	9.48202e+06	1.05891e+07	10.4547
P26885	P26885	Peptidyl-prolyl cis-trans isomerase FKBP2	FKBP2	1116	969856	969856	410070	1.25211e+06	1.66218e+06	24.6706	411190	1.37877e+06	1.78996e+06	22.972	538468	2.18073e+06	2.7192e+06	19.8024	740765	1.91366e+06	2.65443e+06	27.9068	353304	1.6682e+06	2.02151e+06	17.4773	551223	1.92646e+06	2.47769e+06	22.2475
Q02790	Q02790	Peptidyl-prolyl cis-trans isomerase FKBP4;Peptidyl-prolyl cis-trans isomerase FKBP4, N-terminally processed	FKBP4	1866	1.10035e+06	1.10035e+06	633038	1.38303e+06	2.01607e+06	31.3996	954177	1.42624e+06	2.38042e+06	40.0844	992111	1.84604e+06	2.83815e+06	34.9563	1.63976e+06	2.10553e+06	3.74529e+06	43.7819	1.21943e+06	1.54837e+06	2.7678e+06	44.0576	1.27447e+06	1.89235e+06	3.16682e+06	40.2445
Q14318	Q14318	Peptidyl-prolyl cis-trans isomerase FKBP8	FKBP8	2135	2.80597e+06	2.80597e+06	654880	4.48055e+06	5.13543e+06	12.7522	851682	4.91744e+06	5.76913e+06	14.7627	742312	6.36954e+06	7.11185e+06	10.4377	1.20941e+06	6.32559e+06	7.535e+06	16.0506	675259	4.35876e+06	5.03402e+06	13.4139	768012	5.79372e+06	6.56174e+06	11.7044
Q8NFF5	Q8NFF5	FAD synthase;Molybdenum cofactor biosynthesis protein-like region;FAD synthase region	FLAD1	2904	287621	287621	115652	273693	389346	29.7043	179120	258029	437149	40.9745	173361	322619	495980	34.9532	589413	241863	831276	70.9046	418778	203049	621826	67.3464	503113	276669	779782	64.5197
Q96CU9	Q96CU9	FAD-dependent oxidoreductase domain-containing protein 1	FOXRED1	3166	538035	538035	207509	618235	825744	25.13	299370	590224	889594	33.6525	251995	786310	1.0383e+06	24.2699	963530	409507	1.37304e+06	70.1751	879664	481855	1.36152e+06	64.609	979267	541472	1.52074e+06	64.3942
P02794	P02794	Ferritin heavy chain;Ferritin heavy chain, N-terminally processed	FTH1	665	1.0717e+06	1.0717e+06	190031	1.82073e+06	2.01076e+06	9.45071	260398	1.53821e+06	1.79861e+06	14.4778	258478	2.37335e+06	2.63182e+06	9.82124	399938	1.48926e+06	1.8892e+06	21.1697	309957	1.53808e+06	1.84803e+06	16.7723	385846	1.88371e+06	2.26956e+06	17.0009
Q16595	Q16595	Frataxin, mitochondrial;Frataxin intermediate form;Frataxin(56-210);Frataxin(78-210);Frataxin mature form	FXN	2311	55260.4	55260.4	2576.55	97803	100380	2.56681	14637.5	106080	120718	12.1254	14321.4	156998	171319	8.35947	6142.61	151214	157356	3.90364	8437.6	113932	122369	6.89519	430.144	129922	130352	0.329985
Q8TAE8	Q8TAE8	Growth arrest and DNA damage-inducible proteins-interacting protein 1	GADD45GIP1	2922	1.23077e+06	1.23077e+06	290488	2.18877e+06	2.47925e+06	11.7167	388940	1.83779e+06	2.22673e+06	17.4669	508015	2.58839e+06	3.0964e+06	16.4066	2.23796e+06	1.33873e+06	3.5767e+06	62.5707	2.18856e+06	1.49185e+06	3.6804e+06	59.4651	2.35873e+06	1.51258e+06	3.87131e+06	60.9286
Q14697	Q14697	Neutral alpha-glucosidase AB	GANAB	2165	1.65962e+07	1.65962e+07	1.54848e+06	2.64526e+07	2.80011e+07	5.53009	1.83183e+06	2.43257e+07	2.61575e+07	7.00308	1.53396e+06	3.74962e+07	3.90302e+07	3.93018	3.54673e+06	3.57854e+07	3.93321e+07	9.0174	2.62284e+06	3.2344e+07	3.49669e+07	7.50094	3.24711e+06	4.16639e+07	4.4911e+07	7.23011
P04406;O14556	P04406	Glyceraldehyde-3-phosphate dehydrogenase	GAPDH	685	2.34965e+08	2.34965e+08	1.67973e+07	4.7089e+08	4.87688e+08	3.44428	1.6059e+07	4.58489e+08	4.74548e+08	3.38407	1.36961e+07	6.58796e+08	6.72492e+08	2.03661	1.44249e+07	6.45311e+08	6.59736e+08	2.18647	1.67384e+07	4.79085e+08	4.95824e+08	3.37587	1.98386e+07	6.56588e+08	6.76426e+08	2.93285
P41250	P41250	Glycine--tRNA ligase	GARS	1321	497629	497629	182634	541756	724391	25.2121	267542	562379	829921	32.2371	208837	693684	902521	23.1392	599904	680173	1.28008e+06	46.8647	355670	620146	975816	36.4485	423353	766269	1.18962e+06	35.5872
O75879	O75879	Glutamyl-tRNA(Gln) amidotransferase subunit B, mitochondrial	GATB	505	290962	290962	93794.7	262199	355994	26.3472	133702	181469	315171	42.4222	163313	284536	447849	36.4661	351430	287180	638610	55.0304	276500	173212	449712	61.4838	360872	272674	633546	56.9607
O75323	O75323	Protein NipSnap homolog 2	GBAS	437	477950	477950	77431.1	652871	730302	10.6026	90303.9	601456	691760	13.0542	68459.4	719584	788043	8.68727	227651	640975	868626	26.2081	152815	547776	700591	21.8123	189979	687504	877483	21.6505
O75600	O75600	2-amino-3-ketobutyrate coenzyme A ligase, mitochondrial	GCAT	477	117862	117862	50270.8	125919	176190	28.5322	89133.4	104077	193211	46.1327	75279.6	143330	218610	34.4357	384930	112567	497497	77.3733	255754	89996.9	345751	73.9706	314913	129694	444607	70.8295
Q92947	Q92947	Glutaryl-CoA dehydrogenase, mitochondrial	GCDH	3088	714041	714041	105440	1.2835e+06	1.38894e+06	7.59142	120866	955256	1.07612e+06	11.2316	110645	1.27108e+06	1.38172e+06	8.00777	352424	966171	1.31859e+06	26.7273	239725	1.14165e+06	1.38137e+06	17.3541	324574	1.29171e+06	1.61628e+06	20.0815
P23434	P23434	Glycine cleavage system H protein, mitochondrial	GCSH	1067	415911	415911	1.39506e+06	729681	2.12474e+06	65.6578	47330.3	556095	603425	7.8436	278302	733877	1.01218e+06	27.4953	1.27689e+06	533439	1.81033e+06	70.5337	540360	661787	1.20215e+06	44.9496	150780	816530	967310	15.5876
Q8TB36	Q8TB36	Ganglioside-induced differentiation-associated protein 1	GDAP1	2927	1.26994e+06	1.26994e+06	493745	2.41088e+06	2.90462e+06	16.9986	681509	2.79828e+06	3.47979e+06	19.5848	688811	3.78393e+06	4.47274e+06	15.4002	1.09482e+06	4.36719e+06	5.46201e+06	20.0443	566359	3.11682e+06	3.68318e+06	15.3769	627782	3.39488e+06	4.02266e+06	15.6061
Q96RP9	Q96RP9	Elongation factor G, mitochondrial	GFM1	3321	1.68894e+07	1.68894e+07	3.69542e+06	1.68552e+07	2.05506e+07	17.982	5.80383e+06	1.40217e+07	1.98256e+07	29.2745	4.96095e+06	1.81284e+07	2.30894e+07	21.4858	2.28514e+07	1.29076e+07	3.5759e+07	63.9038	1.67546e+07	1.25752e+07	2.93297e+07	57.1249	1.94037e+07	1.49507e+07	3.43544e+07	56.481
Q969S9	Q969S9	Ribosome-releasing factor 2, mitochondrial	GFM2	3116	2.12032e+06	2.12032e+06	761418	1.77993e+06	2.54135e+06	29.9612	1.10271e+06	1.83395e+06	2.93666e+06	37.5498	1.10112e+06	2.21607e+06	3.31719e+06	33.1943	4.21758e+06	936460	5.15404e+06	81.8306	3.4566e+06	1.00906e+06	4.46567e+06	77.4039	3.95168e+06	1.11902e+06	5.07071e+06	77.9316
Q9H3K2	Q9H3K2	Growth hormone-inducible transmembrane protein	GHITM	3649	2.51939e+06	2.51939e+06	1.01129e+06	8.12345e+06	9.13474e+06	11.0708	1.26074e+06	8.47328e+06	9.73402e+06	12.9519	1.16692e+06	1.06954e+07	1.18623e+07	9.8372	932574	4.16449e+06	5.09707e+06	18.2963	552321	3.11626e+06	3.66858e+06	15.0554	683307	3.59017e+06	4.27348e+06	15.9895
P17302	P17302	Gap junction alpha-1 protein	GJA1	953	367442	367442	475867	266072	741940	64.1383	491180	782102	1.27328e+06	38.5759	530560	707030	1.23759e+06	42.8705	1.05093e+06	387036	1.43797e+06	73.0846	792210	579218	1.37143e+06	57.7653	1.44365e+06	391831	1.83548e+06	78.6524
Q86SX6	Q86SX6	Glutaredoxin-related protein 5, mitochondrial	GLRX5	2687	991006	991006	408720	1.51616e+06	1.92488e+06	21.2335	394676	1.39655e+06	1.79123e+06	22.0338	401543	1.49976e+06	1.9013e+06	21.1193	1.45348e+06	1.07866e+06	2.53214e+06	57.4012	1.09593e+06	1.30269e+06	2.39862e+06	45.6901	1.25857e+06	1.70982e+06	2.96839e+06	42.399
O94925	O94925	Glutaminase kidney isoform, mitochondrial	GLS	541	7.99158e+06	7.99158e+06	2.6845e+06	7.91369e+06	1.05982e+07	25.3298	3.49596e+06	6.87873e+06	1.03747e+07	33.697	3.59125e+06	9.50096e+06	1.30922e+07	27.4305	1.5928e+07	5.73126e+06	2.16592e+07	73.539	1.27306e+07	4.92185e+06	1.76524e+07	72.118	1.5254e+07	6.04712e+06	2.13011e+07	71.6113
P62873;P16520	P62873	Guanine nucleotide-binding protein G(I)/G(S)/G(T) subunit beta-1	GNB1	1719	791506	791506	572133	1.22055e+06	1.79268e+06	31.9149	636725	1.26857e+06	1.9053e+06	33.4187	779795	1.76329e+06	2.54309e+06	30.6633	839177	1.52063e+06	2.35981e+06	35.5612	570751	1.12791e+06	1.69866e+06	33.6001	855767	1.54106e+06	2.39683e+06	35.7041
P63244	P63244	Guanine nucleotide-binding protein subunit beta-2-like 1;Guanine nucleotide-binding protein subunit beta-2-like 1, N-terminally processed	GNB2L1	1747	9.36384e+06	9.36384e+06	2.33946e+06	1.3335e+07	1.56744e+07	14.9253	2.44027e+06	1.32233e+07	1.56636e+07	15.5792	1.99621e+06	1.66919e+07	1.86881e+07	10.6817	3.8515e+06	1.84793e+07	2.23308e+07	17.2475	2.89807e+06	9.70589e+06	1.2604e+07	22.9934	3.2308e+06	1.38399e+07	1.70707e+07	18.926
Q9H4A6	Q9H4A6	Golgi phosphoprotein 3	GOLPH3	3662	1.0388e+06	1.0388e+06	171246	1.2985e+06	1.46975e+06	11.6514	217769	1.45751e+06	1.67528e+06	12.999	134918	1.89504e+06	2.02996e+06	6.64636	251161	1.76475e+06	2.01591e+06	12.4589	183874	1.26739e+06	1.45126e+06	12.67	203235	1.73795e+06	1.94118e+06	10.4697
P00505	P00505	Aspartate aminotransferase, mitochondrial	GOT2	640	3.5407e+07	3.5407e+07	4.02833e+06	4.64486e+07	5.04769e+07	7.98054	5.06422e+06	4.17623e+07	4.68265e+07	10.8148	5.3876e+06	5.30809e+07	5.84685e+07	9.21453	8.2757e+06	4.60177e+07	5.42934e+07	15.2426	5.2447e+06	4.48434e+07	5.00881e+07	10.4709	6.31686e+06	5.45531e+07	6.087e+07	10.3776
Q9HCL2	Q9HCL2	Glycerol-3-phosphate acyltransferase 1, mitochondrial	GPAM	3743	34628	34628	28966.7	67821.5	96788.2	29.9279	42933.9	12032.4	54966.4	78.1095	45544.6	75797.2	121342	37.5341	56106.3	48120.8	104227	53.8309	35539.2	14165.8	49705	71.5002	55135.4	16611.6	71747.1	76.8469
P43304	P43304	Glycerol-3-phosphate dehydrogenase, mitochondrial	GPD2	1350	2.31815e+07	2.31815e+07	1.60673e+06	2.47716e+07	2.63783e+07	6.09111	2.02763e+06	2.62657e+07	2.82934e+07	7.16645	1.99058e+06	3.33938e+07	3.53844e+07	5.62558	2.50282e+06	2.84784e+07	3.09812e+07	8.0785	1.94412e+06	2.2708e+07	2.46521e+07	7.8862	2.23885e+06	2.87649e+07	3.10037e+07	7.22125
Q8TD30	Q8TD30	Alanine aminotransferase 2	GPT2	2948	16048.9	16048.9	37078.2	30675.1	67753.3	54.7253	162477	21743.1	184220	88.1972	352899	28354.3	381253	92.5629	773652	24936.1	798588	96.8775	210565	29742.9	240308	87.623	1840.01	25211.8	27051.8	6.80179
P07203	P07203	Glutathione peroxidase 1	GPX1	736	125441	125441	2536.99	241787	244324	1.03837	8210.87	190096	198307	4.14048	30579.8	270416	300995	10.1595	43707.9	198093	241800	18.076	36243.2	214893	251136	14.4317	81321.4	261084	342405	23.75
P36969	P36969	Phospholipid hydroperoxide glutathione peroxidase, mitochondrial	GPX4	1275	103788	103788	51549	136276	187825	27.4453	59095.1	152232	211327	27.9638	55039.2	217453	272492	20.1985	126733	225292	352024	36.0011	93967.1	157166	251133	37.4173	102668	214508	317176	32.3694
Q9UBQ7	Q9UBQ7	Glyoxylate reductase/hydroxypyruvate reductase	GRHPR	4017	502593	502593	103076	704646	807721	12.7613	118056	613312	731368	16.1418	97747.6	863456	961204	10.1693	207637	744295	951932	21.8122	165034	792744	957779	17.2309	215548	851408	1.06696e+06	20.2022
Q9HAV7	Q9HAV7	GrpE protein homolog 1, mitochondrial	GRPEL1	3725	4.22382e+06	4.22382e+06	316996	9.334e+06	9.651e+06	3.2846	377780	7.4909e+06	7.86868e+06	4.80106	367424	1.05038e+07	1.08713e+07	3.37977	1.04828e+06	7.75904e+06	8.80732e+06	11.9024	755922	8.87667e+06	9.63259e+06	7.84755	968146	1.06966e+07	1.16647e+07	8.29978
Q8TAA5	Q8TAA5	GrpE protein homolog 2, mitochondrial	GRPEL2	2920	140395	140395	73560.3	179131	252692	29.1107	104455	158145	262600	39.7771	108378	211443	319821	33.8871	304242	131619	435861	69.8025	224567	146292	370860	60.5532	268068	161235	429303	62.4427
Q12849	Q12849	G-rich sequence factor 1	GRSF1	1965	8.26179e+06	8.26179e+06	1.73664e+06	7.17913e+06	8.91578e+06	19.4783	2.54265e+06	6.08855e+06	8.6312e+06	29.4588	2.48564e+06	7.91519e+06	1.04008e+07	23.8985	2.5842e+07	3.61818e+06	2.94602e+07	87.7184	2.3168e+07	3.79754e+06	2.69656e+07	85.9171	2.58829e+07	4.76919e+06	3.06521e+07	84.4409
P00390	P00390	Glutathione reductase, mitochondrial	GSR	634	1.32556e+06	1.32556e+06	406430	1.98202e+06	2.38845e+06	17.0165	572475	1.80246e+06	2.37494e+06	24.1048	388576	2.52833e+06	2.91691e+06	13.3215	682262	2.29874e+06	2.981e+06	22.887	475029	2.02792e+06	2.50295e+06	18.9788	543674	2.42944e+06	2.97311e+06	18.2864
Q9Y2Q3	Q9Y2Q3	Glutathione S-transferase kappa 1	GSTK1	4205	2.8929e+06	2.8929e+06	833217	2.34133e+06	3.17455e+06	26.2468	1.10033e+06	2.1041e+06	3.20443e+06	34.3378	1.04895e+06	2.92394e+06	3.97289e+06	26.4027	3.07197e+06	2.42671e+06	5.49868e+06	55.8674	2.17483e+06	1.95298e+06	4.12782e+06	52.6873	2.43794e+06	2.866e+06	5.30394e+06	45.9648
P09211	P09211	Glutathione S-transferase P	GSTP1	787	1.20355e+06	1.20355e+06	490561	1.17131e+06	1.66187e+06	29.5186	490251	1.09586e+06	1.58611e+06	30.909	405797	1.71067e+06	2.11646e+06	19.1733	652963	1.93347e+06	2.58643e+06	25.2457	469359	1.77325e+06	2.24261e+06	20.9291	657040	2.35588e+06	3.01292e+06	21.8074
A4D1E9	A4D1E9	GTP-binding protein 10	GTPBP10	11	1.69828e+06	1.69828e+06	442671	1.65903e+06	2.1017e+06	21.0625	676856	1.49126e+06	2.16812e+06	31.2186	669675	1.89339e+06	2.56307e+06	26.1278	2.38578e+06	1.75971e+06	4.14549e+06	57.5512	1.92474e+06	1.84757e+06	3.77231e+06	51.0228	2.256e+06	2.20209e+06	4.45809e+06	50.6047
Q969Y2	Q969Y2	tRNA modification GTPase GTPBP3, mitochondrial	GTPBP3	3123	34826.3	34826.3	5339.16	52536	57875.1	9.22532	19075.7	42833.3	61909	30.8124	14336.6	57654.1	71990.7	19.9145	78020.6	41420.4	119441	65.3214	52086.4	44971	97057.4	53.6656	58059	48133.2	106192	54.6735
O43824	O43824	Putative GTP-binding protein 6	GTPBP6	343	955798	955798	342346	1.08041e+06	1.42275e+06	24.0622	432184	950285	1.38247e+06	31.2618	378921	1.32505e+06	1.70397e+06	22.2375	2.08994e+06	1.28145e+06	3.37139e+06	61.9903	1.64318e+06	1.00836e+06	2.65153e+06	61.9708	1.80617e+06	1.2472e+06	3.05337e+06	59.1532
Q9P035	Q9P035	Very-long-chain (3R)-3-hydroxyacyl-CoA dehydratase 3	HACD3	3968	3.12138e+06	3.12138e+06	394162	3.25685e+06	3.65101e+06	10.796	654268	3.71984e+06	4.37411e+06	14.9577	555910	5.40588e+06	5.96179e+06	9.32455	1.22559e+06	5.56217e+06	6.78776e+06	18.0559	581164	4.08003e+06	4.66119e+06	12.4681	802537	5.49335e+06	6.29589e+06	12.747
Q16836	Q16836	Hydroxyacyl-coenzyme A dehydrogenase, mitochondrial	HADH	2333	1.23746e+07	1.23746e+07	2.78584e+06	1.53262e+07	1.8112e+07	15.3812	3.38122e+06	1.56301e+07	1.90113e+07	17.7853	2.35226e+06	2.02338e+07	2.2586e+07	10.4146	3.96406e+06	1.71766e+07	2.11407e+07	18.7509	3.29525e+06	1.6607e+07	1.99022e+07	16.5572	4.81316e+06	2.05567e+07	2.53699e+07	18.9719
P40939	P40939	Trifunctional enzyme subunit alpha, mitochondrial;Long-chain enoyl-CoA hydratase;Long chain 3-hydroxyacyl-CoA dehydrogenase	HADHA	1313	3.99376e+07	3.99376e+07	1.13028e+07	4.73854e+07	5.86882e+07	19.2591	1.59675e+07	4.45264e+07	6.04938e+07	26.3952	1.44518e+07	6.1657e+07	7.61088e+07	18.9884	4.23017e+07	4.38508e+07	8.61525e+07	49.101	3.36966e+07	4.24602e+07	7.61569e+07	44.2464	3.94637e+07	5.08277e+07	9.02913e+07	43.707
P55084	P55084	Trifunctional enzyme subunit beta, mitochondrial;3-ketoacyl-CoA thiolase	HADHB	1571	2.1657e+07	2.1657e+07	6.77563e+06	2.78994e+07	3.46751e+07	19.5404	9.02678e+06	2.81373e+07	3.71641e+07	24.289	8.6548e+06	3.72361e+07	4.58909e+07	18.8595	2.22171e+07	2.74672e+07	4.96843e+07	44.7165	1.73106e+07	2.66306e+07	4.39413e+07	39.3949	2.14476e+07	3.1193e+07	5.26407e+07	40.7435
P49590	P49590	Probable histidine--tRNA ligase, mitochondrial	HARS2	1426	1.38958e+06	1.38958e+06	317137	1.11484e+06	1.43198e+06	22.1468	411226	1.15486e+06	1.56608e+06	26.2583	402601	1.48553e+06	1.88814e+06	21.3227	805904	1.36412e+06	2.17002e+06	37.1381	565049	1.44009e+06	2.00514e+06	28.18	797730	1.6931e+06	2.49083e+06	32.0267
O00165	O00165	HCLS1-associated protein X-1	HAX1	113	173343	173343	396223	149033	545256	72.6674	463510	171026	634536	73.0471	582179	262746	844925	68.903	1.13537e+06	299786	1.43515e+06	79.1112	596378	195176	791553	75.3427	509094	213708	722802	70.4334
P53701	P53701	Cytochrome c-type heme lyase	HCCS	1538	6.88252e+06	6.88252e+06	398941	8.46514e+06	8.86408e+06	4.50065	510567	7.95313e+06	8.4637e+06	6.03244	514049	1.06966e+07	1.12107e+07	4.58535	881949	9.00172e+06	9.88367e+06	8.9233	654332	6.87555e+06	7.52988e+06	8.6898	792798	8.56492e+06	9.35772e+06	8.47213
Q9BSH5	Q9BSH5	Haloacid dehalogenase-like hydrolase domain-containing protein 3	HDHD3	3448	51761.8	51761.8	46088.3	42316.5	88404.8	52.1332	57157.9	40984.6	98142.5	58.2397	72685.9	53841.2	126527	57.4469	119387	37039.2	156426	76.3216	96498.6	39259.1	135758	71.0815	133083	46628.8	179712	74.0536
Q9H583	Q9H583	HEAT repeat-containing protein 1;HEAT repeat-containing protein 1, N-terminally processed	HEATR1	3670	551918	551918	455591	881892	1.33748e+06	34.0633	606161	1.13916e+06	1.74532e+06	34.7306	631869	1.70979e+06	2.34166e+06	26.9839	1.1598e+06	2.09865e+06	3.25845e+06	35.5935	587302	1.2731e+06	1.86041e+06	31.5685	760708	1.16842e+06	1.92912e+06	39.4328
P31937	P31937	3-hydroxyisobutyrate dehydrogenase, mitochondrial	HIBADH	1198	412737	412737	5255.25	555441	560696	0.937273	14152.8	502792	516944	2.73778	605.465	696267	696872	0.0868832	42930.9	566340	609271	7.04627	70699.8	593546	664246	10.6436	60928.8	744243	805172	7.56718
Q6NVY1	Q6NVY1	3-hydroxyisobutyryl-CoA hydrolase, mitochondrial	HIBCH	2526	3.07133e+06	3.07133e+06	459076	4.32815e+06	4.78723e+06	9.58961	662820	3.74807e+06	4.41089e+06	15.0269	686969	5.26807e+06	5.95504e+06	11.5359	4.81792e+06	3.19099e+06	8.00891e+06	60.157	3.99086e+06	3.2638e+06	7.25466e+06	55.011	4.64235e+06	3.99845e+06	8.64081e+06	53.7259
Q9Y241	Q9Y241	HIG1 domain family member 1A, mitochondrial	HIGD1A	4178	232740	232740	40982.3	347359	388342	10.5532	43803.5	358680	402484	10.8833	44841.6	535147	579989	7.73146	61583.3	457606	519189	11.8614	37868.6	382277	420146	9.0132	33887.1	383034	416921	8.12795
Q9BX68	Q9BX68	Histidine triad nucleotide-binding protein 2, mitochondrial	HINT2	3524	751823	751823	76800.5	1.27765e+06	1.35445e+06	5.67025	102378	1.06828e+06	1.17066e+06	8.74536	83649.3	1.44926e+06	1.53291e+06	5.45691	207818	1.29941e+06	1.50722e+06	13.7881	176852	1.45428e+06	1.63113e+06	10.8423	174119	1.69354e+06	1.86766e+06	9.32284
P19367	P19367	Hexokinase-1	HK1	995	3.30068e+06	3.30068e+06	917205	2.16781e+06	3.08502e+06	29.731	924342	2.15248e+06	3.07682e+06	30.0421	1.00062e+06	2.83423e+06	3.83485e+06	26.0929	1.9668e+06	3.11674e+06	5.08354e+06	38.6895	1.03969e+06	2.58493e+06	3.62462e+06	28.6841	1.36853e+06	3.36229e+06	4.73081e+06	28.9279
P52789;P52790	P52789	Hexokinase-2	HK2	1519	2.3492e+06	2.3492e+06	1.77947e+06	4.07994e+06	5.85941e+06	30.3695	2.08936e+06	3.79704e+06	5.8864e+06	35.4946	2.12344e+06	4.55201e+06	6.67545e+06	31.8097	4.40416e+06	5.66695e+06	1.00711e+07	43.7306	2.18281e+06	4.77355e+06	6.95637e+06	31.3786	2.97902e+06	4.42075e+06	7.39977e+06	40.2583
P61978	P61978	Heterogeneous nuclear ribonucleoprotein K	HNRNPK	1671	2.89508e+07	2.89508e+07	3.31134e+07	1.89976e+07	5.2111e+07	63.544	4.15284e+07	2.08452e+07	6.23736e+07	66.5801	4.15585e+07	2.5117e+07	6.66754e+07	62.3295	7.59839e+07	3.007e+07	1.06054e+08	71.6465	4.19607e+07	1.88566e+07	6.08173e+07	68.9947	5.10114e+07	2.41881e+07	7.51996e+07	67.8348
Q96IR7	Q96IR7	4-hydroxyphenylpyruvate dioxygenase-like protein	HPDL	3253	818747	818747	138206	1.11325e+06	1.25145e+06	11.0436	214780	881923	1.0967e+06	19.5842	185153	1.17249e+06	1.35765e+06	13.6378	741033	856698	1.59773e+06	46.3803	502862	857374	1.36024e+06	36.9687	555385	1.03431e+06	1.5897e+06	34.9365
Q8IWL3	Q8IWL3	Iron-sulfur cluster co-chaperone protein HscB, mitochondrial	HSCB	2756	32548.3	32548.3	6908.43	50530.4	57438.9	12.0274	3956.58	32915.5	36872.1	10.7305	8644.21	41415.3	50059.5	17.2679	3119.15	25528.3	28647.5	10.888	13525.1	34144.4	47669.5	28.3727	851.884	41555	42406.9	2.00883
Q99714	Q99714	3-hydroxyacyl-CoA dehydrogenase type-2	HSD17B10	3377	1.69848e+07	1.69848e+07	3.00241e+06	1.94739e+07	2.24763e+07	13.3581	3.61388e+06	1.74602e+07	2.10741e+07	17.1485	2.89854e+06	2.17515e+07	2.465e+07	11.7588	6.69597e+06	1.87266e+07	2.54226e+07	26.3387	4.42299e+06	2.02997e+07	2.47227e+07	17.8904	5.61779e+06	2.40565e+07	2.96743e+07	18.9315
Q3SXM5	Q3SXM5	Inactive hydroxysteroid dehydrogenase-like protein 1	HSDL1	2360	702831	702831	174031	1.2653e+06	1.43933e+06	12.0911	324488	1.35777e+06	1.68225e+06	19.2889	384659	1.88175e+06	2.26641e+06	16.9722	370135	1.65203e+06	2.02217e+06	18.3039	250030	1.26831e+06	1.51834e+06	16.4673	353823	1.56863e+06	1.92245e+06	18.4048
Q6YN16	Q6YN16	Hydroxysteroid dehydrogenase-like protein 2	HSDL2	2592	6.68947e+06	6.68947e+06	1.50893e+06	8.34023e+06	9.84917e+06	15.3204	2.16363e+06	8.64581e+06	1.08094e+07	20.0161	2.06625e+06	1.07322e+07	1.27984e+07	16.1446	8.25169e+06	9.27638e+06	1.75281e+07	47.077	5.84007e+06	8.27775e+06	1.41178e+07	41.3667	6.72711e+06	1.02391e+07	1.69662e+07	39.65
P07900;Q14568;Q58FG0;Q58FG1	P07900	Heat shock protein HSP 90-alpha	HSP90AA1	750	1.94186e+07	1.94186e+07	1.0926e+07	1.41137e+07	2.50397e+07	43.6346	1.62429e+07	1.36312e+07	2.98741e+07	54.3711	1.47422e+07	1.91037e+07	3.38459e+07	43.5568	2.9088e+07	2.46982e+07	5.37862e+07	54.0808	1.52877e+07	1.6936e+07	3.22237e+07	47.4425	2.05732e+07	2.3019e+07	4.35922e+07	47.1946
P08238;Q58FF7	P08238	Heat shock protein HSP 90-beta	HSP90AB1	764	5.70678e+07	5.70678e+07	4.60692e+07	4.73351e+07	9.34043e+07	49.3223	6.48184e+07	4.83043e+07	1.13123e+08	57.2992	5.80865e+07	6.4755e+07	1.22841e+08	47.2857	1.05629e+08	7.47658e+07	1.80395e+08	58.5544	5.90593e+07	5.18107e+07	1.1087e+08	53.269	7.39699e+07	6.95153e+07	1.43485e+08	51.5523
P14625;Q58FF3	P14625	Endoplasmin	HSP90B1	901	4.07053e+07	4.07053e+07	6.71454e+06	6.91608e+07	7.58754e+07	8.84944	9.41256e+06	6.18522e+07	7.12648e+07	13.2079	8.27943e+06	9.31091e+07	1.01389e+08	8.16604	1.40258e+07	8.05991e+07	9.46249e+07	14.8225	8.41005e+06	7.51359e+07	8.35459e+07	10.0664	1.04696e+07	1.02964e+08	1.13433e+08	9.22976
P11021	P11021	78 kDa glucose-regulated protein	HSPA5	832	1.70652e+08	1.70652e+08	1.93671e+07	2.18572e+08	2.37939e+08	8.13953	2.95121e+07	2.11484e+08	2.40996e+08	12.2459	2.78898e+07	3.16622e+08	3.44512e+08	8.09546	4.68024e+07	2.85779e+08	3.32581e+08	14.0725	2.82816e+07	2.57152e+08	2.85433e+08	9.9083	3.5963e+07	3.62673e+08	3.98637e+08	9.02151
P11142	P11142	Heat shock cognate 71 kDa protein	HSPA8	836	8.5705e+07	8.5705e+07	3.47707e+07	7.68554e+07	1.11626e+08	31.1492	4.88286e+07	7.67102e+07	1.25539e+08	38.8952	4.33493e+07	1.10711e+08	1.5406e+08	28.1378	1.07649e+08	1.3276e+08	2.40409e+08	44.7772	5.31695e+07	8.96427e+07	1.42812e+08	37.2303	6.94109e+07	1.26383e+08	1.95794e+08	35.451
P38646	P38646	Stress-70 protein, mitochondrial	HSPA9	1288	1.55123e+08	1.55123e+08	1.668e+07	2.09041e+08	2.25721e+08	7.38963	1.95571e+07	1.76989e+08	1.96546e+08	9.95036	1.66281e+07	2.17258e+08	2.33886e+08	7.10948	1.06746e+08	1.76089e+08	2.82835e+08	37.7413	8.6291e+07	1.9758e+08	2.83871e+08	30.398	1.03826e+08	2.25899e+08	3.29726e+08	31.4887
P04792	P04792	Heat shock protein beta-1	HSPB1	688	1.16518e+07	1.16518e+07	6.99032e+06	7.61424e+06	1.46046e+07	47.8639	8.6522e+06	6.95078e+06	1.5603e+07	55.4522	6.14234e+06	9.35721e+06	1.54995e+07	39.6291	2.43551e+07	1.66408e+07	4.09959e+07	59.4087	1.80784e+07	1.30086e+07	3.1087e+07	58.1542	2.34161e+07	1.65885e+07	4.00047e+07	58.5336
P10809	P10809	60 kDa heat shock protein, mitochondrial	HSPD1	830	4.62547e+08	4.62547e+08	5.52487e+07	6.23396e+08	6.78645e+08	8.14103	7.44526e+07	5.42286e+08	6.16738e+08	12.072	6.53456e+07	6.35837e+08	7.01183e+08	9.31934	1.40586e+08	6.20863e+08	7.61449e+08	18.463	9.67576e+07	6.79088e+08	7.75846e+08	12.4712	1.15217e+08	7.7946e+08	8.94677e+08	12.8781
P61604	P61604	10 kDa heat shock protein, mitochondrial	HSPE1	1657	1.45141e+08	1.45141e+08	3.05002e+06	2.60896e+08	2.63946e+08	1.15555	2.96115e+06	2.18146e+08	2.21108e+08	1.33924	2.76391e+06	2.94517e+08	2.97281e+08	0.929731	4.8608e+06	2.44517e+08	2.49378e+08	1.94917	3.97758e+06	2.92763e+08	2.9674e+08	1.34042	4.28922e+06	3.21156e+08	3.25446e+08	1.31795
Q9Y4L1;Q9BXT5	Q9Y4L1	Hypoxia up-regulated protein 1	HYOU1	4273	3.99284e+06	3.99284e+06	1.02575e+06	5.3295e+06	6.35525e+06	16.1402	1.66709e+06	5.06932e+06	6.73642e+06	24.7475	1.30555e+06	7.7579e+06	9.06345e+06	14.4046	2.66211e+06	6.9019e+06	9.56401e+06	27.8347	1.34832e+06	6.21197e+06	7.5603e+06	17.8343	1.74493e+06	8.53084e+06	1.02758e+07	16.981
Q9NSE4	Q9NSE4	Isoleucine--tRNA ligase, mitochondrial	IARS2	3823	6.05793e+06	6.05793e+06	1.11913e+06	9.83042e+06	1.09495e+07	10.2208	1.44342e+06	8.63518e+06	1.00786e+07	14.3216	1.43886e+06	1.0905e+07	1.23438e+07	11.6565	4.45576e+06	8.30618e+06	1.27619e+07	34.9144	3.57554e+06	9.13133e+06	1.27069e+07	28.1386	3.86077e+06	1.09246e+07	1.47853e+07	26.1122
Q5T440	Q5T440	Putative transferase CAF17, mitochondrial	IBA57	2444	163997	163997	68446.9	203452	271899	25.1736	155634	205891	361524	43.0493	146409	252126	398535	36.7368	274662	220017	494679	55.5233	223230	218943	442173	50.4847	202128	227559	429687	47.0408
Q14197	Q14197	Peptidyl-tRNA hydrolase ICT1, mitochondrial	ICT1	2121	960211	960211	124258	973691	1.09795e+06	11.3173	189267	978091	1.16736e+06	16.2133	151188	1.30308e+06	1.45426e+06	10.3962	1.46985e+06	652625	2.12247e+06	69.2517	1.25169e+06	655120	1.90681e+06	65.6431	1.42462e+06	730701	2.15532e+06	66.0978
P48735	P48735	Isocitrate dehydrogenase [NADP], mitochondrial	IDH2	1406	1.82758e+06	1.82758e+06	258037	2.83439e+06	3.09242e+06	8.34416	343003	2.80147e+06	3.14447e+06	10.9081	257586	3.77178e+06	4.02937e+06	6.3927	949036	2.85027e+06	3.7993e+06	24.9792	884669	2.74368e+06	3.62835e+06	24.3821	1.02981e+06	3.18114e+06	4.21096e+06	24.4555
P50213	P50213	Isocitrate dehydrogenase [NAD] subunit alpha, mitochondrial	IDH3A	1451	6.90088e+06	6.90088e+06	659158	6.6743e+06	7.33346e+06	8.98836	999501	5.83246e+06	6.83196e+06	14.6298	983044	7.43947e+06	8.42251e+06	11.6716	5.49051e+06	6.11856e+06	1.16091e+07	47.295	4.48498e+06	5.31332e+06	9.7983e+06	45.773	4.94181e+06	6.85759e+06	1.17994e+07	41.8819
O43837	O43837	Isocitrate dehydrogenase [NAD] subunit beta, mitochondrial	IDH3B	344	3.78538e+06	3.78538e+06	704705	5.00579e+06	5.71049e+06	12.3405	885944	4.33883e+06	5.22477e+06	16.9566	905444	5.5111e+06	6.41654e+06	14.1111	3.27552e+06	4.00086e+06	7.27638e+06	45.0158	2.76285e+06	4.32057e+06	7.08342e+06	39.0045	3.11949e+06	5.14929e+06	8.26878e+06	37.7261
P51553	P51553	Isocitrate dehydrogenase [NAD] subunit gamma, mitochondrial	IDH3G	1483	895122	895122	85335.6	1.11249e+06	1.19782e+06	7.12423	116352	1.02237e+06	1.13873e+06	10.2178	113235	1.42122e+06	1.53446e+06	7.37949	651807	898936	1.55074e+06	42.0319	570604	906671	1.47728e+06	38.6254	626664	1.20428e+06	1.83094e+06	34.2263
A1L0T0	A1L0T0	Acetolactate synthase-like protein	ILVBL	5	1.41845e+06	1.41845e+06	359353	1.81637e+06	2.17572e+06	16.5165	523406	2.08034e+06	2.60375e+06	20.102	418788	2.78097e+06	3.19976e+06	13.0881	869932	3.16307e+06	4.033e+06	21.5704	420998	2.19582e+06	2.61682e+06	16.0881	493069	2.83053e+06	3.3236e+06	14.8354
Q16891	Q16891	MICOS complex subunit MIC60	IMMT	2340	3.9882e+07	3.9882e+07	1.18503e+07	5.05052e+07	6.23555e+07	19.0043	1.75431e+07	4.99099e+07	6.7453e+07	26.0079	1.67457e+07	7.05377e+07	8.72834e+07	19.1854	2.3282e+07	5.69592e+07	8.02412e+07	29.015	1.25914e+07	4.96379e+07	6.22292e+07	20.2338	1.66532e+07	6.10635e+07	7.77166e+07	21.4281
Q9BUE6	Q9BUE6	Iron-sulfur cluster assembly 1 homolog, mitochondrial	ISCA1	3476	251125	251125	56362.7	430336	486699	11.5806	83619.8	398467	482087	17.3454	84626.7	667929	752555	11.2452	421156	403230	824385	51.0872	315032	438572	753604	41.8034	373824	456445	830269	45.0245
Q9H1K1	Q9H1K1	Iron-sulfur cluster assembly enzyme ISCU, mitochondrial	ISCU	3623	22995.2	22995.2	40951.8	45012.5	85964.2	47.6381	23733.4	32815.1	56548.5	41.97	511.265	39443.5	39954.8	1.27961	955.023	22123.2	23078.2	4.1382	111269	25615.7	136885	81.2866	152259	30513.9	182773	83.305
Q96AB3	Q96AB3	Isochorismatase domain-containing protein 2, mitochondrial	ISOC2	3135	178940	178940	51229.5	338710	389940	13.1378	63441.6	272500	335942	18.8847	51122.8	364853	415976	12.2898	137690	304580	442270	31.1326	78910.2	331501	410411	19.2271	83492	369123	452615	18.4466
P26006	P26006	Integrin alpha-3;Integrin alpha-3 heavy chain;Integrin alpha-3 light chain	ITGA3	1101	1.37606e+06	1.37606e+06	343001	1.45285e+06	1.79585e+06	19.0996	532649	1.47656e+06	2.00921e+06	26.5104	216256	2.09788e+06	2.31414e+06	9.34499	695856	2.22478e+06	2.92064e+06	23.8255	591165	1.68515e+06	2.27632e+06	25.9702	262523	2.19132e+06	2.45384e+06	10.6985
P26440	P26440	Isovaleryl-CoA dehydrogenase, mitochondrial	IVD	1109	1.46629e+06	1.46629e+06	370222	2.05169e+06	2.42191e+06	15.2864	430675	1.86497e+06	2.29564e+06	18.7605	669869	2.37337e+06	3.04324e+06	22.0117	1.61421e+06	1.71691e+06	3.33112e+06	48.4585	1.2714e+06	1.9608e+06	3.2322e+06	39.3354	1.40836e+06	2.12867e+06	3.53703e+06	39.8176
Q15046	Q15046	Lysine--tRNA ligase	KARS	2203	2.05418e+06	2.05418e+06	905241	2.818e+06	3.72324e+06	24.3132	1.43222e+06	2.90098e+06	4.33319e+06	33.0522	1.24655e+06	3.75243e+06	4.99898e+06	24.9361	3.00389e+06	4.29069e+06	7.29458e+06	41.1797	1.72556e+06	2.61848e+06	4.34405e+06	39.7224	2.05751e+06	3.57858e+06	5.63609e+06	36.506
O15091	O15091	Mitochondrial ribonuclease P protein 3	KIAA0391	224	890107	890107	226458	1.00679e+06	1.23324e+06	18.3628	338582	998654	1.33724e+06	25.3195	312164	1.26515e+06	1.57731e+06	19.7909	2.23208e+06	384858	2.61694e+06	85.2936	1.99512e+06	353624	2.34874e+06	84.9441	2.25058e+06	458822	2.7094e+06	83.0656
Q9H9P8	Q9H9P8	L-2-hydroxyglutarate dehydrogenase, mitochondrial	L2HGDH	3712	249318	249318	154232	331858	486090	31.7291	224522	359917	584440	38.4167	256061	418546	674607	37.9571	444294	288331	732625	60.6441	392873	292488	685361	57.3235	476729	345292	822021	57.9948
P11047	P11047	Laminin subunit gamma-1	LAMC1	833	570916	570916	396935	824565	1.2215e+06	32.4957	450059	764718	1.21478e+06	37.0487	599296	1.12191e+06	1.72121e+06	34.8183	974903	1.02093e+06	1.99584e+06	48.8468	790487	903242	1.69373e+06	46.6714	1.06067e+06	1.10117e+06	2.16184e+06	49.0632
Q9UHA4	Q9UHA4	Ragulator complex protein LAMTOR3	LAMTOR3	4053	53101.4	53101.4	19190.2	132027	151217	12.6905	35775.1	86651.4	122427	29.2217	39281.9	193010	232292	16.9106	63668.8	138280	201949	31.5272	52037.6	103979	156016	33.3539	52102.1	110157	162259	32.1105
P28838	P28838	Cytosol aminopeptidase	LAP3	1144	897636	897636	348324	1.08272e+06	1.43104e+06	24.3406	479774	937661	1.41744e+06	33.848	489483	1.24847e+06	1.73795e+06	28.1644	880349	1.13276e+06	2.0131e+06	43.7309	564880	1.07067e+06	1.63555e+06	34.5376	654539	1.30059e+06	1.95513e+06	33.4781
Q15031	Q15031	Probable leucine--tRNA ligase, mitochondrial	LARS2	2197	2.88861e+06	2.88861e+06	904639	2.5613e+06	3.46594e+06	26.1008	1.13643e+06	2.41545e+06	3.55188e+06	31.9952	1.09615e+06	2.99023e+06	4.08638e+06	26.8244	4.08387e+06	2.07293e+06	6.1568e+06	66.331	2.96268e+06	1.9674e+06	4.93008e+06	60.094	3.49576e+06	2.38516e+06	5.88092e+06	59.4425
O95202	O95202	LETM1 and EF-hand domain-containing protein 1, mitochondrial	LETM1	557	7.8492e+06	7.8492e+06	880117	1.15884e+07	1.24685e+07	7.05871	1.35805e+06	1.16419e+07	1.29999e+07	10.4466	1.19769e+06	1.45657e+07	1.57634e+07	7.59793	3.02217e+06	1.26968e+07	1.5719e+07	19.2262	2.11571e+06	1.10732e+07	1.31889e+07	16.0416	2.46009e+06	1.31881e+07	1.56482e+07	15.7213
P49257	P49257	Protein ERGIC-53	LMAN1	1415	1.03469e+07	1.03469e+07	1.33711e+06	1.4932e+07	1.62691e+07	8.21869	1.53462e+06	1.6715e+07	1.82497e+07	8.40903	1.46573e+06	2.35567e+07	2.50224e+07	5.85769	3.07923e+06	2.18754e+07	2.49546e+07	12.3393	2.11637e+06	1.46356e+07	1.67519e+07	12.6336	2.62264e+06	1.92686e+07	2.18912e+07	11.9803
P36776	P36776	Lon protease homolog, mitochondrial	LONP1	1268	7.40457e+06	7.40457e+06	1.75694e+06	9.51662e+06	1.12736e+07	15.5846	2.55117e+06	9.03042e+06	1.15816e+07	22.0278	2.18853e+06	1.15918e+07	1.37803e+07	15.8816	7.91433e+06	1.01378e+07	1.80522e+07	43.8414	5.44148e+06	9.67894e+06	1.51204e+07	35.9876	6.16911e+06	1.1202e+07	1.73711e+07	35.5137
P42704	P42704	Leucine-rich PPR motif-containing protein, mitochondrial	LRPPRC	1339	8.39098e+07	8.39098e+07	1.4417e+07	8.15395e+07	9.59565e+07	15.0245	2.17308e+07	7.37565e+07	9.54873e+07	22.7578	2.18471e+07	9.64959e+07	1.18343e+08	18.4608	2.9643e+08	3.79524e+07	3.34382e+08	88.65	2.73484e+08	3.56971e+07	3.09181e+08	88.4543	3.03797e+08	4.59198e+07	3.49717e+08	86.8694
Q96AG4	Q96AG4	Leucine-rich repeat-containing protein 59	LRRC59	3140	2.84322e+07	2.84322e+07	9.26073e+06	4.59322e+07	5.51929e+07	16.7788	1.30161e+07	5.19268e+07	6.49429e+07	20.0424	1.60592e+07	7.3124e+07	8.91832e+07	18.007	1.95452e+07	5.73185e+07	7.68637e+07	25.4284	1.0355e+07	4.76919e+07	5.80469e+07	17.839	1.57158e+07	6.24567e+07	7.81726e+07	20.104
P48449	P48449	Lanosterol synthase	LSS	1395	952736	952736	123168	1.27658e+06	1.39974e+06	8.79928	153824	1.43707e+06	1.5909e+06	9.66901	141272	1.85191e+06	1.99318e+06	7.08775	305916	1.78805e+06	2.09397e+06	14.6094	192285	1.2168e+06	1.40909e+06	13.6461	231500	1.59544e+06	1.82694e+06	12.6715
O75608	O75608	Acyl-protein thioesterase 1	LYPLA1	479	553512	553512	374432	574262	948694	39.4681	466867	638542	1.10541e+06	42.2348	418191	767869	1.18606e+06	35.2588	936499	770574	1.70707e+06	54.8599	375460	616210	991670	37.8614	509938	613227	1.12316e+06	45.4019
Q5U5X0	Q5U5X0	Complex III assembly factor LYRM7	LYRM7	2466	70733.4	70733.4	2583.98	184818	187402	1.37884	79783.7	130998	210781	37.8514	33310.5	190375	223686	14.8917	106252	96775.9	203028	52.3337	8791.15	139213	148004	5.93979	29484	141935	171419	17.2
Q9BQ69	Q9BQ69	O-acetyl-ADP-ribose deacetylase MACROD1	MACROD1	3417	1.13339e+06	1.13339e+06	413451	1.63711e+06	2.05056e+06	20.1628	556269	1.57345e+06	2.12972e+06	26.1194	464258	1.9522e+06	2.41646e+06	19.2123	1.38776e+06	1.69254e+06	3.0803e+06	45.0527	908568	1.54126e+06	2.44983e+06	37.087	1.06357e+06	1.86334e+06	2.92691e+06	36.3376
Q96EH3	Q96EH3	Mitochondrial assembly of ribosomal large subunit protein 1	MALSU1	3188	115236	115236	8152.18	244558	252710	3.22591	11482.1	225069	236551	4.85398	5636	289742	295378	1.90806	12010.9	194032	206043	5.82931	45909.2	252276	298186	15.3962	25832.5	251028	276861	9.33051
P21397	P21397	Amine oxidase [flavin-containing] A	MAOA	1032	820805	820805	166081	427400	593481	27.9842	300567	395719	696286	43.1672	279022	556915	835937	33.3784	326195	550331	876526	37.2146	240906	412107	653013	36.8914	266644	541308	807952	33.0024
P28482;P27361	P28482	Mitogen-activated protein kinase 1	MAPK1	1143	328672	328672	244930	409891	654821	37.4041	321059	430300	751358	42.7305	288078	535585	823663	34.9752	530037	620989	1.15103e+06	46.0491	265349	399308	664657	39.9226	309970	508562	818533	37.869
Q96GW9	Q96GW9	Methionine--tRNA ligase, mitochondrial	MARS2	3231	136278	136278	24317.5	166302	190620	12.7571	47890.9	136906	184797	25.9154	58109.9	196335	254445	22.8379	81509.2	236995	318505	25.5912	96940.6	170581	267521	36.2366	67698.3	189200	256898	26.3522
Q7Z434	Q7Z434	Mitochondrial antiviral-signaling protein	MAVS	2660	79321.3	79321.3	1007.11	82013.3	83020.4	1.21309	6575.29	77661.1	84236.4	7.80576	5779.17	102175	107954	5.35337	40221.3	93180.4	133402	30.1505	5861.08	77715.2	83576.3	7.01286	9863.72	119443	129307	7.62816
Q8IVS2	Q8IVS2	Malonyl-CoA-acyl carrier protein transacylase, mitochondrial	MCAT	2746	996692	996692	211823	846102	1.05792e+06	20.0225	330112	735572	1.06568e+06	30.9765	265988	887518	1.15351e+06	23.0591	1.07678e+06	1.07559e+06	2.15237e+06	50.0275	853911	769264	1.62317e+06	52.6075	939649	1.03263e+06	1.97228e+06	47.6428
Q96RQ3	Q96RQ3	Methylcrotonoyl-CoA carboxylase subunit alpha, mitochondrial	MCCC1	3323	260325	260325	14974.5	369965	384940	3.8901	50718.1	466690	517408	9.80233	41196.5	528288	569484	7.23401	219739	490794	710532	30.9259	219741	333695	553436	39.7048	171074	441355	612429	27.9337
Q9HCC0	Q9HCC0	Methylcrotonoyl-CoA carboxylase beta chain, mitochondrial	MCCC2	3738	2.52276e+06	2.52276e+06	467450	3.325e+06	3.79245e+06	12.3258	663020	2.96161e+06	3.62463e+06	18.2921	596076	3.97428e+06	4.57035e+06	13.0422	2.65195e+06	2.71957e+06	5.37151e+06	49.3706	2.11355e+06	2.74e+06	4.85355e+06	43.5464	2.52689e+06	3.17246e+06	5.69934e+06	44.3365
Q8NE86	Q8NE86	Calcium uniporter protein, mitochondrial	MCU	2892	1.54531e+06	1.54531e+06	113481	2.10033e+06	2.21381e+06	5.12605	410537	2.1791e+06	2.58963e+06	15.8531	329227	3.02259e+06	3.35181e+06	9.82236	405801	2.18156e+06	2.58736e+06	15.684	317610	2.09166e+06	2.40927e+06	13.1828	269760	2.46881e+06	2.73857e+06	9.85039
Q96AQ8	Q96AQ8	Mitochondrial calcium uniporter regulator 1	MCUR1	3142	262577	262577	19767.7	578699	598467	3.30305	22502.7	466684	489187	4.60003	17852.8	851522	869375	2.05353	117566	447530	565095	20.8046	101065	381735	482801	20.9331	97202.5	525845	623048	15.6011
P40926	P40926	Malate dehydrogenase, mitochondrial	MDH2	1310	4.74524e+07	4.74524e+07	2.54404e+06	7.35293e+07	7.60734e+07	3.34419	3.05319e+06	6.59359e+07	6.8989e+07	4.42562	3.14705e+06	8.42454e+07	8.73925e+07	3.60106	4.90377e+06	7.06555e+07	7.55593e+07	6.48996	3.46685e+06	7.46415e+07	7.81083e+07	4.43852	3.74508e+06	8.91859e+07	9.2931e+07	4.02995
P23368	P23368	NAD-dependent malic enzyme, mitochondrial	ME2	1064	2.7021e+06	2.7021e+06	295950	3.30633e+06	3.60228e+06	8.21563	427744	3.43182e+06	3.85957e+06	11.0827	450747	4.04801e+06	4.49876e+06	10.0194	3.82705e+06	3.58317e+06	7.41022e+06	51.6455	3.44438e+06	3.23029e+06	6.67467e+06	51.6037	3.82112e+06	3.46847e+06	7.28959e+06	52.4189
Q9BV79	Q9BV79	Trans-2-enoyl-CoA reductase, mitochondrial	MECR	3492	129754	129754	20246.8	210613	230860	8.77018	35959.5	221841	257800	13.9486	37383.5	287865	325248	11.4938	71765.9	267570	339336	21.1489	49151.4	283299	332451	14.7846	53030.4	292351	345382	15.3541
A6NJ78;P0C7V9	A6NJ78	Probable methyltransferase-like protein 15	METTL15	21	229419	229419	56455	275128	331583	17.0259	100269	246872	347141	28.8843	114605	232728	347333	32.9958	713023	205559	918582	77.6221	550492	151471	701963	78.4218	651445	196733	848177	76.8052
Q9GZY8	Q9GZY8	Mitochondrial fission factor	MFF	3587	1.21025e+06	1.21025e+06	66304	1.12942e+06	1.19573e+06	5.54508	173801	1.28203e+06	1.45583e+06	11.9383	155337	1.55173e+06	1.70707e+06	9.09964	180095	1.46229e+06	1.64239e+06	10.9654	28804.1	1.24625e+06	1.27505e+06	2.25905	87295.3	1.70646e+06	1.79375e+06	4.86663
O95140	O95140	Mitofusin-2	MFN2	548	546293	546293	178423	824130	1.00255e+06	17.7969	266481	819085	1.08557e+06	24.5477	271294	1.12299e+06	1.39429e+06	19.4575	237955	788027	1.02598e+06	23.1929	92823	567600	660423	14.0551	146850	786494	933344	15.7337
Q9BQP7	Q9BQP7	Mitochondrial genome maintenance exonuclease 1	MGME1	3431	356949	356949	63533.8	484956	548489	11.5834	121403	502906	624310	19.446	118747	631202	749949	15.8339	400822	518546	919368	43.5975	290850	415137	705987	41.1976	385700	505476	891176	43.2799
P10620	P10620	Microsomal glutathione S-transferase 1	MGST1	828	4.05603e+06	4.05603e+06	526995	7.14265e+06	7.66965e+06	6.87118	785720	7.98258e+06	8.7683e+06	8.96092	670195	1.14909e+07	1.21611e+07	5.51096	1.26776e+06	1.02841e+07	1.15519e+07	10.9745	646358	8.00078e+06	8.64714e+06	7.47482	814392	1.12348e+07	1.20491e+07	6.75892
O14880	O14880	Microsomal glutathione S-transferase 3	MGST3	201	4.25167e+06	4.25167e+06	597428	3.51859e+06	4.11601e+06	14.5147	945280	3.53102e+06	4.4763e+06	21.1174	924174	4.35129e+06	5.27547e+06	17.5183	904907	4.33364e+06	5.23855e+06	17.274	643847	3.30709e+06	3.95094e+06	16.296	829263	4.838e+06	5.66727e+06	14.6325
Q9BPX6	Q9BPX6	Calcium uptake protein 1, mitochondrial	MICU1	3410	449985	449985	361103	697550	1.05865e+06	34.1096	515095	648840	1.16394e+06	44.2546	538345	915063	1.45341e+06	37.0402	554142	491901	1.04604e+06	52.9751	333446	488188	821634	40.5833	473006	599281	1.07229e+06	44.1118
Q8IYU8	Q8IYU8	Calcium uptake protein 2, mitochondrial	MICU2	2782	275800	275800	191299	505428	696726	27.4568	314247	534491	848738	37.0252	317639	801600	1.11924e+06	28.3799	370945	812999	1.18394e+06	31.3313	232662	532803	765465	30.3949	272418	494390	766808	35.5262
Q99797	Q99797	Mitochondrial intermediate peptidase	MIPEP	3390	1.02241e+06	1.02241e+06	417177	1.35148e+06	1.76865e+06	23.5873	616711	1.27317e+06	1.88988e+06	32.6322	605988	1.82391e+06	2.4299e+06	24.9388	2.50811e+06	914326	3.42244e+06	73.2844	2.16032e+06	842391	3.00271e+06	71.9457	2.48128e+06	919511	3.40079e+06	72.9618
Q14165	Q14165	Malectin	MLEC	2115	1.90902e+06	1.90902e+06	88204.4	2.97478e+06	3.06299e+06	2.87969	81262.8	3.61971e+06	3.70097e+06	2.19572	92566.6	4.77361e+06	4.86617e+06	1.90225	185914	4.58552e+06	4.77143e+06	3.89639	54002.4	3.34419e+06	3.3982e+06	1.58915	1.57421e+06	4.1932e+06	5.76741e+06	27.2949
Q13724	Q13724	Mannosyl-oligosaccharide glucosidase	MOGS	2080	1.86682e+06	1.86682e+06	774543	2.53708e+06	3.31162e+06	23.3886	1.15513e+06	2.99244e+06	4.14757e+06	27.8507	1.28291e+06	4.44784e+06	5.73075e+06	22.3864	2.09066e+06	3.79105e+06	5.88171e+06	35.5451	1.08825e+06	2.83991e+06	3.92816e+06	27.7038	1.55775e+06	3.67824e+06	5.23599e+06	29.7508
O95563	O95563	Mitochondrial pyruvate carrier 2	MPC2	592	835670	835670	79772.8	529465	609238	13.0939	154023	525775	679799	22.6572	140111	753449	893560	15.6801	231821	509475	741296	31.2724	185128	452827	637955	29.0189	246066	651300	897366	27.4209
P29372	P29372	DNA-3-methyladenine glycosylase	MPG	1150	52987.7	52987.7	9512.46	87631	97143.5	9.79218	30703.1	93302.1	124005	24.7595	27948.1	139622	167570	16.6784	52428.4	136007	188435	27.823	36524.4	98901.5	135426	26.97	46078	117785	163863	28.1198
P25325	P25325	3-mercaptopyruvate sulfurtransferase	MPST	1089	471844	471844	118469	502552	621021	19.0765	135355	507813	643167	21.045	140307	600668	740975	18.9354	636943	538779	1.17572e+06	54.1746	471778	465541	937318	50.3327	594972	577564	1.17254e+06	50.7423
P39210	P39210	Protein Mpv17	MPV17	1292	1.04181e+06	1.04181e+06	194179	1.48126e+06	1.67544e+06	11.5897	261350	1.5708e+06	1.83215e+06	14.2646	247825	1.88684e+06	2.13467e+06	11.6095	367513	2.02573e+06	2.39325e+06	15.3563	219652	1.69773e+06	1.91738e+06	11.4559	239819	2.0841e+06	2.32392e+06	10.3196
Q6IN84	Q6IN84	rRNA methyltransferase 1, mitochondrial	MRM1	2515	503825	503825	111748	546703	658451	16.9713	235970	509573	745543	31.6508	176079	763110	939190	18.748	1.00478e+06	715584	1.72037e+06	58.4051	763619	479901	1.24352e+06	61.4079	938909	741743	1.68065e+06	55.8658
Q9BYD6	Q9BYD6	39S ribosomal protein L1, mitochondrial	MRPL1	3550	5.18611e+06	5.18611e+06	965058	5.6476e+06	6.61265e+06	14.5941	1.36949e+06	5.45544e+06	6.82493e+06	20.066	1.40202e+06	6.96476e+06	8.36678e+06	16.757	7.67287e+06	5.07226e+06	1.27451e+07	60.2024	6.62521e+06	4.27937e+06	1.09046e+07	60.7562	8.14923e+06	5.30569e+06	1.34549e+07	60.5669
Q7Z7H8	Q7Z7H8	39S ribosomal protein L10, mitochondrial	MRPL10	2681	309258	309258	29855.2	302351	332206	8.98695	48374.3	290367	338741	14.2806	61467.4	387546	449013	13.6894	540359	313339	853698	63.2962	417635	269573	687208	60.7727	537502	296436	833938	64.4534
Q9Y3B7	Q9Y3B7	39S ribosomal protein L11, mitochondrial	MRPL11	4247	2.67062e+06	2.67062e+06	924797	3.46202e+06	4.38682e+06	21.0813	1.3942e+06	3.19089e+06	4.58509e+06	30.4073	1.37675e+06	4.61521e+06	5.99196e+06	22.9767	6.6722e+06	2.33138e+06	9.00358e+06	74.1061	5.98804e+06	2.56893e+06	8.55697e+06	69.9785	6.42242e+06	3.04627e+06	9.46869e+06	67.828
P52815	P52815	39S ribosomal protein L12, mitochondrial	MRPL12	1520	4.56073e+06	4.56073e+06	308481	5.17945e+06	5.48793e+06	5.62108	442773	3.43215e+06	3.87493e+06	11.4266	427951	4.4047e+06	4.83266e+06	8.8554	4.99927e+06	3.16258e+06	8.16185e+06	61.2517	4.80023e+06	4.33212e+06	9.13236e+06	52.5629	5.51734e+06	5.15999e+06	1.06773e+07	51.6734
Q9BYD1	Q9BYD1	39S ribosomal protein L13, mitochondrial	MRPL13	3547	2.68875e+06	2.68875e+06	368734	3.16725e+06	3.53598e+06	10.428	597157	3.02214e+06	3.6193e+06	16.4993	568908	4.02306e+06	4.59196e+06	12.3892	5.94163e+06	2.61399e+06	8.55562e+06	69.4471	5.10216e+06	2.27809e+06	7.38025e+06	69.1326	5.63429e+06	2.97812e+06	8.61241e+06	65.4206
Q6P1L8	Q6P1L8	39S ribosomal protein L14, mitochondrial	MRPL14	2536	463306	463306	50607.1	533276	583883	8.66733	80885	432424	513309	15.7576	73070	578914	651984	11.2073	555394	378605	933999	59.4641	397861	455616	853477	46.6165	567138	564278	1.13142e+06	50.1264
Q9P015	Q9P015	39S ribosomal protein L15, mitochondrial	MRPL15	3965	2.7479e+06	2.7479e+06	609045	3.55764e+06	4.16669e+06	14.617	996250	3.524e+06	4.52025e+06	22.0397	952913	4.77689e+06	5.72981e+06	16.6308	5.55593e+06	2.52898e+06	8.0849e+06	68.7198	4.51286e+06	2.45021e+06	6.96306e+06	64.8114	4.94924e+06	3.08928e+06	8.03852e+06	61.569
Q9NX20	Q9NX20	39S ribosomal protein L16, mitochondrial	MRPL16	3901	2.04379e+06	2.04379e+06	464430	2.91461e+06	3.37904e+06	13.7444	552061	3.16842e+06	3.72048e+06	14.8384	586316	4.30546e+06	4.89178e+06	11.9857	4.52819e+06	2.06467e+06	6.59286e+06	68.6833	4.05389e+06	1.9363e+06	5.99019e+06	67.6755	4.63567e+06	2.19041e+06	6.82609e+06	67.9111
Q9NRX2	Q9NRX2	39S ribosomal protein L17, mitochondrial	MRPL17	3812	325180	325180	89605.6	499137	588742	15.2198	159277	354853	514130	30.9799	191562	669907	861469	22.2367	443681	280037	723719	61.3058	301287	326508	627794	47.9913	429725	370832	800556	53.6782
Q9H0U6	Q9H0U6	39S ribosomal protein L18, mitochondrial	MRPL18	3611	381724	381724	82154.1	388552	470706	17.4534	133148	352274	485422	27.4293	118551	488847	607399	19.5179	493465	370379	863844	57.1243	384502	317998	702500	54.7334	472197	397196	869393	54.3134
P49406	P49406	39S ribosomal protein L19, mitochondrial	MRPL19	1419	2.56134e+06	2.56134e+06	744075	3.43863e+06	4.18271e+06	17.7893	930497	3.23111e+06	4.16161e+06	22.3591	974006	4.18683e+06	5.16084e+06	18.873	5.18326e+06	2.10066e+06	7.28391e+06	71.1603	4.25536e+06	2.08365e+06	6.339e+06	67.1297	5.27658e+06	2.53174e+06	7.80832e+06	67.5764
Q5T653	Q5T653	39S ribosomal protein L2, mitochondrial	MRPL2	2447	1.73727e+06	1.73727e+06	277955	1.94426e+06	2.22221e+06	12.508	409738	1.87634e+06	2.28608e+06	17.9232	483192	2.39038e+06	2.87357e+06	16.815	3.88303e+06	1.22735e+06	5.11038e+06	75.9832	3.47383e+06	1.14581e+06	4.61964e+06	75.197	3.93134e+06	1.43678e+06	5.36812e+06	73.2349
Q9BYC9	Q9BYC9	39S ribosomal protein L20, mitochondrial	MRPL20	3546	1.63181e+06	1.63181e+06	304020	1.7383e+06	2.04232e+06	14.886	390191	1.70552e+06	2.09572e+06	18.6185	398435	2.25719e+06	2.65563e+06	15.0034	3.29302e+06	1.3995e+06	4.69252e+06	70.1759	2.70063e+06	1.22682e+06	3.92745e+06	68.7629	3.18208e+06	1.70062e+06	4.88269e+06	65.1705
Q7Z2W9	Q7Z2W9	39S ribosomal protein L21, mitochondrial	MRPL21	2648	1.28787e+06	1.28787e+06	308984	1.44428e+06	1.75327e+06	17.6233	392921	1.257e+06	1.64992e+06	23.8146	442561	1.74863e+06	2.19119e+06	20.1973	2.15709e+06	721618	2.87871e+06	74.9326	1.79512e+06	893161	2.68828e+06	66.7757	2.04845e+06	1.09344e+06	3.1419e+06	65.198
Q9NWU5	Q9NWU5	39S ribosomal protein L22, mitochondrial	MRPL22	3894	1.62524e+06	1.62524e+06	309598	1.49868e+06	1.80828e+06	17.1212	402976	1.50219e+06	1.90516e+06	21.1518	383336	1.86262e+06	2.24596e+06	17.0678	3.50005e+06	1.1637e+06	4.66375e+06	75.048	3.05483e+06	1.13991e+06	4.19475e+06	72.8252	3.34741e+06	1.44519e+06	4.7926e+06	69.8453
Q16540	Q16540	39S ribosomal protein L23, mitochondrial	MRPL23	2306	621439	621439	81491.5	707946	789438	10.3227	167099	707141	874240	19.1136	144563	949448	1.09401e+06	13.214	885757	565738	1.4515e+06	61.0238	802631	445416	1.24805e+06	64.311	874933	565721	1.44065e+06	60.7316
Q96A35	Q96A35	39S ribosomal protein L24, mitochondrial	MRPL24	3129	2.4881e+06	2.4881e+06	345767	3.32616e+06	3.67193e+06	9.41651	462442	3.21144e+06	3.67388e+06	12.5873	467610	4.31285e+06	4.78046e+06	9.7817	5.24851e+06	2.34479e+06	7.59329e+06	69.1203	4.57541e+06	2.19032e+06	6.76573e+06	67.6262	5.16399e+06	2.57248e+06	7.73647e+06	66.7486
Q9P0M9	Q9P0M9	39S ribosomal protein L27, mitochondrial	MRPL27	3976	1.94505e+06	1.94505e+06	191879	2.32061e+06	2.51249e+06	7.63701	247512	2.14756e+06	2.39508e+06	10.3342	229958	3.10552e+06	3.33548e+06	6.8943	2.67404e+06	2.0284e+06	4.70244e+06	56.8649	2.41251e+06	2.09421e+06	4.50671e+06	53.5314	2.82993e+06	1.81348e+06	4.64341e+06	60.945
Q13084	Q13084	39S ribosomal protein L28, mitochondrial	MRPL28	1992	1.09623e+06	1.09623e+06	150305	1.44744e+06	1.59774e+06	9.40735	261225	1.41306e+06	1.67429e+06	15.6022	225075	1.80787e+06	2.03294e+06	11.0714	1.73347e+06	1.01315e+06	2.74662e+06	63.113	1.88697e+06	901980	2.78895e+06	67.6589	2.33175e+06	1.07816e+06	3.40991e+06	68.3817
P09001	P09001	39S ribosomal protein L3, mitochondrial	MRPL3	783	3.45586e+06	3.45586e+06	709523	4.04596e+06	4.75549e+06	14.9201	928805	3.59337e+06	4.52217e+06	20.5389	980222	5.04143e+06	6.02166e+06	16.2783	7.86598e+06	2.87637e+06	1.07424e+07	73.224	6.73883e+06	2.51935e+06	9.25819e+06	72.7878	7.6583e+06	3.13219e+06	1.07905e+07	70.9727
Q8TCC3	Q8TCC3	39S ribosomal protein L30, mitochondrial	MRPL30	2938	1.59629e+06	1.59629e+06	121350	2.12589e+06	2.24724e+06	5.39993	236162	2.01869e+06	2.25485e+06	10.4735	204867	2.65782e+06	2.86269e+06	7.15647	2.65563e+06	1.06795e+06	3.72358e+06	71.3194	2.44537e+06	1.22961e+06	3.67498e+06	66.5411	2.85445e+06	1.62958e+06	4.48403e+06	63.6582
Q9BYC8	Q9BYC8	39S ribosomal protein L32, mitochondrial	MRPL32	3545	222816	222816	35706.1	425481	461187	7.7422	90167.3	441307	531474	16.9655	76106.6	738189	814296	9.34632	279925	389719	669644	41.802	228895	354087	582981	39.2628	307427	371321	678748	45.2933
O75394	O75394	39S ribosomal protein L33, mitochondrial	MRPL33	450	1.41154e+06	1.41154e+06	148814	1.88975e+06	2.03856e+06	7.29992	195100	1.49829e+06	1.69339e+06	11.5213	195249	2.33631e+06	2.53156e+06	7.7126	2.47262e+06	1.00536e+06	3.47798e+06	71.0936	2.40644e+06	1.10161e+06	3.50804e+06	68.5977	2.54667e+06	1.43092e+06	3.97759e+06	64.0255
Q9BQ48	Q9BQ48	39S ribosomal protein L34, mitochondrial	MRPL34	3413	61747.2	61747.2	20189.1	151158	171347	11.7826	47353.6	137503	184857	25.6164	53221.7	217148	270370	19.6847	83126.3	91592.3	174719	47.5772	88743	94054.7	182798	48.5471	111231	96219.9	207451	53.6181
Q9NZE8	Q9NZE8	39S ribosomal protein L35, mitochondrial	MRPL35	3949	477404	477404	80487.5	446113	526601	15.2843	96719.3	424511	521231	18.556	79799.3	519275	599074	13.3204	669902	276879	946781	70.7558	465316	316475	781791	59.5193	624235	402979	1.02721e+06	60.7697
Q9BZE1	Q9BZE1	39S ribosomal protein L37, mitochondrial	MRPL37	3557	2.99421e+06	2.99421e+06	955374	4.77322e+06	5.72859e+06	16.6773	1.16851e+06	4.56593e+06	5.73444e+06	20.3771	1.10999e+06	5.97569e+06	7.08568e+06	15.6653	5.1487e+06	2.66346e+06	7.81216e+06	65.9062	4.61353e+06	2.73511e+06	7.34864e+06	62.7807	5.17998e+06	3.41338e+06	8.59336e+06	60.2789
Q96DV4	Q96DV4	39S ribosomal protein L38, mitochondrial	MRPL38	3179	1.82581e+06	1.82581e+06	213814	2.28497e+06	2.49878e+06	8.55674	373561	2.16502e+06	2.53858e+06	14.7153	381100	3.00994e+06	3.39104e+06	11.2384	3.24548e+06	1.55297e+06	4.79846e+06	67.636	3.04487e+06	1.41887e+06	4.46375e+06	68.2134	3.25377e+06	1.73131e+06	4.98508e+06	65.2702
Q9NYK5	Q9NYK5	39S ribosomal protein L39, mitochondrial	MRPL39	3931	3.72198e+06	3.72198e+06	572717	5.84323e+06	6.41595e+06	8.92647	1.20497e+06	5.42554e+06	6.63052e+06	18.1731	939482	7.31256e+06	8.25204e+06	11.3848	5.9364e+06	4.68977e+06	1.06262e+07	55.8659	4.75767e+06	3.73798e+06	8.49565e+06	56.0013	5.28877e+06	5.35659e+06	1.06454e+07	49.6814
Q9BYD3	Q9BYD3	39S ribosomal protein L4, mitochondrial	MRPL4	3549	2.05158e+06	2.05158e+06	415898	3.01245e+06	3.42835e+06	12.1312	628364	2.91821e+06	3.54657e+06	17.7175	587541	3.92207e+06	4.50961e+06	13.0286	3.29568e+06	2.34161e+06	5.63729e+06	58.4622	2.85847e+06	1.94473e+06	4.8032e+06	59.5118	3.15708e+06	2.28923e+06	5.44631e+06	57.9672
Q9NQ50	Q9NQ50	39S ribosomal protein L40, mitochondrial	MRPL40	3777	1.43213e+06	1.43213e+06	220386	2.57202e+06	2.79241e+06	7.89233	347535	2.57535e+06	2.92288e+06	11.8901	321895	3.43024e+06	3.75213e+06	8.579	2.11088e+06	1.7137e+06	3.82458e+06	55.1924	1.80328e+06	1.76231e+06	3.56559e+06	50.5745	1.98647e+06	2.01857e+06	4.00504e+06	49.5993
Q8IXM3	Q8IXM3	39S ribosomal protein L41, mitochondrial	MRPL41	2767	922303	922303	141782	1.33525e+06	1.47703e+06	9.59908	175210	1.12187e+06	1.29708e+06	13.508	190328	1.6862e+06	1.87653e+06	10.1426	1.40867e+06	745801	2.15447e+06	65.3835	1.39495e+06	825254	2.2202e+06	62.8298	1.54834e+06	991243	2.53959e+06	60.9683
Q9Y6G3	Q9Y6G3	39S ribosomal protein L42, mitochondrial	MRPL42	4340	470124	470124	73122.5	784430	857553	8.52688	122130	840960	963090	12.6811	133686	1.17673e+06	1.31042e+06	10.2018	1.20528e+06	576591	1.78187e+06	67.6412	1.02223e+06	464928	1.48716e+06	68.7372	1.09755e+06	677053	1.7746e+06	61.8476
Q8N983	Q8N983	39S ribosomal protein L43, mitochondrial	MRPL43	2851	1.40957e+06	1.40957e+06	221430	1.53101e+06	1.75244e+06	12.6355	395821	1.44301e+06	1.83883e+06	21.5257	335733	1.82819e+06	2.16393e+06	15.515	2.89861e+06	1.13185e+06	4.03046e+06	71.9175	2.8645e+06	1.00221e+06	3.86672e+06	74.081	3.0759e+06	1.34384e+06	4.41975e+06	69.5945
Q9H9J2	Q9H9J2	39S ribosomal protein L44, mitochondrial	MRPL44	3711	1.98964e+06	1.98964e+06	393868	2.37545e+06	2.76932e+06	14.2226	551298	2.1687e+06	2.71999e+06	20.2684	492165	2.98442e+06	3.47658e+06	14.1566	3.41831e+06	1.59537e+06	5.01368e+06	68.1797	2.88496e+06	1.68411e+06	4.56907e+06	63.1411	3.41131e+06	1.88551e+06	5.29682e+06	64.403
Q9BRJ2	Q9BRJ2	39S ribosomal protein L45, mitochondrial	MRPL45	3432	3.74232e+06	3.74232e+06	1.1775e+06	4.55815e+06	5.73566e+06	20.5295	1.60325e+06	3.94943e+06	5.55268e+06	28.8734	1.57844e+06	5.40726e+06	6.9857e+06	22.5953	8.40129e+06	2.43978e+06	1.08411e+07	77.495	6.88466e+06	2.43144e+06	9.3161e+06	73.9007	8.11193e+06	3.1531e+06	1.1265e+07	72.0098
Q9H2W6	Q9H2W6	39S ribosomal protein L46, mitochondrial	MRPL46	3641	2.7684e+06	2.7684e+06	439522	3.49659e+06	3.93611e+06	11.1664	558656	3.1441e+06	3.70276e+06	15.0876	528141	4.32092e+06	4.84906e+06	10.8916	3.02403e+06	2.73366e+06	5.75769e+06	52.5215	2.743e+06	2.69654e+06	5.43954e+06	50.427	3.06907e+06	3.39149e+06	6.46056e+06	47.5047
Q9HD33	Q9HD33	39S ribosomal protein L47, mitochondrial	MRPL47	3752	3.05732e+06	3.05732e+06	588432	3.69829e+06	4.28672e+06	13.7269	781381	3.54621e+06	4.32759e+06	18.0558	855677	5.00719e+06	5.86287e+06	14.5949	7.00062e+06	2.2849e+06	9.28552e+06	75.3929	6.0584e+06	2.48698e+06	8.54538e+06	70.8968	7.13964e+06	2.78763e+06	9.92728e+06	71.9194
Q96GC5	Q96GC5	39S ribosomal protein L48, mitochondrial	MRPL48	3220	3.47233e+06	3.47233e+06	830045	4.48044e+06	5.31048e+06	15.6303	1.14869e+06	4.37156e+06	5.52025e+06	20.8087	1.12433e+06	6.019e+06	7.14333e+06	15.7395	6.96321e+06	3.58165e+06	1.05449e+07	66.0342	5.29402e+06	3.39497e+06	8.68899e+06	60.9279	6.28251e+06	4.39478e+06	1.06773e+07	58.8399
Q13405	Q13405	39S ribosomal protein L49, mitochondrial	MRPL49	2029	1.63188e+06	1.63188e+06	196483	2.49619e+06	2.69267e+06	7.29695	291234	2.40002e+06	2.69125e+06	10.8215	230029	3.15467e+06	3.3847e+06	6.79613	2.05628e+06	1.73806e+06	3.79434e+06	54.1933	1.78074e+06	1.86881e+06	3.64955e+06	48.7934	2.15758e+06	2.29434e+06	4.45192e+06	48.4641
Q8N5N7	Q8N5N7	39S ribosomal protein L50, mitochondrial	MRPL50	2832	1.07416e+06	1.07416e+06	192909	1.85217e+06	2.04508e+06	9.4328	358190	1.61793e+06	1.97612e+06	18.1259	247804	2.1181e+06	2.3659e+06	10.474	1.84005e+06	1.17323e+06	3.01328e+06	61.0648	1.72913e+06	1.28698e+06	3.01611e+06	57.3297	2.11807e+06	1.60981e+06	3.72788e+06	56.817
Q4U2R6	Q4U2R6	39S ribosomal protein L51, mitochondrial	MRPL51	2375	1.02254e+06	1.02254e+06	171918	1.41754e+06	1.58946e+06	10.8161	274307	1.33737e+06	1.61168e+06	17.02	243392	1.73679e+06	1.98018e+06	12.2914	1.67208e+06	795883	2.46797e+06	67.7515	1.48728e+06	903919	2.3912e+06	62.198	1.6541e+06	1.04256e+06	2.69666e+06	61.3389
Q96EL3	Q96EL3	39S ribosomal protein L53, mitochondrial	MRPL53	3193	404461	404461	179085	445877	624962	28.6554	258707	466200	724907	35.6883	260025	568807	828832	31.3724	750072	305825	1.0559e+06	71.0365	504531	352918	857449	58.8409	530072	394373	924445	57.3395
Q6P161	Q6P161	39S ribosomal protein L54, mitochondrial	MRPL54	2533	235717	235717	28305.3	184793	213098	13.2828	54407.3	237019	291427	18.6693	45357.6	212118	257476	17.6162	422732	102978	525711	80.4116	412307	136371	548678	75.1455	481297	150548	631845	76.1733
Q7Z7F7	Q7Z7F7	39S ribosomal protein L55, mitochondrial	MRPL55	2679	332102	332102	42827.2	444758	487585	8.78354	61078.5	422071	483149	12.6417	56396.6	544358	600755	9.38764	409197	419326	828524	49.3887	385564	387648	773212	49.8652	399784	399249	799033	50.0335
Q9BYD2	Q9BYD2	39S ribosomal protein L9, mitochondrial	MRPL9	3548	3.71066e+06	3.71066e+06	609341	3.91619e+06	4.52553e+06	13.4645	915139	3.57285e+06	4.48799e+06	20.3909	997551	4.56358e+06	5.56113e+06	17.9379	7.1333e+06	2.44988e+06	9.58318e+06	74.4357	6.2678e+06	2.51834e+06	8.78613e+06	71.3374	6.7817e+06	2.88721e+06	9.66891e+06	70.1393
P82664	P82664	28S ribosomal protein S10, mitochondrial	MRPS10	1787	953562	953562	216477	641031	857508	25.2449	400654	639212	1.03987e+06	38.5294	375980	786258	1.16224e+06	32.3496	2.24662e+06	640999	2.88762e+06	77.8018	1.96097e+06	512813	2.47378e+06	79.2701	2.33368e+06	624584	2.95827e+06	78.8868
P82912	P82912	28S ribosomal protein S11, mitochondrial	MRPS11	1791	253450	253450	58727.1	331104	389831	15.0648	101181	320238	421419	24.0095	93276.1	480043	573319	16.2695	412458	281419	693877	59.4425	427504	74361.9	501866	85.1829	483326	229067	712393	67.8454
O60783	O60783	28S ribosomal protein S14, mitochondrial	MRPS14	404	94735.6	94735.6	10940.1	94158.4	105099	10.4094	26658.1	85708.2	112366	23.7243	24482.6	125585	150067	16.3144	250019	54865.8	304885	82.0044	239875	46845.1	286720	83.6617	248592	75738.1	324330	76.6478
P82914	P82914	28S ribosomal protein S15, mitochondrial	MRPS15	1792	2.64746e+06	2.64746e+06	506092	2.51677e+06	3.02286e+06	16.7422	672535	2.39193e+06	3.06447e+06	21.9462	581061	3.20244e+06	3.7835e+06	15.3578	8.48499e+06	1.75278e+06	1.02378e+07	82.8793	7.80142e+06	1.51565e+06	9.31707e+06	83.7325	8.7614e+06	1.92993e+06	1.06913e+07	81.9486
Q9Y3D3	Q9Y3D3	28S ribosomal protein S16, mitochondrial	MRPS16	4251	1.4172e+06	1.4172e+06	408723	1.77922e+06	2.18795e+06	18.6807	645715	1.5109e+06	2.15662e+06	29.9411	650826	2.05205e+06	2.70288e+06	24.079	3.73254e+06	932788	4.66533e+06	80.006	3.39213e+06	1.00717e+06	4.3993e+06	77.1062	3.76453e+06	1.20385e+06	4.96839e+06	75.7697
Q9Y2R5	Q9Y2R5	28S ribosomal protein S17, mitochondrial	MRPS17	4210	1.79353e+06	1.79353e+06	256668	1.728e+06	1.98467e+06	12.9325	364440	1.45696e+06	1.8214e+06	20.0088	361943	1.85165e+06	2.21359e+06	16.3509	4.68337e+06	921520	5.60489e+06	83.5586	3.66454e+06	951999	4.61654e+06	79.3785	4.1919e+06	1.09383e+06	5.28572e+06	79.306
Q9NVS2	Q9NVS2	28S ribosomal protein S18a, mitochondrial	MRPS18A	3872	678955	678955	188563	618117	806680	23.3752	177684	592935	770619	23.0573	189658	792076	981734	19.3187	1.08095e+06	454389	1.53534e+06	70.4047	1.00391e+06	469398	1.47331e+06	68.14	1.14343e+06	574819	1.71825e+06	66.5461
Q9Y676	Q9Y676	28S ribosomal protein S18b, mitochondrial	MRPS18B	4325	934853	934853	237536	1.57472e+06	1.81226e+06	13.1072	347810	1.36982e+06	1.71763e+06	20.2494	334544	2.13832e+06	2.47286e+06	13.5286	2.92194e+06	1.06141e+06	3.98335e+06	73.3537	2.55676e+06	952866	3.50963e+06	72.8499	3.03246e+06	998929	4.03139e+06	75.2212
Q9Y399	Q9Y399	28S ribosomal protein S2, mitochondrial	MRPS2	4237	2.06409e+06	2.06409e+06	443139	2.26968e+06	2.71282e+06	16.335	669755	1.89585e+06	2.5656e+06	26.1051	597986	2.59988e+06	3.19787e+06	18.6995	4.23685e+06	1.85199e+06	6.08884e+06	69.5839	3.27409e+06	1.41089e+06	4.68498e+06	69.8848	4.30849e+06	1.59759e+06	5.90607e+06	72.9501
P82650	P82650	28S ribosomal protein S22, mitochondrial	MRPS22	1785	2.98736e+06	2.98736e+06	655620	3.37254e+06	4.02816e+06	16.2759	934507	2.8621e+06	3.7966e+06	24.6143	837547	3.93134e+06	4.76888e+06	17.5627	6.85601e+06	2.53169e+06	9.3877e+06	73.0319	6.12438e+06	2.02427e+06	8.14866e+06	75.1582	6.91253e+06	2.51766e+06	9.43019e+06	73.3021
Q9Y3D9	Q9Y3D9	28S ribosomal protein S23, mitochondrial	MRPS23	4255	1.45422e+06	1.45422e+06	445251	2.39372e+06	2.83897e+06	15.6835	627910	2.28613e+06	2.91404e+06	21.5477	578133	3.17689e+06	3.75502e+06	15.3963	2.85477e+06	2.19441e+06	5.04918e+06	56.5392	2.45011e+06	1.82974e+06	4.27985e+06	57.2475	2.70733e+06	2.1536e+06	4.86093e+06	55.6958
P82663	P82663	28S ribosomal protein S25, mitochondrial	MRPS25	1786	1.38074e+06	1.38074e+06	245391	915523	1.16091e+06	21.1378	423957	776578	1.20054e+06	35.314	334758	1.00389e+06	1.33865e+06	25.0071	2.76679e+06	573058	3.33984e+06	82.8418	2.25211e+06	488929	2.74104e+06	82.1626	2.55592e+06	606629	3.16255e+06	80.8184
Q9BYN8	Q9BYN8	28S ribosomal protein S26, mitochondrial	MRPS26	3552	1.4566e+06	1.4566e+06	397639	1.8082e+06	2.20584e+06	18.0267	450496	1.71504e+06	2.16553e+06	20.803	465572	2.40779e+06	2.87336e+06	16.2031	3.46562e+06	1.26469e+06	4.73032e+06	73.2641	3.21939e+06	1.17664e+06	4.39603e+06	73.2341	3.58774e+06	1.4326e+06	5.02034e+06	71.4642
Q92552	Q92552	28S ribosomal protein S27, mitochondrial	MRPS27	3036	7.35985e+06	7.35985e+06	1.56269e+06	7.24175e+06	8.80444e+06	17.7489	2.4103e+06	7.05322e+06	9.46353e+06	25.4694	2.19667e+06	9.59599e+06	1.17927e+07	18.6274	1.99431e+07	6.25222e+06	2.61953e+07	76.1323	1.72427e+07	5.00971e+06	2.22525e+07	77.4869	1.96674e+07	4.95135e+06	2.46187e+07	79.8879
Q9Y2Q9	Q9Y2Q9	28S ribosomal protein S28, mitochondrial	MRPS28	4207	645563	645563	209444	832053	1.0415e+06	20.1099	278259	796396	1.07465e+06	25.8929	329265	1.08181e+06	1.41107e+06	23.3343	1.52819e+06	475772	2.00396e+06	76.2584	1.32805e+06	528270	1.85632e+06	71.5421	1.35507e+06	659886	2.01496e+06	67.2507
Q9NP92	Q9NP92	28S ribosomal protein S30, mitochondrial	MRPS30	3765	2.23663e+06	2.23663e+06	329980	2.92835e+06	3.25833e+06	10.1272	470414	2.72427e+06	3.19468e+06	14.7249	490924	3.38042e+06	3.87134e+06	12.681	3.82418e+06	1.2483e+06	5.07248e+06	75.3907	3.38391e+06	1.60852e+06	4.99242e+06	67.7809	3.98598e+06	2.04129e+06	6.02727e+06	66.1324
Q92665	Q92665	28S ribosomal protein S31, mitochondrial	MRPS31	3053	1.0195e+06	1.0195e+06	132363	1.33737e+06	1.46973e+06	9.00596	181494	1.22539e+06	1.40688e+06	12.9004	167209	1.71388e+06	1.88109e+06	8.88895	1.8433e+06	1.08419e+06	2.92749e+06	62.9651	1.54354e+06	938688	2.48222e+06	62.1836	1.74863e+06	1.19158e+06	2.94021e+06	59.4729
Q9Y291	Q9Y291	28S ribosomal protein S33, mitochondrial	MRPS33	4191	200077	200077	28540.2	168129	196669	14.5118	33522.3	148025	181547	18.4648	44091.5	220306	264397	16.6762	298088	94792.6	392880	75.8724	307796	119013	426809	72.1157	310818	137678	448496	69.3023
P82930	P82930	28S ribosomal protein S34, mitochondrial	MRPS34	1794	3.59448e+06	3.59448e+06	995083	3.65777e+06	4.65286e+06	21.3865	1.39059e+06	4.13665e+06	5.52724e+06	25.1588	1.29596e+06	5.23335e+06	6.52931e+06	19.8483	8.30076e+06	3.97491e+06	1.22757e+07	67.6196	7.06044e+06	3.18167e+06	1.02421e+07	68.9354	8.03702e+06	3.43749e+06	1.14745e+07	70.0424
P82673	P82673	28S ribosomal protein S35, mitochondrial	MRPS35	1788	1.22992e+06	1.22992e+06	175748	1.51878e+06	1.69453e+06	10.3715	252809	1.27429e+06	1.52709e+06	16.5549	294492	1.69382e+06	1.98832e+06	14.8111	1.97444e+06	791371	2.76581e+06	71.3874	1.50888e+06	643390	2.15227e+06	70.1064	1.87376e+06	913649	2.78741e+06	67.2223
P82909	P82909	28S ribosomal protein S36, mitochondrial	MRPS36	1790	260450	260450	32968.4	372778	405746	8.12536	54578.2	334672	389250	14.0214	70027.2	468583	538610	13.0015	122477	322972	445449	27.4952	82175.3	384600	466775	17.6049	95443.7	441013	536457	17.7915
P82675	P82675	28S ribosomal protein S5, mitochondrial	MRPS5	1789	2.473e+06	2.473e+06	463991	2.54113e+06	3.00512e+06	15.44	692208	2.58024e+06	3.27245e+06	21.1526	687804	2.96748e+06	3.65528e+06	18.8167	6.7151e+06	1.47207e+06	8.18717e+06	82.0198	6.13775e+06	1.5028e+06	7.64055e+06	80.3313	6.58226e+06	1.58308e+06	8.16533e+06	80.6122
P82932	P82932	28S ribosomal protein S6, mitochondrial	MRPS6	1795	593059	593059	96532.4	666571	763104	12.65	197687	588451	786138	25.1466	207250	801712	1.00896e+06	20.541	1.45643e+06	496007	1.95243e+06	74.5954	1.10179e+06	501354	1.60315e+06	68.7269	1.33605e+06	527501	1.86355e+06	71.6938
Q9Y2R9	Q9Y2R9	28S ribosomal protein S7, mitochondrial	MRPS7	4211	3.2762e+06	3.2762e+06	440399	3.14118e+06	3.58158e+06	12.2962	768630	2.73799e+06	3.50662e+06	21.9194	752251	4.07493e+06	4.82718e+06	15.5836	6.87198e+06	2.48813e+06	9.36012e+06	73.4177	6.47187e+06	1.85647e+06	8.32834e+06	77.709	7.60674e+06	2.12475e+06	9.73148e+06	78.1663
P82933	P82933	28S ribosomal protein S9, mitochondrial	MRPS9	1796	4.41468e+06	4.41468e+06	974064	4.20261e+06	5.17667e+06	18.8164	1.44783e+06	3.6034e+06	5.05123e+06	28.6629	1.4112e+06	4.64009e+06	6.0513e+06	23.3207	1.00262e+07	2.40616e+06	1.24323e+07	80.6459	8.65088e+06	2.36588e+06	1.10168e+07	78.5248	1.01046e+07	2.77289e+06	1.28775e+07	78.4672
Q96E11	Q96E11	Ribosome-recycling factor, mitochondrial	MRRF	3182	4.33808e+06	4.33808e+06	212951	5.03951e+06	5.25247e+06	4.0543	339973	4.35928e+06	4.69926e+06	7.23462	296131	5.39238e+06	5.68851e+06	5.20578	1.07099e+06	4.95879e+06	6.02978e+06	17.7617	828162	5.16042e+06	5.98858e+06	13.829	951054	6.11897e+06	7.07002e+06	13.4519
Q9HD23	Q9HD23	Magnesium transporter MRS2 homolog, mitochondrial	MRS2	3751	30004.7	30004.7	7645.14	43109.3	50754.4	15.063	69616.4	38461.1	108078	64.4134	44087	59196.8	103284	42.6853	40776.4	51095.4	91871.8	44.384	96147.9	39135.1	135283	71.0717	6367.06	49617.1	55984.2	11.373
P00846	P00846	ATP synthase subunit a	MT-ATP6	644	2.09205e+06	2.09205e+06	101355	2.10636e+06	2.20771e+06	4.59094	196807	2.12984e+06	2.32665e+06	8.45881	161744	2.36913e+06	2.53087e+06	6.39082	111146	2.78816e+06	2.89931e+06	3.83353	139105	2.24162e+06	2.38073e+06	5.84298	159009	2.96715e+06	3.12616e+06	5.08642
P03928	P03928	ATP synthase protein 8	MT-ATP8	671	248838	248838	37240.4	137704	174944	21.287	35498.1	161679	197177	18.0031	36518.1	164376	200894	18.1778	67377.3	164860	232238	29.0122	42822.3	162194	205016	20.8873	47891	232391	280282	17.0867
Q9NZJ7	Q9NZJ7	Mitochondrial carrier homolog 1	MTCH1	3953	2.07264e+06	2.07264e+06	565041	2.42683e+06	2.99187e+06	18.8859	750924	2.61384e+06	3.36476e+06	22.3173	789850	3.32895e+06	4.1188e+06	19.1767	1.00011e+06	2.96725e+06	3.96736e+06	25.2084	553863	2.48101e+06	3.03487e+06	18.25	704215	3.41996e+06	4.12417e+06	17.0753
Q9Y6C9	Q9Y6C9	Mitochondrial carrier homolog 2	MTCH2	4335	1.25713e+07	1.25713e+07	3.76574e+06	1.80746e+07	2.18404e+07	17.2421	5.21059e+06	1.85947e+07	2.38053e+07	21.8883	4.69594e+06	2.38521e+07	2.85481e+07	16.4492	6.79211e+06	2.28216e+07	2.96138e+07	22.9357	3.02101e+06	1.95725e+07	2.25935e+07	13.3712	4.5658e+06	2.35089e+07	2.80747e+07	16.263
P00395	P00395	Cytochrome c oxidase subunit 1	MT-CO1	635	1.47827e+06	1.47827e+06	16486.7	1.07795e+06	1.09444e+06	1.50641	42697.7	1.22932e+06	1.27202e+06	3.35668	39206.3	1.49443e+06	1.53364e+06	2.55642	55568.4	1.22524e+06	1.28081e+06	4.33854	48030.3	913736	961767	4.99397	70824	1.33918e+06	1.41e+06	5.02297
P00403	P00403	Cytochrome c oxidase subunit 2	MT-CO2	636	9.79761e+06	9.79761e+06	656491	9.93128e+06	1.05878e+07	6.20046	783513	1.05739e+07	1.13574e+07	6.89867	843445	1.23285e+07	1.3172e+07	6.40334	1.08346e+06	1.16281e+07	1.27116e+07	8.52344	1.0953e+06	9.42191e+06	1.05172e+07	10.4143	1.13408e+06	1.12636e+07	1.23976e+07	9.14755
P00156	P00156	Cytochrome b	MT-CYB	628	122238	122238	14.7141	207970	207985	0.00707459	1532.09	196809	198341	0.77245	4343.26	189266	193609	2.24331	12845.1	163280	176126	7.29317	5675.76	136853	142529	3.98219	5884	201450	207334	2.83794
Q96E29	Q96E29	Transcription termination factor 3, mitochondrial	MTERF3	3183	541187	541187	157764	654428	812192	19.4245	238582	691562	930144	25.65	211191	860400	1.07159e+06	19.7082	1.19402e+06	539689	1.73371e+06	68.8709	1.0504e+06	376958	1.42736e+06	73.5906	1.19443e+06	424987	1.61941e+06	73.7567
Q7Z6M4	Q7Z6M4	Transcription termination factor 4, mitochondrial;mTERF domain-containing protein 2 processed	MTERF4	2675	177141	177141	92396.9	298865	391262	23.6151	95967.1	242146	338113	28.3831	109281	305071	414352	26.374	288991	292440	581431	49.7034	238480	228884	467364	51.0267	264464	336273	600738	44.0233
Q9UDX5	Q9UDX5	Mitochondrial fission process protein 1	MTFP1	4030	113272	113272	10802.6	125095	135897	7.94912	10483	123799	134282	7.80671	23199	181836	205035	11.3147	36422.5	184702	221124	16.4715	54385.4	128298	182683	29.7703	1353.32	141635	142989	0.946456
Q9BT17	Q9BT17	Mitochondrial ribosome-associated GTPase 1	MTG1	3454	286037	286037	88979.2	569201	658180	13.519	141530	848741	990270	14.292	186279	1.32341e+06	1.50969e+06	12.3389	670806	2.62082e+06	3.29163e+06	20.3791	636519	1.07587e+06	1.71239e+06	37.1714	748718	699962	1.44868e+06	51.6828
Q9H4K7	Q9H4K7	Mitochondrial ribosome-associated GTPase 2	MTG2	3667	387724	387724	126099	607109	733208	17.1983	179021	754838	933859	19.17	169600	1.17985e+06	1.34945e+06	12.5681	1.06947e+06	1.58189e+06	2.65136e+06	40.3366	909596	921723	1.83132e+06	49.6689	976193	878459	1.85465e+06	52.6348
P11586	P11586	C-1-tetrahydrofolate synthase, cytoplasmic;Methylenetetrahydrofolate dehydrogenase;Methenyltetrahydrofolate cyclohydrolase;Formyltetrahydrofolate synthetase;C-1-tetrahydrofolate synthase, cytoplasmic, N-terminally processed	MTHFD1	852	8.26488e+06	8.26488e+06	4.65638e+06	9.07235e+06	1.37287e+07	33.917	6.81865e+06	9.61962e+06	1.64383e+07	41.4803	5.85163e+06	1.25343e+07	1.83859e+07	31.8268	1.10378e+07	1.48038e+07	2.58416e+07	42.7132	6.33111e+06	8.45899e+06	1.47901e+07	42.8064	7.13134e+06	1.17163e+07	1.88477e+07	37.8368
Q6UB35	Q6UB35	Monofunctional C1-tetrahydrofolate synthase, mitochondrial	MTHFD1L	2569	1.00574e+07	1.00574e+07	3.66919e+06	1.62111e+07	1.98803e+07	18.4564	5.63343e+06	1.4801e+07	2.04345e+07	27.5683	5.20535e+06	1.95444e+07	2.47497e+07	21.032	1.41361e+07	1.6082e+07	3.02181e+07	46.7802	8.95581e+06	1.50295e+07	2.39853e+07	37.3388	1.05141e+07	1.78172e+07	2.83313e+07	37.1112
P13995	P13995	Bifunctional methylenetetrahydrofolate dehydrogenase/cyclohydrolase, mitochondrial;NAD-dependent methylenetetrahydrofolate dehydrogenase;Methenyltetrahydrofolate cyclohydrolase	MTHFD2	892	2.49472e+06	2.49472e+06	130760	3.12884e+06	3.2596e+06	4.01153	172023	2.8225e+06	2.99452e+06	5.74458	146088	3.46482e+06	3.61091e+06	4.04574	772689	3.7704e+06	4.54309e+06	17.008	596202	3.19731e+06	3.79352e+06	15.7164	695042	4.15974e+06	4.85478e+06	14.3167
P49914	P49914	5-formyltetrahydrofolate cyclo-ligase	MTHFS	1447	115609	115609	136056	140465	276522	49.2028	306232	137468	443699	69.0178	413208	176955	590163	70.0159	2.02955e+06	153022	2.18257e+06	92.9889	491353	129966	621319	79.0822	728664	178471	907135	80.3259
P46199	P46199	Translation initiation factor IF-2, mitochondrial	MTIF2	1367	746890	746890	187940	654345	842285	22.3131	243218	677636	920854	26.4123	227514	979256	1.20677e+06	18.8531	1.77587e+06	716711	2.49258e+06	71.2462	1.49155e+06	498806	1.99036e+06	74.9389	1.68702e+06	779741	2.46676e+06	68.39
P03915	P03915	NADH-ubiquinone oxidoreductase chain 5	MT-ND5	669	758742	758742	27709.7	841712	869422	3.18714	29011.8	883158	912170	3.18053	30332.6	978381	1.00871e+06	3.00706	90184.1	944359	1.03454e+06	8.71729	56897.1	682704	739601	7.69295	72146.5	832058	904205	7.979
Q9NVV4	Q9NVV4	Poly(A) RNA polymerase, mitochondrial	MTPAP	3876	2.33884e+06	2.33884e+06	887145	2.28535e+06	3.1725e+06	27.9636	1.08467e+06	1.92951e+06	3.01418e+06	35.9856	1.20797e+06	2.57394e+06	3.78191e+06	31.9408	5.73325e+06	1.36869e+06	7.10195e+06	80.7279	4.97613e+06	1.41168e+06	6.3878e+06	77.9004	5.81837e+06	1.62689e+06	7.44525e+06	78.1486
Q13505	Q13505	Metaxin-1	MTX1	2051	1.52862e+06	1.52862e+06	156221	2.01826e+06	2.17448e+06	7.18429	213950	2.32514e+06	2.53909e+06	8.42625	179706	3.01137e+06	3.19108e+06	5.6315	256600	2.31563e+06	2.57223e+06	9.97578	163678	1.89909e+06	2.06277e+06	7.93487	168879	2.92509e+06	3.09397e+06	5.45832
O75431	O75431	Metaxin-2	MTX2	454	4.51778e+06	4.51778e+06	1.12911e+06	4.70193e+06	5.83104e+06	19.3637	1.75363e+06	4.88885e+06	6.64248e+06	26.4003	1.73099e+06	6.95689e+06	8.68788e+06	19.9242	3.05333e+06	6.75757e+06	9.81091e+06	31.1218	1.47047e+06	5.38253e+06	6.853e+06	21.4574	1.93727e+06	6.42136e+06	8.35863e+06	23.1768
Q5HYI7	Q5HYI7	Metaxin-3	MTX3	2412	500921	500921	216860	735709	952569	22.7658	284168	956091	1.24026e+06	22.912	288684	1.46918e+06	1.75787e+06	16.4224	479018	1.94881e+06	2.42783e+06	19.7303	243209	1.20689e+06	1.4501e+06	16.7719	384615	1.17433e+06	1.55894e+06	24.6715
P22033	P22033	Methylmalonyl-CoA mutase, mitochondrial	MUT	1042	750755	750755	95943.6	1.24051e+06	1.33646e+06	7.17896	114073	1.29237e+06	1.40644e+06	8.11071	96847.7	1.70327e+06	1.80012e+06	5.38007	850731	1.17833e+06	2.02906e+06	41.9274	754882	1.13632e+06	1.8912e+06	39.9155	926748	1.31445e+06	2.2412e+06	41.3506
P35580	P35580	Myosin-10	MYH10	1250	904527	904527	1.35144e+06	483919	1.83536e+06	73.6335	1.53086e+06	336920	1.86778e+06	81.9615	1.8766e+06	484728	2.36133e+06	79.4722	2.54377e+06	247588	2.79136e+06	91.1302	1.68621e+06	298322	1.98453e+06	84.9676	2.39662e+06	297726	2.69434e+06	88.9499
P35579;REV__Q9UKV3	P35579	Myosin-9	MYH9	1249	7.35172e+07	7.35172e+07	1.42601e+08	3.27355e+07	1.75337e+08	81.3299	1.65158e+08	3.27716e+07	1.97929e+08	83.4428	1.81898e+08	4.21105e+07	2.24008e+08	81.2013	2.62381e+08	4.16535e+07	3.04035e+08	86.2998	1.38346e+08	2.65927e+07	1.64939e+08	83.8772	1.9974e+08	3.64332e+07	2.36174e+08	84.5736
P60660	P60660	Myosin light polypeptide 6	MYL6	1612	5.75274e+06	5.75274e+06	7.45338e+06	3.57895e+06	1.10323e+07	67.5594	8.49336e+06	3.37018e+06	1.18635e+07	71.5921	9.50176e+06	4.29412e+06	1.37959e+07	68.8739	1.45283e+07	4.66738e+06	1.91956e+07	75.6852	8.74888e+06	3.37638e+06	1.21253e+07	72.1542	1.21961e+07	4.66237e+06	1.68585e+07	72.3441
Q96H55	Q96H55	Unconventional myosin-XIX	MYO19	3234	198596	198596	82768	240214	322982	25.6262	142326	277264	419590	33.9204	153252	337135	490387	31.2512	154763	287540	442304	34.9903	114671	245567	360239	31.8321	136970	302063	439033	31.198
Q4G0N4	Q4G0N4	NAD kinase 2, mitochondrial	NADK2	2369	771697	771697	91227.6	1.05007e+06	1.1413e+06	7.99331	133134	932650	1.06578e+06	12.4917	140044	1.18143e+06	1.32147e+06	10.5976	250545	1.10742e+06	1.35796e+06	18.45	173677	1.03887e+06	1.21255e+06	14.3233	161941	1.1926e+06	1.35454e+06	11.9554
Q99747	Q99747	Gamma-soluble NSF attachment protein	NAPG	3385	170255	170255	52900.3	220559	273459	19.3449	169799	236598	406397	41.7815	175381	392685	568065	30.8733	258073	350244	608317	42.424	205973	254816	460789	44.7001	157091	308984	466075	33.7051
Q96I59	Q96I59	Probable asparagine--tRNA ligase, mitochondrial	NARS2	3249	166467	166467	18226.1	254659	272885	6.67906	34689.9	240844	275534	12.5901	31037.4	241268	272305	11.398	268597	235447	504045	53.2884	256763	213858	470621	54.5584	265786	248864	514650	51.6441
O95299	O95299	NADH dehydrogenase [ubiquinone] 1 alpha subcomplex subunit 10, mitochondrial	NDUFA10	569	3.90113e+06	3.90113e+06	449555	4.08754e+06	4.53709e+06	9.90844	667976	4.26849e+06	4.93647e+06	13.5315	606180	5.20522e+06	5.8114e+06	10.4309	3.53532e+06	3.64167e+06	7.17699e+06	49.2591	3.38785e+06	3.05818e+06	6.44603e+06	52.5572	3.78324e+06	3.69578e+06	7.47902e+06	50.5847
Q86Y39	Q86Y39	NADH dehydrogenase [ubiquinone] 1 alpha subcomplex subunit 11	NDUFA11	2725	953808	953808	35461.8	1.34306e+06	1.37852e+06	2.57245	54429	1.29665e+06	1.35108e+06	4.02856	48996.6	1.64008e+06	1.68908e+06	2.90079	110158	1.32886e+06	1.43902e+06	7.6551	86888.8	1.08286e+06	1.16974e+06	7.42801	117595	1.32211e+06	1.43971e+06	8.168
Q9UI09	Q9UI09	NADH dehydrogenase [ubiquinone] 1 alpha subcomplex subunit 12	NDUFA12	4072	1.64968e+06	1.64968e+06	250879	2.1195e+06	2.37038e+06	10.5839	331507	2.11701e+06	2.44852e+06	13.5391	700366	3.26973e+06	3.97009e+06	17.641	1.21046e+06	2.26641e+06	3.47687e+06	34.8147	1.38604e+06	1.47625e+06	2.86229e+06	48.4242	1.18986e+06	1.94778e+06	3.13764e+06	37.9221
Q9P0J0	Q9P0J0	NADH dehydrogenase [ubiquinone] 1 alpha subcomplex subunit 13	NDUFA13	3970	1.1143e+06	1.1143e+06	136070	1.82978e+06	1.96585e+06	6.92171	227022	1.69071e+06	1.91773e+06	11.8381	252320	2.46633e+06	2.71865e+06	9.2811	272011	1.49148e+06	1.76349e+06	15.4245	490824	1.3342e+06	1.82502e+06	26.8942	486697	1.61039e+06	2.09708e+06	23.2083
O43678	O43678	NADH dehydrogenase [ubiquinone] 1 alpha subcomplex subunit 2	NDUFA2	322	67248.9	67248.9	55722.5	114941	170664	32.6504	97280.4	94025.7	191306	50.8507	103331	185617	288948	35.7611	136952	79228.2	216180	63.3508	130507	99522.5	230029	56.7349	159349	94653.7	254003	62.7352
O00483	O00483	Cytochrome c oxidase subunit NDUFA4	NDUFA4	145	3.01819e+06	3.01819e+06	644115	3.39032e+06	4.03444e+06	15.9654	833048	3.10028e+06	3.93333e+06	21.1792	813038	3.84177e+06	4.65481e+06	17.4666	1.05103e+06	3.0654e+06	4.11643e+06	25.5326	709281	2.38303e+06	3.09231e+06	22.9369	844781	3.25088e+06	4.09566e+06	20.6262
Q16718	Q16718	NADH dehydrogenase [ubiquinone] 1 alpha subcomplex subunit 5	NDUFA5	2323	1.99526e+06	1.99526e+06	211474	2.5053e+06	2.71677e+06	7.78401	308166	2.38334e+06	2.69151e+06	11.4495	282945	3.13967e+06	3.42261e+06	8.26692	5.26779e+06	1.52569e+06	6.79348e+06	77.5418	4.74114e+06	1.53159e+06	6.27273e+06	75.5833	5.65975e+06	1.9264e+06	7.58615e+06	74.6064
P56556	P56556	NADH dehydrogenase [ubiquinone] 1 alpha subcomplex subunit 6	NDUFA6	1594	4.92315e+06	4.92315e+06	862601	5.60006e+06	6.46266e+06	13.3475	1.5807e+06	5.89411e+06	7.47481e+06	21.147	1.07016e+06	7.75979e+06	8.82996e+06	12.1197	1.08477e+07	5.27243e+06	1.61202e+07	67.293	9.23117e+06	3.03355e+06	1.22647e+07	75.2661	1.05014e+07	4.3835e+06	1.48849e+07	70.5506
O95182	O95182	NADH dehydrogenase [ubiquinone] 1 alpha subcomplex subunit 7	NDUFA7	555	826144	826144	77976.3	1.30572e+06	1.3837e+06	5.63536	117379	1.30339e+06	1.42077e+06	8.26167	163572	1.78647e+06	1.95004e+06	8.38811	205793	1.03519e+06	1.24098e+06	16.5831	200488	972680	1.17317e+06	17.0894	281121	1.17542e+06	1.45655e+06	19.3005
P51970	P51970	NADH dehydrogenase [ubiquinone] 1 alpha subcomplex subunit 8	NDUFA8	1500	934298	934298	450684	1.32886e+06	1.77954e+06	25.3259	664804	1.19806e+06	1.86287e+06	35.6872	697933	1.67832e+06	2.37625e+06	29.3712	955990	1.13844e+06	2.09443e+06	45.6444	833786	969735	1.80352e+06	46.231	773323	1.39019e+06	2.16351e+06	35.7439
Q16795	Q16795	NADH dehydrogenase [ubiquinone] 1 alpha subcomplex subunit 9, mitochondrial	NDUFA9	2329	6.63815e+06	6.63815e+06	2.15466e+06	7.85999e+06	1.00147e+07	21.5151	2.96917e+06	8.03172e+06	1.10009e+07	26.9903	3.17061e+06	1.03383e+07	1.35089e+07	23.4706	8.09763e+06	6.41665e+06	1.45143e+07	55.7908	6.67898e+06	4.91272e+06	1.15917e+07	57.6186	8.1718e+06	6.20247e+06	1.43743e+07	56.8502
Q9Y375	Q9Y375	Complex I intermediate-associated protein 30, mitochondrial	NDUFAF1	4232	771472	771472	152966	1.26873e+06	1.4217e+06	10.7594	214182	1.27947e+06	1.49366e+06	14.3394	232355	1.75669e+06	1.98904e+06	11.6818	894540	1.10788e+06	2.00242e+06	44.673	780690	887664	1.66835e+06	46.794	912035	1.11413e+06	2.02617e+06	45.0128
Q8N183	Q8N183	Mimitin, mitochondrial	NDUFAF2	2798	7.89463e+06	7.89463e+06	222804	1.30747e+07	1.32975e+07	1.67554	348170	1.21111e+07	1.24592e+07	2.79448	295067	1.59406e+07	1.62357e+07	1.8174	1.14365e+06	1.38e+07	1.49436e+07	7.65312	949821	1.05225e+07	1.14723e+07	8.27923	1.14917e+06	1.26223e+07	1.37714e+07	8.3446
Q9BU61	Q9BU61	NADH dehydrogenase [ubiquinone] 1 alpha subcomplex assembly factor 3	NDUFAF3	3474	95514.1	95514.1	28007.1	264387	292394	9.57854	42071.6	283646	325717	12.9166	43330.3	326404	369734	11.7193	107578	145618	253196	42.4881	47627.2	109591	157219	30.2936	65738.6	113464	179202	36.684
Q9P032	Q9P032	NADH dehydrogenase [ubiquinone] 1 alpha subcomplex assembly factor 4	NDUFAF4	3967	433843	433843	105172	749096	854268	12.3113	168757	684852	853609	19.7698	139867	824214	964081	14.5078	652784	503246	1.15603e+06	56.4678	577448	498210	1.07566e+06	53.6832	627303	609361	1.23666e+06	50.7255
O96000	O96000	NADH dehydrogenase [ubiquinone] 1 beta subcomplex subunit 10	NDUFB10	622	2.99333e+06	2.99333e+06	543600	5.2987e+06	5.8423e+06	9.30455	596868	5.46463e+06	6.0615e+06	9.84688	938190	7.90709e+06	8.84528e+06	10.6067	1.35109e+06	4.96077e+06	6.31185e+06	21.4055	860678	4.32261e+06	5.18329e+06	16.6048	1.03576e+06	5.04657e+06	6.08233e+06	17.029
Q9NX14	Q9NX14	NADH dehydrogenase [ubiquinone] 1 beta subcomplex subunit 11, mitochondrial	NDUFB11	3899	2.24598e+06	2.24598e+06	184842	4.05959e+06	4.24443e+06	4.35494	243911	4.33729e+06	4.5812e+06	5.32418	247682	5.32404e+06	5.57172e+06	4.44535	254868	3.18956e+06	3.44443e+06	7.39944	201417	2.74332e+06	2.94474e+06	6.83989	202943	3.40482e+06	3.60777e+06	5.62517
O43676	O43676	NADH dehydrogenase [ubiquinone] 1 beta subcomplex subunit 3	NDUFB3	321	882331	882331	64651.9	1.28255e+06	1.3472e+06	4.79899	82722.1	1.29452e+06	1.37724e+06	6.00635	76198.3	1.69416e+06	1.77036e+06	4.30412	118593	1.12357e+06	1.24217e+06	9.54729	106517	988401	1.09492e+06	9.72833	110807	1.10731e+06	1.21812e+06	9.09659
O95168	O95168	NADH dehydrogenase [ubiquinone] 1 beta subcomplex subunit 4	NDUFB4	553	511604	511604	139747	616497	756244	18.4791	138632	589186	727817	19.0476	160044	820053	980097	16.3294	391191	472312	863502	45.3028	226913	440139	667052	34.0173	322280	615802	938082	34.3552
O43674	O43674	NADH dehydrogenase [ubiquinone] 1 beta subcomplex subunit 5, mitochondrial	NDUFB5	320	1.8868e+06	1.8868e+06	121367	2.75893e+06	2.8803e+06	4.21368	188795	2.88339e+06	3.07219e+06	6.14529	173720	3.41225e+06	3.58597e+06	4.84443	328607	3.03997e+06	3.36858e+06	9.75508	186252	2.37689e+06	2.56314e+06	7.26657	221542	2.7334e+06	2.95494e+06	7.49735
O95139	O95139	NADH dehydrogenase [ubiquinone] 1 beta subcomplex subunit 6	NDUFB6	547	4.52603e+06	4.52603e+06	379919	6.11128e+06	6.4912e+06	5.85284	570156	5.98812e+06	6.55828e+06	8.69369	604126	7.71266e+06	8.31678e+06	7.26394	738459	5.51969e+06	6.25815e+06	11.8	757655	3.81937e+06	4.57702e+06	16.5535	953037	5.55375e+06	6.50678e+06	14.6468
O95169	O95169	NADH dehydrogenase [ubiquinone] 1 beta subcomplex subunit 8, mitochondrial	NDUFB8	554	227884	227884	373288	387299	760587	49.079	14332.3	396842	411174	3.48569	331217	577800	909017	36.4368	919238	383385	1.30262e+06	70.5683	74833.5	346659	421493	17.7544	93624.4	395867	489492	19.1269
Q9Y6M9	Q9Y6M9	NADH dehydrogenase [ubiquinone] 1 beta subcomplex subunit 9	NDUFB9	4349	2.68856e+06	2.68856e+06	402716	4.26861e+06	4.67133e+06	8.62101	514796	4.40466e+06	4.91946e+06	10.4645	513404	6.44387e+06	6.95728e+06	7.37937	2.79802e+06	4.74753e+06	7.54555e+06	37.0817	2.29748e+06	4.03167e+06	6.32915e+06	36.3	2.3353e+06	4.2696e+06	6.6049e+06	35.3571
P28331	P28331	NADH-ubiquinone oxidoreductase 75 kDa subunit, mitochondrial	NDUFS1	1139	9.21899e+06	9.21899e+06	1.22535e+06	1.13e+07	1.25254e+07	9.78293	1.81239e+06	1.13358e+07	1.31482e+07	13.7843	2.02835e+06	1.44435e+07	1.64718e+07	12.314	6.92544e+06	8.59801e+06	1.55235e+07	44.6128	6.19043e+06	7.10916e+06	1.32996e+07	46.546	6.96149e+06	8.59268e+06	1.55542e+07	44.7564
O75306	O75306	NADH dehydrogenase [ubiquinone] iron-sulfur protein 2, mitochondrial	NDUFS2	436	7.77467e+06	7.77467e+06	1.02504e+06	1.04311e+07	1.14562e+07	8.94745	1.4242e+06	1.09831e+07	1.24073e+07	11.4787	1.33804e+06	1.42234e+07	1.55615e+07	8.59843	1.153e+07	9.46568e+06	2.09957e+07	54.9161	9.28103e+06	6.61633e+06	1.58974e+07	58.3809	1.05453e+07	7.39139e+06	1.79367e+07	58.7919
O75489	O75489	NADH dehydrogenase [ubiquinone] iron-sulfur protein 3, mitochondrial	NDUFS3	464	7.55085e+06	7.55085e+06	1.21123e+06	9.36278e+06	1.0574e+07	11.4548	1.54132e+06	8.63614e+06	1.01775e+07	15.1444	1.49981e+06	1.07343e+07	1.22341e+07	12.2593	9.68934e+06	6.15117e+06	1.58405e+07	61.1681	9.09162e+06	4.56094e+06	1.36526e+07	66.5928	1.10095e+07	6.00809e+06	1.70176e+07	64.6948
O43181	O43181	NADH dehydrogenase [ubiquinone] iron-sulfur protein 4, mitochondrial	NDUFS4	281	900646	900646	45288.1	1.35864e+06	1.40393e+06	3.2258	44782	1.30738e+06	1.35216e+06	3.31188	38319.1	1.66171e+06	1.70003e+06	2.25403	256131	1.13462e+06	1.39076e+06	18.4167	253609	885555	1.13916e+06	22.2627	271535	1.15531e+06	1.42685e+06	19.0304
O43920	O43920	NADH dehydrogenase [ubiquinone] iron-sulfur protein 5	NDUFS5	351	325870	325870	45367.1	448944	494311	9.17785	40978.2	433225	474203	8.64149	10540.2	558732	569272	1.85151	13435.4	437638	451074	2.97854	126796	328186	454982	27.8684	317788	394933	712721	44.588
O75380	O75380	NADH dehydrogenase [ubiquinone] iron-sulfur protein 6, mitochondrial	NDUFS6	447	923511	923511	150267	1.61278e+06	1.76305e+06	8.52317	215382	1.54963e+06	1.76501e+06	12.2029	219527	2.12062e+06	2.34015e+06	9.38091	516882	1.30398e+06	1.82087e+06	28.3866	363268	1.07656e+06	1.43983e+06	25.2299	544439	1.46583e+06	2.01027e+06	27.0829
O75251	O75251	NADH dehydrogenase [ubiquinone] iron-sulfur protein 7, mitochondrial	NDUFS7	435	928560	928560	103658	1.91739e+06	2.02105e+06	5.12894	179241	1.95013e+06	2.12937e+06	8.41755	191212	2.47812e+06	2.66933e+06	7.16329	849938	1.28983e+06	2.13977e+06	39.721	698241	1.00024e+06	1.69848e+06	41.1098	819012	1.13738e+06	1.95639e+06	41.8635
O00217	O00217	NADH dehydrogenase [ubiquinone] iron-sulfur protein 8, mitochondrial	NDUFS8	120	2.07314e+06	2.07314e+06	191965	3.32856e+06	3.52053e+06	5.45273	337899	3.63361e+06	3.97151e+06	8.50809	328187	4.83314e+06	5.16133e+06	6.35858	3.15257e+06	2.51341e+06	5.66597e+06	55.6404	2.66305e+06	1.88077e+06	4.54382e+06	58.6082	3.0568e+06	2.44331e+06	5.50011e+06	55.5771
P49821	P49821	NADH dehydrogenase [ubiquinone] flavoprotein 1, mitochondrial	NDUFV1	1442	3.87828e+06	3.87828e+06	664501	4.88782e+06	5.55232e+06	11.968	982053	5.02878e+06	6.01083e+06	16.3381	957011	6.4033e+06	7.36031e+06	13.0023	4.55167e+06	4.6935e+06	9.24518e+06	49.2329	3.60784e+06	3.6881e+06	7.29594e+06	49.4499	3.823e+06	4.26707e+06	8.09007e+06	47.2555
P19404	P19404	NADH dehydrogenase [ubiquinone] flavoprotein 2, mitochondrial	NDUFV2	998	1.57019e+06	1.57019e+06	93972.3	2.72923e+06	2.8232e+06	3.32858	111106	2.6609e+06	2.772e+06	4.00813	103995	3.5403e+06	3.6443e+06	2.85365	665462	2.4681e+06	3.13356e+06	21.2366	552134	2.01162e+06	2.56375e+06	21.5361	626663	2.25138e+06	2.87804e+06	21.7739
P56181	P56181	NADH dehydrogenase [ubiquinone] flavoprotein 3, mitochondrial	NDUFV3	1585	159930	159930	28041	455077	483118	5.80417	18209.7	397031	415241	4.38535	20419.3	503240	523660	3.89936	176654	239865	416520	42.4119	167129	292279	459408	36.3792	180858	297261	478119	37.8271
Q9Y697	Q9Y697	Cysteine desulfurase, mitochondrial	NFS1	4329	783830	783830	106118	1.19199e+06	1.29811e+06	8.17482	126941	1.08525e+06	1.21219e+06	10.472	118953	1.45245e+06	1.5714e+06	7.56985	509566	1.12376e+06	1.63333e+06	31.198	434664	1.21388e+06	1.64855e+06	26.3665	504214	1.43147e+06	1.93569e+06	26.0483
Q9UMS0	Q9UMS0	NFU1 iron-sulfur cluster scaffold homolog, mitochondrial	NFU1	4132	266579	266579	23966.7	578348	602314	3.97911	39878.4	554134	594012	6.71339	39940.6	808409	848349	4.70804	560735	298241	858975	65.2795	508548	414819	923367	55.0754	633768	530844	1.16461e+06	54.4188
Q9BPW8	Q9BPW8	Protein NipSnap homolog 1	NIPSNAP1	3407	2.55372e+06	2.55372e+06	683684	3.1935e+06	3.87718e+06	17.6335	724031	3.27504e+06	3.99907e+06	18.105	712125	4.13968e+06	4.8518e+06	14.6775	1.32884e+06	3.51854e+06	4.84738e+06	27.4135	1.02174e+06	3.1069e+06	4.12865e+06	24.7476	1.42299e+06	3.79488e+06	5.21787e+06	27.2715
Q9UFN0	Q9UFN0	Protein NipSnap homolog 3A	NIPSNAP3A	4038	438146	438146	598290	275566	873856	68.4655	1.58787e+06	260827	1.8487e+06	85.8913	26980	383318	410298	6.57571	1.87653e+06	342540	2.21907e+06	84.5638	2.29985e+06	328523	2.62838e+06	87.5009	1.55008e+06	428692	1.97878e+06	78.3355
Q9NQR4	Q9NQR4	Omega-amidase NIT2	NIT2	3784	85836.8	85836.8	48582.4	144556	193139	25.1542	55459.7	146708	202167	27.4326	46496.1	183257	229753	20.2374	110189	193840	304029	36.2429	80454.7	150947	231402	34.7684	66801	151316	218117	30.6263
Q9BYT8	Q9BYT8	Neurolysin, mitochondrial	NLN	3554	1.347e+06	1.347e+06	97776.7	1.72302e+06	1.8208e+06	5.36999	158054	1.55637e+06	1.71443e+06	9.21908	166498	1.96315e+06	2.12965e+06	7.8181	2.71908e+06	1.06898e+06	3.78806e+06	71.7803	2.44778e+06	1.24234e+06	3.69012e+06	66.3333	2.67004e+06	1.39375e+06	4.0638e+06	65.7032
P15531	P15531	Nucleoside diphosphate kinase A	NME1	922	1.29932e+06	1.29932e+06	751533	1.39215e+06	2.14368e+06	35.0581	1.00295e+06	1.15868e+06	2.16163e+06	46.3979	166904	1.92344e+06	2.09034e+06	7.98453	2.91347e+06	1.89808e+06	4.81155e+06	60.5516	4419.78	1.81585e+06	1.82027e+06	0.242809	491387	2.66833e+06	3.15971e+06	15.5516
O75414	O75414	Nucleoside diphosphate kinase 6	NME6	453	31039.6	31039.6	11379.9	57069.7	68449.6	16.6253	4999.1	63374.9	68374	7.31141	12221.5	77970.3	90191.8	13.5505	25117.8	85229.9	110348	22.7624	12154.3	66270.2	78424.4	15.498	5146.38	71051.6	76197.9	6.75396
Q13423	Q13423	NAD(P) transhydrogenase, mitochondrial	NNT	2034	5.06124e+07	5.06124e+07	6.02481e+06	6.07709e+07	6.67958e+07	9.01974	8.28473e+06	6.12916e+07	6.95763e+07	11.9074	7.54614e+06	7.7555e+07	8.51012e+07	8.86726	1.501e+07	6.50144e+07	8.00244e+07	18.7568	1.00608e+07	5.2796e+07	6.28568e+07	16.0059	1.17253e+07	6.72618e+07	7.89871e+07	14.8446
Q8NC60	Q8NC60	Nitric oxide-associated protein 1	NOA1	2877	792974	792974	176396	518003	694399	25.4027	375725	498845	874570	42.9611	340742	432475	773217	44.0681	2.21492e+06	429319	2.64424e+06	83.764	1.70414e+06	342153	2.04629e+06	83.2793	2.05399e+06	410012	2.46401e+06	83.3599
Q9UMY1	Q9UMY1	Nucleolar protein 7	NOL7	4136	14488	14488	9763.93	12117.5	21881.4	44.6221	14177.4	14404.9	28582.3	49.602	11236.8	22630.6	33867.4	33.1788	31748.7	21059.8	52808.5	60.1204	12312.9	12640.5	24953.4	49.3436	21103	19185.2	40288.2	52.3801
P15559	P15559	NAD(P)H dehydrogenase [quinone] 1	NQO1	923	4.92179e+06	4.92179e+06	3.72432e+06	3.12139e+06	6.84572e+06	54.4037	4.96519e+06	3.27458e+06	8.23977e+06	60.2588	4.62254e+06	4.61498e+06	9.23752e+06	50.0409	9.77504e+06	3.3914e+06	1.31664e+07	74.2421	6.27534e+06	2.53864e+06	8.81399e+06	71.1976	8.46809e+06	3.9267e+06	1.23948e+07	68.3197
P04150	P04150	Glucocorticoid receptor	NR3C1	679	26257.1	26257.1	11261.1	25503.2	36764.3	30.6306	14071.9	34272.5	48344.4	29.1076	12408.4	43429.8	55838.2	22.222	22315.9	37339.4	59655.3	37.408	17243.5	31308.2	48551.6	35.5157	17054.1	37335.5	54389.6	31.3554
Q96CB9	Q96CB9	5-methylcytosine rRNA methyltransferase NSUN4	NSUN4	3160	731740	731740	225641	956854	1.18249e+06	19.0818	309317	920373	1.22969e+06	25.1541	289202	1.09606e+06	1.38527e+06	20.877	1.93018e+06	557720	2.4879e+06	77.5827	1.71673e+06	572443	2.28918e+06	74.9935	1.96607e+06	636226	2.6023e+06	75.5514
Q9H857	Q9H857	5-nucleotidase domain-containing protein 2	NT5DC2	3696	2.26222e+06	2.26222e+06	838077	2.5889e+06	3.42697e+06	24.4553	1.27945e+06	2.67384e+06	3.95329e+06	32.3641	1.02571e+06	3.24934e+06	4.27505e+06	23.9929	4.85814e+06	2.3779e+06	7.23604e+06	67.1381	3.88316e+06	2.06873e+06	5.95189e+06	65.2424	4.3859e+06	2.34437e+06	6.73027e+06	65.1668
Q8TB37	Q8TB37	Iron-sulfur protein NUBPL	NUBPL	2928	66839.4	66839.4	37680.8	78863.4	116544	32.3317	42854.6	77239.7	120094	35.6841	46105.2	97185.7	143291	32.176	80296.1	55767	136063	59.0139	52516.2	67742	120258	43.6695	68289.7	73117.2	141407	48.2931
Q9BW91	Q9BW91	ADP-ribose pyrophosphatase, mitochondrial	NUDT9	3515	550621	550621	125270	531782	657052	19.0655	244762	454429	699191	35.0065	168296	553127	721423	23.3283	774810	435842	1.21065e+06	63.9994	580967	490714	1.07168e+06	54.2108	607437	667486	1.27492e+06	47.645
P04181	P04181	Ornithine aminotransferase, mitochondrial;Ornithine aminotransferase, hepatic form;Ornithine aminotransferase, renal form	OAT	681	2.81393e+06	2.81393e+06	146269	4.80336e+06	4.94963e+06	2.95514	223169	4.2875e+06	4.51066e+06	4.94758	187038	5.56654e+06	5.75358e+06	3.2508	1.10816e+06	4.21929e+06	5.32746e+06	20.801	1.02289e+06	4.69303e+06	5.71591e+06	17.8954	1.129e+06	5.70543e+06	6.83443e+06	16.5193
Q9NX40	Q9NX40	OCIA domain-containing protein 1	OCIAD1	3903	8.31984e+06	8.31984e+06	745083	1.13596e+07	1.21047e+07	6.15534	1.06281e+06	1.23035e+07	1.33663e+07	7.95142	942961	1.57321e+07	1.6675e+07	5.65493	1.70765e+06	1.57606e+07	1.74683e+07	9.77573	913056	1.32888e+07	1.42019e+07	6.42912	1.28795e+06	1.57025e+07	1.69905e+07	7.58041
Q56VL3	Q56VL3	OCIA domain-containing protein 2	OCIAD2	2398	433848	433848	115586	554600	670186	17.2469	191771	611426	803197	23.876	205982	804574	1.01056e+06	20.3831	164707	905028	1.06973e+06	15.397	213626	590922	804548	26.5523	251273	671016	922288	27.2445
Q02218;Q9ULD0	Q02218	2-oxoglutarate dehydrogenase, mitochondrial	OGDH	1854	9.45314e+06	9.45314e+06	1.28269e+06	1.32646e+07	1.45473e+07	8.81734	1.81206e+06	1.25688e+07	1.43808e+07	12.6005	1.81181e+06	1.69183e+07	1.87301e+07	9.67326	1.57408e+07	9.22278e+06	2.49636e+07	63.055	1.47085e+07	9.54286e+06	2.42513e+07	60.6502	1.8514e+07	1.18076e+07	3.03216e+07	61.0588
O15294	O15294	UDP-N-acetylglucosamine--peptide N-acetylglucosaminyltransferase 110 kDa subunit	OGT	249	356124	356124	282425	413232	695656	40.5983	492030	417749	909779	54.0824	426855	590888	1.01774e+06	41.9414	793096	565491	1.35859e+06	58.3765	396680	337493	734174	54.0308	438707	396300	835007	52.5393
O60313	O60313	Dynamin-like 120 kDa protein, mitochondrial;Dynamin-like 120 kDa protein, form S1	OPA1	365	1.1947e+07	1.1947e+07	3.14962e+06	1.6041e+07	1.91906e+07	16.4123	4.24931e+06	1.64994e+07	2.07487e+07	20.4799	3.97518e+06	2.20405e+07	2.60157e+07	15.2799	5.19562e+06	1.41418e+07	1.93375e+07	26.8682	2.65357e+06	1.17957e+07	1.44493e+07	18.3647	3.38378e+06	1.41433e+07	1.75271e+07	19.306
Q96BN8	Q96BN8	Ubiquitin thioesterase otulin	OTULIN	3149	72091.5	72091.5	69680.6	44782.5	114463	60.876	76687	55014.9	131702	58.2277	76419.5	71025.9	147445	51.829	178843	100596	279440	64.0007	75356.3	54046.8	129403	58.2338	97356.6	61439.3	158796	61.3093
Q15070	Q15070	Mitochondrial inner membrane protein OXA1L	OXA1L	2212	2.16605e+06	2.16605e+06	844584	5.42967e+06	6.27425e+06	13.4611	1.11791e+06	5.79602e+06	6.91393e+06	16.1689	1.12109e+06	7.47283e+06	8.59392e+06	13.0452	1.22911e+06	4.13868e+06	5.36779e+06	22.8979	586929	3.20051e+06	3.78744e+06	15.4967	779204	3.86559e+06	4.64479e+06	16.7759
P55809;Q9BYC2	P55809	Succinyl-CoA:3-ketoacid coenzyme A transferase 1, mitochondrial	OXCT1	1580	2.3031e+07	2.3031e+07	1.04145e+06	3.78176e+07	3.88591e+07	2.68006	1.61275e+06	3.26197e+07	3.42324e+07	4.71116	1.35621e+06	4.12552e+07	4.26114e+07	3.18273	8.09398e+06	3.3002e+07	4.1096e+07	19.6953	5.80244e+06	3.55826e+07	4.1385e+07	14.0206	7.03221e+06	4.34424e+07	5.04746e+07	13.9322
P13674	P13674	Prolyl 4-hydroxylase subunit alpha-1	P4HA1	883	3.03378e+06	3.03378e+06	1.47351e+06	6.94144e+06	8.41495e+06	17.5106	2.78273e+06	5.89271e+06	8.67543e+06	32.0759	3.43258e+06	9.53577e+06	1.29683e+07	26.4689	2.83661e+06	6.88418e+06	9.72079e+06	29.1809	2.09666e+06	6.43477e+06	8.53143e+06	24.5757	2.34951e+06	8.7603e+06	1.11098e+07	21.1481
P07237	P07237	Protein disulfide-isomerase	P4HB	737	3.50488e+07	3.50488e+07	4.12839e+06	6.08723e+07	6.50007e+07	6.3513	7.64438e+06	5.2588e+07	6.02324e+07	12.6915	8.35949e+06	8.32205e+07	9.158e+07	9.12807	6.13316e+06	6.10239e+07	6.71571e+07	9.13256	3.606e+06	5.57249e+07	5.93309e+07	6.07777	4.89511e+06	8.20074e+07	8.69025e+07	5.63288
P22234	P22234	Multifunctional protein ADE2;Phosphoribosylaminoimidazole-succinocarboxamide synthase;Phosphoribosylaminoimidazole carboxylase	PAICS	1047	8.05744e+06	8.05744e+06	3.19113e+06	1.01051e+07	1.32963e+07	24.0002	4.06736e+06	1.1025e+07	1.50924e+07	26.9498	3.46423e+06	1.35572e+07	1.70214e+07	20.3522	7.38052e+06	1.81362e+07	2.55168e+07	28.9242	4.33877e+06	1.20024e+07	1.63411e+07	26.5512	4.90174e+06	1.60124e+07	2.09141e+07	23.4375
Q9Y3D7	Q9Y3D7	Mitochondrial import inner membrane translocase subunit TIM16	PAM16	4254	2.02988e+06	2.02988e+06	517544	1.77088e+06	2.28842e+06	22.6158	634791	1.77837e+06	2.41316e+06	26.3054	711744	2.35555e+06	3.06729e+06	23.2043	1.75448e+06	2.17326e+06	3.92774e+06	44.669	1.31938e+06	1.64508e+06	2.96446e+06	44.5067	1.58477e+06	2.05604e+06	3.64082e+06	43.528
O43252	O43252	Bifunctional 3-phosphoadenosine 5-phosphosulfate synthase 1;Sulfate adenylyltransferase;Adenylyl-sulfate kinase	PAPSS1	285	269928	269928	190038	266599	456638	41.6169	257242	319692	576933	44.5877	226388	377287	603674	37.5016	433074	434779	867854	49.9018	221537	238252	459789	48.1823	261036	369604	630640	41.3922
O95340	O95340	Bifunctional 3-phosphoadenosine 5-phosphosulfate synthase 2;Sulfate adenylyltransferase;Adenylyl-sulfate kinase	PAPSS2	572	150643	150643	103697	126997	230694	44.9501	143563	122341	265904	53.9906	139734	231358	371092	37.6547	278578	226733	505310	55.13	139747	129921	269668	51.8218	196661	214901	411562	47.784
Q99497	Q99497	Protein deglycase DJ-1	PARK7	3358	1.54045e+06	1.54045e+06	237840	1.99173e+06	2.22957e+06	10.6676	244025	1.57342e+06	1.81744e+06	13.4268	203413	2.11106e+06	2.31447e+06	8.78875	268512	1.9823e+06	2.25082e+06	11.9295	294002	2.27933e+06	2.57333e+06	11.425	403901	2.76812e+06	3.17202e+06	12.7332
Q9H300	Q9H300	Presenilins-associated rhomboid-like protein, mitochondrial;P-beta	PARL	3642	345690	345690	70949.6	308369	379319	18.7045	12954.8	298597	311552	4.15814	9005.69	350538	359544	2.50475	12641.6	339018	351659	3.59485	18817.6	289385	308203	6.10557	18543.3	384911	403454	4.59615
P09874	P09874	Poly [ADP-ribose] polymerase 1	PARP1	803	2.12585e+07	2.12585e+07	2.05763e+07	1.54358e+07	3.60121e+07	57.1373	2.55618e+07	1.52281e+07	4.07899e+07	62.6669	2.82537e+07	2.34556e+07	5.17093e+07	54.6395	5.08253e+07	2.00102e+07	7.08354e+07	71.7512	3.97221e+07	1.79256e+07	5.76477e+07	68.9049	5.47698e+07	2.63838e+07	8.11537e+07	67.489
P11498	P11498	Pyruvate carboxylase, mitochondrial	PC	850	6.08771e+06	6.08771e+06	904088	7.26883e+06	8.17291e+06	11.062	1.3564e+06	6.69373e+06	8.05012e+06	16.8494	1.26301e+06	9.1122e+06	1.03752e+07	12.1733	4.43116e+06	7.22165e+06	1.16528e+07	38.0265	3.52506e+06	7.42114e+06	1.09462e+07	32.2035	4.13806e+06	8.83833e+06	1.29764e+07	31.8891
P05166	P05166	Propionyl-CoA carboxylase beta chain, mitochondrial	PCCB	704	416416	416416	57394.1	449977	507371	11.3121	91664.5	481419	573083	15.995	71633.3	668059	739693	9.6842	465812	592478	1.05829e+06	44.0155	422379	493284	915663	46.1282	416192	535372	951565	43.7377
Q16822	Q16822	Phosphoenolpyruvate carboxykinase [GTP], mitochondrial	PCK2	2332	23675.4	23675.4	10865.6	30296.7	41162.3	26.3969	5536.33	29760.7	35297	15.685	40949.5	38845.9	79795.4	51.3181	7628.98	30133.5	37762.4	20.2026	5146.01	28094.3	33240.3	15.4812	28544.6	40230.3	68774.8	41.5044
P22061	P22061	Protein-L-isoaspartate(D-aspartate) O-methyltransferase	PCMT1	1044	1.38377e+06	1.38377e+06	541415	1.60564e+06	2.14706e+06	25.2166	694293	1.49511e+06	2.1894e+06	31.7116	596123	2.04908e+06	2.6452e+06	22.536	1.63451e+06	2.32087e+06	3.95539e+06	41.3237	728360	1.5736e+06	2.30196e+06	31.6409	843633	2.03595e+06	2.87958e+06	29.2971
Q6L8Q7	Q6L8Q7	2,5-phosphodiesterase 12	PDE12	2518	596663	596663	283545	564447	847991	33.4372	325679	513877	839557	38.7918	298244	722188	1.02043e+06	29.2272	999653	510184	1.50984e+06	66.2093	844070	460687	1.30476e+06	64.6917	1.06504e+06	591769	1.65681e+06	64.2826
P08559;P29803	P08559	Pyruvate dehydrogenase E1 component subunit alpha, somatic form, mitochondrial	PDHA1	768	1.20661e+07	1.20661e+07	1.54691e+06	1.20039e+07	1.35508e+07	11.4157	2.34859e+06	1.12968e+07	1.36454e+07	17.2116	2.37098e+06	1.44189e+07	1.67898e+07	14.1215	1.99881e+07	7.6163e+06	2.76044e+07	72.4091	1.89946e+07	7.82034e+06	2.68149e+07	70.8359	2.17091e+07	9.05315e+06	3.07623e+07	70.5706
P11177	P11177	Pyruvate dehydrogenase E1 component subunit beta, mitochondrial	PDHB	840	1.65879e+07	1.65879e+07	1.04251e+06	1.64054e+07	1.7448e+07	5.97497	1.78618e+06	1.46229e+07	1.64091e+07	10.8853	1.56079e+06	1.85156e+07	2.00764e+07	7.77425	2.6539e+07	1.05985e+07	3.71375e+07	71.4615	2.56404e+07	1.05948e+07	3.62352e+07	70.761	3.01375e+07	1.33912e+07	4.35287e+07	69.2359
O00330	O00330	Pyruvate dehydrogenase protein X component, mitochondrial	PDHX	131	716503	716503	312300	938082	1.25038e+06	24.9764	388720	970061	1.35878e+06	28.608	358756	1.24116e+06	1.59992e+06	22.4234	866836	1.02255e+06	1.88939e+06	45.8792	536334	1.06145e+06	1.59779e+06	33.5673	715454	1.1283e+06	1.84375e+06	38.8042
P30101	P30101	Protein disulfide-isomerase A3	PDIA3	1167	2.88367e+07	2.88367e+07	3.1757e+06	4.19245e+07	4.51002e+07	7.04143	3.54275e+06	3.72854e+07	4.08282e+07	8.67721	3.24021e+06	5.78139e+07	6.10541e+07	5.30711	5.08789e+06	4.93654e+07	5.44533e+07	9.34359	3.77674e+06	4.57524e+07	4.95291e+07	7.62529	4.26134e+06	6.27458e+07	6.70071e+07	6.35954
Q15118	Q15118	[Pyruvate dehydrogenase (acetyl-transferring)] kinase isozyme 1, mitochondrial	PDK1	2216	196949	196949	36607.3	162872	199480	18.3514	64731	188911	253642	25.5206	49449.5	209736	259186	19.0788	238570	240111	478682	49.839	155284	196678	351962	44.1195	185133	222467	407600	45.4202
Q15120;REV__P78559	Q15120	[Pyruvate dehydrogenase (acetyl-transferring)] kinase isozyme 3, mitochondrial	PDK3	2218	360763	360763	52207.9	328257	380465	13.7221	82509.6	382117	464627	17.7583	91036.9	451826	542863	16.7698	111209	361682	472891	23.5169	99276.3	308272	407549	24.3594	118642	354811	473453	25.0589
Q16654	Q16654	[Pyruvate dehydrogenase (acetyl-transferring)] kinase isozyme 4, mitochondrial	PDK4	2318	126636	126636	79902.9	364597	444500	17.9759	122376	330585	452962	27.0169	106200	449040	555240	19.1269	249221	155464	404684	61.584	137089	118434	255523	53.6504	182909	152449	335358	54.5415
Q8NCN5	Q8NCN5	Pyruvate dehydrogenase phosphatase regulatory subunit, mitochondrial	PDPR	2882	310439	310439	73760.1	291371	365131	20.201	112285	395564	507849	22.1099	130204	465347	595550	21.8628	487070	560940	1.04801e+06	46.4757	360624	360904	721528	49.9806	443919	483351	927270	47.8737
Q86YH6	Q86YH6	Decaprenyl-diphosphate synthase subunit 2	PDSS2	2729	73960.1	73960.1	22339.9	32604.3	54944.2	40.6593	49630	81834.5	131464	37.7516	30133.6	37097.6	67231.3	44.8209	145580	228449	374029	38.9221	99077.3	6500.45	105578	93.843	109044	254115	363159	30.0265
Q96HS1	Q96HS1	Serine/threonine-protein phosphatase PGAM5, mitochondrial	PGAM5	3241	3.85724e+06	3.85724e+06	2.86659e+06	5.77633e+06	8.64292e+06	33.1669	4.04923e+06	5.4232e+06	9.47243e+06	42.7475	4.13682e+06	6.90659e+06	1.10434e+07	37.4596	6.18867e+06	4.94576e+06	1.11344e+07	55.5814	3.87345e+06	4.09118e+06	7.96463e+06	48.6331	4.79765e+06	5.26455e+06	1.00622e+07	47.68
P00558;P07205	P00558	Phosphoglycerate kinase 1	PGK1	642	8.37984e+06	8.37984e+06	3.08369e+06	9.60821e+06	1.26919e+07	24.2965	3.4869e+06	8.02447e+06	1.15114e+07	30.2909	2.96026e+06	1.11389e+07	1.40992e+07	20.996	4.98072e+06	1.26316e+07	1.76123e+07	28.2797	3.2966e+06	8.92265e+06	1.22192e+07	26.9788	4.04722e+06	1.27634e+07	1.68106e+07	24.0754
O15173	O15173	Membrane-associated progesterone receptor component 2	PGRMC2	237	4.46381e+06	4.46381e+06	212214	5.96906e+06	6.18128e+06	3.43317	237054	6.79492e+06	7.03198e+06	3.37108	216222	1.05911e+07	1.08074e+07	2.00069	222143	1.04331e+07	1.06552e+07	2.08482	167461	8.28098e+06	8.44844e+06	1.98215	274459	9.97081e+06	1.02453e+07	2.67888
Q32NB8	Q32NB8	CDP-diacylglycerol--glycerol-3-phosphate 3-phosphatidyltransferase, mitochondrial	PGS1	2353	16446.2	16446.2	15279.8	20041.3	35321.1	43.2596	4485.39	20221	24706.4	18.1548	11750.1	24555.1	36305.2	32.3647	8738.25	20618.1	29356.3	29.7662	13204.3	18589.9	31794.2	41.5306	17891.8	17780.5	35672.2	50.156
P35232	P35232	Prohibitin	PHB	1237	3.56195e+07	3.56195e+07	5.61952e+06	5.11003e+07	5.67198e+07	9.90751	7.44079e+06	5.20719e+07	5.95126e+07	12.5029	6.98491e+06	6.56704e+07	7.26553e+07	9.61376	1.09407e+07	6.63303e+07	7.7271e+07	14.1589	5.97654e+06	5.26712e+07	5.86477e+07	10.1906	7.29174e+06	6.14884e+07	6.87802e+07	10.6015
Q99623	Q99623	Prohibitin-2	PHB2	3372	4.61373e+07	4.61373e+07	1.07396e+07	8.09226e+07	9.16621e+07	11.7165	1.49944e+07	7.72287e+07	9.22231e+07	16.2588	1.4065e+07	9.94211e+07	1.13486e+08	12.3936	2.40182e+07	9.19335e+07	1.15952e+08	20.714	1.21855e+07	8.35584e+07	9.5744e+07	12.7272	1.46227e+07	9.73926e+07	1.12015e+08	13.0542
Q9Y237	Q9Y237	Peptidyl-prolyl cis-trans isomerase NIMA-interacting 4	PIN4	4177	164611	164611	19635.6	278261	297897	6.59142	34309.2	300469	334778	10.2483	27013.4	563260	590273	4.57643	87778.3	300557	388336	22.6037	91829.5	318924	410753	22.3564	94387.7	471591	565979	16.6769
Q5JRX3	Q5JRX3	Presequence protease, mitochondrial	PITRM1	2419	3.28126e+06	3.28126e+06	658342	4.54348e+06	5.20182e+06	12.656	908725	4.01957e+06	4.92829e+06	18.4389	800712	5.50157e+06	6.30228e+06	12.7051	3.61126e+06	4.38032e+06	7.99158e+06	45.1883	2.76297e+06	3.97449e+06	6.73746e+06	41.0091	3.30813e+06	4.95228e+06	8.26041e+06	40.048
P14618;P30613	P14618	Pyruvate kinase PKM	PKM	900	6.27232e+07	6.27232e+07	2.60929e+07	8.39829e+07	1.10076e+08	23.7045	3.21268e+07	8.34557e+07	1.15583e+08	27.7955	2.81581e+07	1.09888e+08	1.38046e+08	20.3976	4.60493e+07	1.13677e+08	1.59726e+08	28.8301	2.61422e+07	7.77786e+07	1.03921e+08	25.1559	2.96858e+07	1.05098e+08	1.34784e+08	22.0247
Q10713	Q10713	Mitochondrial-processing peptidase subunit alpha	PMPCA	1947	4.47471e+06	4.47471e+06	480249	6.95271e+06	7.43295e+06	6.46107	528138	6.00343e+06	6.53157e+06	8.08593	669218	7.75283e+06	8.42205e+06	7.94602	3.62254e+06	6.60869e+06	1.02312e+07	35.4067	2.98678e+06	7.08417e+06	1.0071e+07	29.6574	3.37602e+06	8.34024e+06	1.17163e+07	28.8148
O75439	O75439	Mitochondrial-processing peptidase subunit beta	PMPCB	456	3.37475e+06	3.37475e+06	666364	5.02896e+06	5.69533e+06	11.7002	805803	4.308e+06	5.1138e+06	15.7574	753016	5.37124e+06	6.12425e+06	12.2956	4.11931e+06	3.70025e+06	7.81957e+06	52.6796	3.21458e+06	4.31191e+06	7.52649e+06	42.7102	3.44111e+06	4.99683e+06	8.43794e+06	40.7814
Q8N490	Q8N490	Probable hydrolase PNKD	PNKD	2820	67746.8	67746.8	26465.5	106301	132767	19.9339	37166.3	111228	148394	25.0456	38154.7	133489	171643	22.2291	42627.3	71557	114184	37.332	11024.5	73533.3	84557.8	13.0379	26517.9	95915.9	122434	21.659
Q8TCS8	Q8TCS8	Polyribonucleotide nucleotidyltransferase 1, mitochondrial	PNPT1	2941	9.53814e+06	9.53814e+06	2.73865e+06	1.21718e+07	1.49104e+07	18.3674	3.29324e+06	1.06026e+07	1.38959e+07	23.6994	3.35203e+06	1.38273e+07	1.71793e+07	19.512	1.12106e+07	1.04642e+07	2.16747e+07	51.7219	8.75458e+06	1.07025e+07	1.94571e+07	44.9942	1.0536e+07	1.26832e+07	2.32192e+07	45.3763
Q9Y2S7	Q9Y2S7	Polymerase delta-interacting protein 2	POLDIP2	4213	3.9995e+06	3.9995e+06	754696	5.0201e+06	5.77479e+06	13.0688	1.06874e+06	4.53731e+06	5.60605e+06	19.0641	959824	5.66957e+06	6.6294e+06	14.4783	9.51464e+06	3.18882e+06	1.27035e+07	74.898	8.12073e+06	2.95368e+06	1.10744e+07	73.3288	9.47079e+06	3.59684e+06	1.30676e+07	72.4752
P54098	P54098	DNA polymerase subunit gamma-1	POLG	1543	259696	259696	108474	442631	551104	19.683	178723	549627	728349	24.538	181979	656645	838624	21.6997	455611	838272	1.29388e+06	35.2127	383701	589323	973023	39.4338	426259	514713	940972	45.2998
O00411	O00411	DNA-directed RNA polymerase, mitochondrial	POLRMT	134	1.47363e+06	1.47363e+06	527894	1.74631e+06	2.27421e+06	23.2123	788845	1.71495e+06	2.50379e+06	31.506	867268	1.98184e+06	2.84911e+06	30.44	4.3299e+06	846476	5.17638e+06	83.6473	4.11e+06	830955	4.94096e+06	83.1823	4.44608e+06	991178	5.43725e+06	81.7706
P16435	P16435	NADPH--cytochrome P450 reductase	POR	939	8.73069e+06	8.73069e+06	510639	9.49563e+06	1.00063e+07	5.10319	568992	1.11379e+07	1.17068e+07	4.86033	553189	1.51272e+07	1.56804e+07	3.52789	934722	1.43754e+07	1.53101e+07	6.10526	773326	1.1246e+07	1.20194e+07	6.43401	837822	1.5133e+07	1.59708e+07	5.24595
Q9H2U2	Q9H2U2	Inorganic pyrophosphatase 2, mitochondrial	PPA2	3638	3.14806e+06	3.14806e+06	1.01041e+06	5.56819e+06	6.5786e+06	15.359	1.10384e+06	4.72286e+06	5.8267e+06	18.9446	1.14994e+06	6.07128e+06	7.22122e+06	15.9245	2.48107e+06	5.21466e+06	7.69572e+06	32.2395	1.70439e+06	5.18389e+06	6.88828e+06	24.7433	1.91829e+06	6.12085e+06	8.03914e+06	23.8619
P23284	P23284	Peptidyl-prolyl cis-trans isomerase B	PPIB	1063	4.62367e+07	4.62367e+07	3.01129e+06	5.70076e+07	6.00189e+07	5.01723	4.59432e+06	5.52818e+07	5.98761e+07	7.67305	5.05955e+06	7.73822e+07	8.24417e+07	6.13712	5.87378e+06	7.14195e+07	7.72933e+07	7.59934	3.727e+06	5.73436e+07	6.10706e+07	6.10277	5.75045e+06	7.76923e+07	8.34428e+07	6.89149
P30405	P30405	Peptidyl-prolyl cis-trans isomerase F, mitochondrial	PPIF	1171	9.91507e+06	9.91507e+06	623150	1.56238e+07	1.62469e+07	3.83549	977833	1.48524e+07	1.58302e+07	6.177	849953	1.88877e+07	1.97377e+07	4.30625	2.32823e+06	1.56329e+07	1.79612e+07	12.9626	1.6539e+06	1.53697e+07	1.70236e+07	9.71533	1.99194e+06	1.78658e+07	1.98577e+07	10.0311
P50336	P50336	Protoporphyrinogen oxidase	PPOX	1453	99749.1	99749.1	83174.6	166574	249748	33.3034	109719	198878	308597	35.5541	91291.6	253023	344315	26.514	200037	277175	477212	41.9179	83064.5	163161	246225	33.7352	127884	249550	377434	33.8824
P36873	P36873	Serine/threonine-protein phosphatase PP1-gamma catalytic subunit	PPP1CC	1270	96843	96843	26878.6	102141	129019	20.833	47607	119312	166919	28.521	38135.2	200621	238756	15.9725	100651	195393	296043	33.9987	66156.3	107504	173661	38.0951	62066.9	143820	205887	30.146
Q06830	Q06830	Peroxiredoxin-1	PRDX1	1906	7.15775e+07	7.15775e+07	3.40161e+07	6.88872e+07	1.02903e+08	33.0564	4.77137e+07	6.77594e+07	1.15473e+08	41.3202	4.42065e+07	9.88004e+07	1.43007e+08	30.9122	9.56928e+07	1.03947e+08	1.99639e+08	47.9328	4.90099e+07	6.34508e+07	1.12461e+08	43.5796	6.76942e+07	1.00101e+08	1.67796e+08	40.3432
P32119	P32119	Peroxiredoxin-2	PRDX2	1208	7.45382e+06	7.45382e+06	5.29818e+06	6.71589e+06	1.20141e+07	44.0998	5.62446e+06	7.05783e+06	1.26823e+07	44.3489	5.4842e+06	9.41607e+06	1.49003e+07	36.806	1.13483e+07	1.06513e+07	2.19997e+07	51.5841	5.90592e+06	7.40359e+06	1.33095e+07	44.3737	8.34215e+06	1.02456e+07	1.85877e+07	44.8799
P30048	P30048	Thioredoxin-dependent peroxide reductase, mitochondrial	PRDX3	1161	1.12454e+07	1.12454e+07	1.98013e+06	2.03404e+07	2.23206e+07	8.87131	2.36683e+06	1.74701e+07	1.98369e+07	11.9314	2.38624e+06	2.2605e+07	2.49912e+07	9.5483	1.44576e+07	1.52452e+07	2.97028e+07	48.6741	1.29418e+07	1.80749e+07	3.10166e+07	41.7253	1.52856e+07	2.01089e+07	3.53945e+07	43.1863
Q13162	Q13162	Peroxiredoxin-4	PRDX4	2002	6.53247e+06	6.53247e+06	652241	8.23122e+06	8.88346e+06	7.34219	771046	6.88698e+06	7.65803e+06	10.0685	867190	1.03641e+07	1.12313e+07	7.72118	1.10811e+06	9.34329e+06	1.04514e+07	10.6025	909666	8.34438e+06	9.25404e+06	9.82992	1.08081e+06	1.19284e+07	1.30092e+07	8.30803
P30044	P30044	Peroxiredoxin-5, mitochondrial	PRDX5	1160	7.85475e+06	7.85475e+06	1.2072e+06	1.05189e+07	1.17261e+07	10.295	1.1707e+06	8.7889e+06	9.9596e+06	11.7545	1.0663e+06	1.15268e+07	1.25932e+07	8.46731	1.82922e+06	8.98963e+06	1.08189e+07	16.9077	1.76265e+06	9.92842e+06	1.16911e+07	15.0769	1.85439e+06	1.26694e+07	1.45237e+07	12.768
P30041	P30041	Peroxiredoxin-6	PRDX6	1159	1.02082e+06	1.02082e+06	531148	1.00927e+06	1.54041e+06	34.4809	581530	813377	1.39491e+06	41.6895	495699	1.14708e+06	1.64278e+06	30.1744	1.04825e+06	1.43925e+06	2.4875e+06	42.1407	683172	1.24172e+06	1.92489e+06	35.4914	782202	1.72137e+06	2.50358e+06	31.2434
P17612;P22694	P17612	cAMP-dependent protein kinase catalytic subunit alpha	PRKACA	960	845721	845721	555912	717005	1.27292e+06	43.6723	838496	817744	1.65624e+06	50.6265	733304	1.1773e+06	1.91061e+06	38.3807	1.69565e+06	1.49721e+06	3.19286e+06	53.1076	677102	755666	1.43277e+06	47.2583	850582	1.01536e+06	1.86594e+06	45.5847
P17252;P05771	P17252	Protein kinase C alpha type	PRKCA	950	533822	533822	111051	782814	893865	12.4237	214469	792775	1.00724e+06	21.2926	148693	1.22938e+06	1.37808e+06	10.7899	338778	1.19685e+06	1.53563e+06	22.0612	136684	834818	971502	14.0694	175938	1.25046e+06	1.42639e+06	12.3345
P49720	P49720	Proteasome subunit beta type-3	PSMB3	1430	443235	443235	119681	386073	505754	23.6639	120126	419313	539439	22.2687	115826	436608	552434	20.9665	321833	557906	879739	36.5828	216091	383591	599683	36.0343	336549	530563	867112	38.8126
O75127	O75127	Pentatricopeptide repeat-containing protein 1, mitochondrial	PTCD1	425	717091	717091	184764	803932	988696	18.6877	329198	944447	1.27364e+06	25.8469	401653	1.30968e+06	1.71133e+06	23.4702	1.88796e+06	1.19076e+06	3.07872e+06	61.3228	1.8352e+06	724043	2.55924e+06	71.7087	1.92753e+06	735702	2.66323e+06	72.3756
Q96EY7	Q96EY7	Pentatricopeptide repeat domain-containing protein 3, mitochondrial	PTCD3	3203	2.61824e+06	2.61824e+06	464354	2.64491e+06	3.10926e+06	14.9346	699730	2.61864e+06	3.31837e+06	21.0865	606481	3.42495e+06	4.03143e+06	15.0438	5.35844e+06	2.21393e+06	7.57237e+06	70.7631	4.40864e+06	1.81035e+06	6.21899e+06	70.8899	4.8606e+06	1.90148e+06	6.76208e+06	71.8803
Q9H7Z7	Q9H7Z7	Prostaglandin E synthase 2;Prostaglandin E synthase 2 truncated form	PTGES2	3692	4.86327e+06	4.86327e+06	829215	7.11451e+06	7.94373e+06	10.4386	1.12245e+06	6.97949e+06	8.10194e+06	13.854	1.01114e+06	9.28268e+06	1.02938e+07	9.82276	1.84002e+06	9.53528e+06	1.13753e+07	16.1755	1.1508e+06	7.75216e+06	8.90297e+06	12.926	1.28854e+06	8.04166e+06	9.3302e+06	13.8104
Q8WUK0	Q8WUK0	Phosphatidylglycerophosphatase and protein-tyrosine phosphatase 1	PTPMT1	2975	418086	418086	171738	616868	788606	21.7775	193197	644384	837581	23.0661	200349	751690	952039	21.0442	660796	576964	1.23776e+06	53.3864	503291	417695	920986	54.647	598095	474888	1.07298e+06	55.7413
Q06124	Q06124	Tyrosine-protein phosphatase non-receptor type 11	PTPN11	1896	227758	227758	1.55398e+06	278074	1.83205e+06	84.8217	1.50509e+06	306475	1.81157e+06	83.0823	792370	488756	1.28113e+06	61.8495	1.36259e+06	487718	1.85031e+06	73.6412	848778	322266	1.17104e+06	72.4804	87350	396568	483918	18.0506
Q86Y79	Q86Y79	Probable peptidyl-tRNA hydrolase	PTRH1	2727	373108	373108	133409	337973	471381	28.3017	150524	323061	473586	31.784	172480	419087	591568	29.1565	649304	405350	1.05465e+06	61.5656	481251	499358	980609	49.0767	566774	540019	1.10679e+06	51.2087
Q9Y3E5	Q9Y3E5	Peptidyl-tRNA hydrolase 2, mitochondrial	PTRH2	4257	1.92445e+06	1.92445e+06	139778	2.47973e+06	2.61951e+06	5.33603	211703	2.34599e+06	2.5577e+06	8.27711	165039	3.73999e+06	3.90503e+06	4.22631	207622	3.73487e+06	3.9425e+06	5.26627	155490	2.31446e+06	2.46995e+06	6.29527	212118	3.07448e+06	3.2866e+06	6.45403
Q9Y606	Q9Y606	tRNA pseudouridine synthase A, mitochondrial	PUS1	4313	410017	410017	197498	381076	578574	34.1352	290359	385531	675889	42.9595	291926	518745	810671	36.0104	1.37435e+06	317342	1.69169e+06	81.2412	1.00436e+06	301506	1.30587e+06	76.9114	1.11587e+06	345096	1.46097e+06	76.379
P32322	P32322	Pyrroline-5-carboxylate reductase 1, mitochondrial	PYCR1	1210	4.31482e+06	4.31482e+06	1.51026e+06	7.575e+06	9.08527e+06	16.6232	2.49535e+06	7.40366e+06	9.89901e+06	25.2081	2.12378e+06	8.93512e+06	1.10589e+07	19.2042	7.46367e+06	7.83151e+06	1.52952e+07	48.7976	5.21716e+06	7.20423e+06	1.24214e+07	42.0014	5.66177e+06	8.53376e+06	1.41955e+07	39.8842
Q96C36	Q96C36	Pyrroline-5-carboxylate reductase 2	PYCR2	3158	4.92453e+06	4.92453e+06	1.55068e+06	6.4563e+06	8.00698e+06	19.3666	2.14449e+06	6.16661e+06	8.3111e+06	25.8027	1.92051e+06	8.08653e+06	1.0007e+07	19.1916	6.02341e+06	6.18151e+06	1.22049e+07	49.3523	4.40843e+06	5.73869e+06	1.01471e+07	43.4451	4.90637e+06	6.91509e+06	1.18215e+07	41.5039
Q9H0R6	Q9H0R6	Glutamyl-tRNA(Gln) amidotransferase subunit A, mitochondrial	QRSL1	3607	39612.9	39612.9	30352.1	61731.1	92083.1	32.9616	27245.9	54414.2	81660	33.365	22475.5	68447	90922.5	24.7194	61638.2	52727.3	114365	53.8958	40916.7	69880.7	110797	36.9293	62138.3	46583.7	108722	57.1534
Q6ZRP7	Q6ZRP7	Sulfhydryl oxidase 2	QSOX2	2596	1.73175e+06	1.73175e+06	468347	2.46526e+06	2.9336e+06	15.9649	705815	2.95827e+06	3.66408e+06	19.2631	589216	4.31361e+06	4.90282e+06	12.0179	1.08149e+06	4.18809e+06	5.26958e+06	20.5232	498636	2.90093e+06	3.39956e+06	14.6677	630560	3.77922e+06	4.40978e+06	14.2991
P61026;P59190	P61026	Ras-related protein Rab-10	RAB10	1629	6.17017e+06	6.17017e+06	1.26442e+06	7.17155e+06	8.43597e+06	14.9884	1.72367e+06	7.65945e+06	9.38312e+06	18.3699	1.58943e+06	1.05231e+07	1.21125e+07	13.1222	2.90858e+06	1.03621e+07	1.32706e+07	21.9174	1.423e+06	7.98823e+06	9.41123e+06	15.1202	1.60892e+06	1.01649e+07	1.17739e+07	13.6651
Q15907	Q15907	Ras-related protein Rab-11B	RAB11B	2292	7.71702e+06	7.71702e+06	525103	8.1072e+06	8.63231e+06	6.08299	597225	8.81268e+06	9.40991e+06	6.34677	575629	1.25796e+07	1.31552e+07	4.37568	811323	1.42393e+07	1.50506e+07	5.39062	640896	8.83295e+06	9.47385e+06	6.76489	645026	1.20835e+07	1.27285e+07	5.06756
Q9H0U4;Q92928	Q9H0U4	Ras-related protein Rab-1B	RAB1B	3610	3.45991e+06	3.45991e+06	742025	3.87199e+06	4.61402e+06	16.082	871499	5.21677e+06	6.08827e+06	14.3144	936889	7.1901e+06	8.12698e+06	11.5281	1.63133e+06	7.41394e+06	9.04527e+06	18.0352	871714	4.71122e+06	5.58293e+06	15.6139	1.14232e+06	5.44954e+06	6.59186e+06	17.3292
Q9UL25	Q9UL25	Ras-related protein Rab-21	RAB21	4110	1.34937e+06	1.34937e+06	170528	1.32984e+06	1.50037e+06	11.3657	352836	1.31302e+06	1.66585e+06	21.1805	290577	1.85715e+06	2.14773e+06	13.5295	616618	2.12648e+06	2.7431e+06	22.4789	493376	1.45997e+06	1.95335e+06	25.258	466516	1.93824e+06	2.40476e+06	19.3997
Q13637;P57729	Q13637	Ras-related protein Rab-32	RAB32	2076	1.03445e+06	1.03445e+06	159660	945731	1.10539e+06	14.4438	264120	1.04459e+06	1.30871e+06	20.1817	208150	1.40438e+06	1.61253e+06	12.9083	471224	1.22867e+06	1.69989e+06	27.7209	240760	981871	1.22263e+06	19.692	408090	1.30477e+06	1.71286e+06	23.825
Q15286	Q15286	Ras-related protein Rab-35	RAB35	2232	2.2643e+06	2.2643e+06	839239	3.33697e+06	4.17621e+06	20.0957	905423	3.2762e+06	4.18162e+06	21.6524	986011	4.9236e+06	5.90961e+06	16.6849	1.54572e+06	4.3349e+06	5.88062e+06	26.285	804749	3.47278e+06	4.27753e+06	18.8134	1.13479e+06	4.72262e+06	5.85741e+06	19.3736
P51148	P51148	Ras-related protein Rab-5C	RAB5C	1473	6.65457e+06	6.65457e+06	1.36889e+06	9.73136e+06	1.11002e+07	12.332	1.57455e+06	1.02375e+07	1.18121e+07	13.3301	1.45565e+06	1.37349e+07	1.51905e+07	9.58262	2.01042e+06	1.37444e+07	1.57548e+07	12.7607	1.38547e+06	9.50843e+06	1.08939e+07	12.7178	1.55157e+06	1.19377e+07	1.34893e+07	11.5022
P51149	P51149	Ras-related protein Rab-7a	RAB7A	1474	2.76907e+07	2.76907e+07	1.72022e+06	3.00304e+07	3.17506e+07	5.41792	1.87763e+06	3.03285e+07	3.22061e+07	5.83005	1.60991e+06	4.38209e+07	4.54309e+07	3.54365	2.25672e+06	4.08579e+07	4.31146e+07	5.23424	1.6176e+06	2.86854e+07	3.0303e+07	5.33809	1.8284e+06	3.70707e+07	3.88991e+07	4.70037
Q9P0K7	Q9P0K7	Ankycorbin	RAI14	3973	757865	757865	167824	725343	893167	18.7898	214346	755744	970090	22.0955	219051	1.03911e+06	1.25816e+06	17.4104	356050	918928	1.27498e+06	27.926	204368	628990	833358	24.5234	308861	948854	1.25771e+06	24.5573
P11233	P11233	Ras-related protein Ral-A	RALA	842	4.12925e+06	4.12925e+06	505453	7.02442e+06	7.52987e+06	6.71263	673479	6.90023e+06	7.57371e+06	8.89233	738433	1.05856e+07	1.1324e+07	6.52094	1.1885e+06	9.49891e+06	1.06874e+07	11.1205	681373	6.57715e+06	7.25852e+06	9.38721	1.07715e+06	9.22221e+06	1.02994e+07	10.4584
O60518	O60518	Ran-binding protein 6	RANBP6	383	194239	194239	112986	221144	334131	33.8151	209562	243841	453403	46.2199	194674	347046	541720	35.9363	319195	319661	638856	49.9636	154077	222193	376270	40.9485	197735	240115	437850	45.1605
P61224;A6NIZ1	P61224;A6NIZ1	Ras-related protein Rap-1b;Ras-related protein Rap-1b-like protein	RAP1B	1644	9.05659e+06	9.05659e+06	717275	1.40625e+07	1.47797e+07	4.85309	739213	1.42708e+07	1.501e+07	4.92481	648896	1.96305e+07	2.02794e+07	3.19978	805349	2.06796e+07	2.14849e+07	3.74844	791121	1.423e+07	1.50211e+07	5.26672	819670	2.01808e+07	2.10005e+07	3.90311
P54136	P54136	Arginine--tRNA ligase, cytoplasmic	RARS	1546	3.62854e+06	3.62854e+06	2.73235e+06	3.41763e+06	6.14998e+06	44.4286	4.39177e+06	3.96652e+06	8.35829e+06	52.5439	3.92023e+06	5.21527e+06	9.1355e+06	42.9121	7.35233e+06	9.47826e+06	1.68306e+07	43.6843	3.91597e+06	3.5072e+06	7.42317e+06	52.7534	4.82396e+06	4.50591e+06	9.32987e+06	51.7045
Q5T160	Q5T160	Probable arginine--tRNA ligase, mitochondrial	RARS2	2441	663736	663736	155312	608045	763357	20.346	209522	609628	819150	25.578	173153	748246	921398	18.7924	1.40511e+06	273146	1.67826e+06	83.7244	1.34713e+06	328123	1.67526e+06	80.4136	1.6255e+06	357006	1.9825e+06	81.9921
Q14257	Q14257	Reticulocalbin-2	RCN2	2132	1.00676e+06	1.00676e+06	209085	1.63671e+06	1.84579e+06	11.3276	239092	1.57629e+06	1.81538e+06	13.1704	218827	2.44035e+06	2.65917e+06	8.22914	607816	2.20528e+06	2.8131e+06	21.6067	417754	1.87266e+06	2.29041e+06	18.2392	486325	2.77827e+06	3.2646e+06	14.8969
Q8IXI2	Q8IXI2	Mitochondrial Rho GTPase 1	RHOT1	2766	316491	316491	230447	518897	749344	30.7532	152741	432785	585526	26.0861	93314.8	652052	745367	12.5193	69371	619019	688389	10.0773	245708	463404	709112	34.6501	34493.4	557448	591941	5.82717
Q8IXI1	Q8IXI1	Mitochondrial Rho GTPase 2	RHOT2	2765	3.78571e+06	3.78571e+06	1.22962e+06	4.80408e+06	6.0337e+06	20.3791	1.67048e+06	5.15656e+06	6.82704e+06	24.4686	1.72866e+06	6.52548e+06	8.25413e+06	20.9429	2.11817e+06	6.20263e+06	8.3208e+06	25.4563	1.17188e+06	5.36393e+06	6.53582e+06	17.9302	1.50018e+06	6.39575e+06	7.89593e+06	18.9994
Q96DB5	Q96DB5	Regulator of microtubule dynamics protein 1	RMDN1	3174	481885	481885	66627.8	515637	582265	11.4429	80213.2	512352	592565	13.5366	63502.9	638125	701628	9.05079	225955	611302	837257	26.9876	149155	554938	704093	21.1841	224390	734231	958621	23.4076
Q96TC7	Q96TC7	Regulator of microtubule dynamics protein 3	RMDN3	3350	1.658e+06	1.658e+06	415987	1.82052e+06	2.23651e+06	18.5999	684447	2.02153e+06	2.70597e+06	25.2939	642265	2.61178e+06	3.25405e+06	19.7374	965913	2.80595e+06	3.77187e+06	25.6084	522918	2.29735e+06	2.82027e+06	18.5414	664538	2.64951e+06	3.31405e+06	20.0522
Q9NWS8	Q9NWS8	Required for meiotic nuclear division protein 1 homolog	RMND1	3890	307676	307676	86831.2	446440	533271	16.2828	154090	442532	596622	25.827	118960	577618	696578	17.0778	336813	425590	762404	44.1778	221065	352741	573805	38.5261	268131	426551	694682	38.5977
Q9HC36	Q9HC36	rRNA methyltransferase 3, mitochondrial	RNMTL1	3736	399699	399699	182532	763247	945779	19.2997	162895	582708	745603	21.8475	198514	954964	1.15348e+06	17.21	669240	663921	1.33316e+06	50.1995	462669	501381	964050	47.9922	520454	770653	1.29111e+06	40.3107
P27635;Q96L21	P27635	60S ribosomal protein L10	RPL10	1124	5.82336e+06	5.82336e+06	4.43395e+06	5.98562e+06	1.04196e+07	42.554	6.51949e+06	6.07745e+06	1.25969e+07	51.7545	5.71367e+06	8.67559e+06	1.43893e+07	39.7079	1.14439e+07	8.3986e+06	1.98425e+07	57.6738	5.59412e+06	5.66033e+06	1.12544e+07	49.7059	6.83676e+06	8.13187e+06	1.49686e+07	45.6739
P62906	P62906	60S ribosomal protein L10a	RPL10A	1725	1.43473e+07	1.43473e+07	9.5495e+06	1.70424e+07	2.65919e+07	35.9113	1.43466e+07	1.80105e+07	3.2357e+07	44.3384	1.4265e+07	2.82646e+07	4.25296e+07	33.5413	2.5132e+07	2.46468e+07	4.97788e+07	50.4873	1.20437e+07	1.60562e+07	2.80999e+07	42.8603	1.60259e+07	2.34918e+07	3.95177e+07	40.5538
P26373	P26373	60S ribosomal protein L13	RPL13	1108	4.56617e+06	4.56617e+06	2.96142e+06	3.71575e+06	6.67716e+06	44.3514	4.22684e+06	3.97717e+06	8.20402e+06	51.5216	3.72992e+06	5.5203e+06	9.25022e+06	40.3225	8.66263e+06	5.76958e+06	1.44322e+07	60.0229	4.26445e+06	3.70555e+06	7.97001e+06	53.5063	5.24119e+06	5.35021e+06	1.05914e+07	49.4853
Q07020	Q07020	60S ribosomal protein L18	RPL18	1907	7.08689e+06	7.08689e+06	3.28105e+06	6.91457e+06	1.01956e+07	32.181	5.11123e+06	7.12513e+06	1.22364e+07	41.7708	4.46895e+06	1.05565e+07	1.50254e+07	29.7426	8.41239e+06	8.88837e+06	1.73008e+07	48.6244	3.79645e+06	5.95753e+06	9.75397e+06	38.9221	5.39928e+06	8.86229e+06	1.42616e+07	37.8589
Q02543	Q02543	60S ribosomal protein L18a	RPL18A	1864	1.17407e+07	1.17407e+07	7.3912e+06	1.33931e+07	2.07843e+07	35.5614	1.131e+07	1.34669e+07	2.4777e+07	45.6473	9.67574e+06	2.08249e+07	3.05006e+07	31.7231	1.98665e+07	1.59949e+07	3.58614e+07	55.3981	9.68037e+06	1.05618e+07	2.02422e+07	47.8228	1.22711e+07	1.61719e+07	2.8443e+07	43.1428
P62829;REV__Q99959	P62829	60S ribosomal protein L23	RPL23	1710	6.96622e+06	6.96622e+06	4.2183e+06	4.5684e+06	8.7867e+06	48.0078	6.34799e+06	5.31124e+06	1.16592e+07	54.446	5.27666e+06	6.40029e+06	1.16769e+07	45.1887	1.32189e+07	8.43539e+06	2.16543e+07	61.0452	6.35042e+06	5.33406e+06	1.16845e+07	54.3492	8.03553e+06	7.34892e+06	1.53844e+07	52.2315
P39023;Q92901	P39023	60S ribosomal protein L3	RPL3	1291	1.9396e+07	1.9396e+07	1.39067e+07	1.96446e+07	3.35513e+07	41.4491	1.90545e+07	2.01273e+07	3.91818e+07	48.6311	1.7721e+07	2.92383e+07	4.69593e+07	37.737	3.17447e+07	2.59765e+07	5.77211e+07	54.9966	1.62535e+07	1.79571e+07	3.42106e+07	47.5102	2.17239e+07	2.57929e+07	4.75168e+07	45.7183
P62888	P62888	60S ribosomal protein L30	RPL30	1723	6.39375e+06	6.39375e+06	3.99864e+06	7.55421e+06	1.15528e+07	34.6117	6.54276e+06	7.83202e+06	1.43748e+07	45.5156	5.9308e+06	1.2107e+07	1.80378e+07	32.8798	1.05531e+07	9.23661e+06	1.97898e+07	53.3263	5.19227e+06	6.34281e+06	1.15351e+07	45.0128	7.10988e+06	1.01296e+07	1.72394e+07	41.2419
P62899	P62899	60S ribosomal protein L31	RPL31	1724	9.89614e+06	9.89614e+06	4.5768e+06	7.74316e+06	1.232e+07	37.1495	7.71827e+06	8.03238e+06	1.57506e+07	49.0029	6.5409e+06	1.20615e+07	1.86023e+07	35.1617	1.37963e+07	1.04321e+07	2.42283e+07	56.9426	6.20129e+06	6.22526e+06	1.24266e+07	49.9036	8.165e+06	1.05196e+07	1.86846e+07	43.6991
P62910	P62910	60S ribosomal protein L32	RPL32	1726	4.31158e+06	4.31158e+06	2.5441e+06	4.24748e+06	6.79158e+06	37.4596	4.26643e+06	4.38051e+06	8.64694e+06	49.3404	3.7916e+06	7.05349e+06	1.08451e+07	34.9614	8.01303e+06	5.89952e+06	1.39125e+07	57.5957	3.71048e+06	3.83133e+06	7.54181e+06	49.1988	4.73225e+06	5.53945e+06	1.02717e+07	46.0708
P49207	P49207	60S ribosomal protein L34	RPL34	1414	4.76974e+06	4.76974e+06	3.42346e+06	4.85092e+06	8.27438e+06	41.3742	4.83998e+06	5.45988e+06	1.02999e+07	46.9907	4.7592e+06	7.73159e+06	1.24908e+07	38.1017	9.14395e+06	7.36715e+06	1.65111e+07	55.3806	4.22844e+06	5.31856e+06	9.547e+06	44.2908	5.65131e+06	6.98259e+06	1.26339e+07	44.7313
P18077	P18077	60S ribosomal protein L35a	RPL35A	975	1.10805e+07	1.10805e+07	6.67579e+06	1.23565e+07	1.90323e+07	35.0761	9.39254e+06	1.29594e+07	2.2352e+07	42.0211	9.52797e+06	2.04749e+07	3.00028e+07	31.7569	1.74845e+07	1.56185e+07	3.3103e+07	52.8185	8.70635e+06	1.12014e+07	1.99078e+07	43.7334	1.22659e+07	1.49217e+07	2.71875e+07	45.1158
Q9Y3U8	Q9Y3U8	60S ribosomal protein L36	RPL36	4264	1.41541e+06	1.41541e+06	978297	1.38352e+06	2.36182e+06	41.4213	1.35158e+06	1.52264e+06	2.87423e+06	47.0243	1.14764e+06	2.0871e+06	3.23474e+06	35.4787	2.75467e+06	2.13944e+06	4.89411e+06	56.2854	1.21173e+06	1.27872e+06	2.49045e+06	48.6551	1.56099e+06	1.98031e+06	3.5413e+06	44.0795
P36578	P36578	60S ribosomal protein L4	RPL4	1266	2.23266e+07	2.23266e+07	1.32277e+07	2.49495e+07	3.81771e+07	34.6482	1.90309e+07	2.56758e+07	4.47068e+07	42.5683	1.80407e+07	4.03182e+07	5.83589e+07	30.9134	3.48177e+07	3.30789e+07	6.78966e+07	51.2805	1.57794e+07	2.35989e+07	3.93784e+07	40.0713	2.21511e+07	3.22952e+07	5.44464e+07	40.6843
P46777	P46777	60S ribosomal protein L5	RPL5	1372	7.95585e+06	7.95585e+06	5.791e+06	1.12525e+07	1.70435e+07	33.9777	7.34752e+06	1.0685e+07	1.80326e+07	40.7458	8.01944e+06	1.8557e+07	2.65764e+07	30.1751	1.62509e+07	1.61458e+07	3.23967e+07	50.1622	6.61941e+06	1.09309e+07	1.75504e+07	37.7167	1.0183e+07	1.49513e+07	2.51343e+07	40.5144
Q02878	Q02878	60S ribosomal protein L6	RPL6	1869	1.68555e+07	1.68555e+07	1.18135e+07	2.17164e+07	3.35299e+07	35.2328	1.68126e+07	2.13693e+07	3.81819e+07	44.033	1.59415e+07	3.24674e+07	4.84089e+07	32.931	3.34138e+07	2.90337e+07	6.24475e+07	53.5071	1.63502e+07	1.9329e+07	3.56792e+07	45.8256	2.08665e+07	2.63053e+07	4.71718e+07	44.2352
P18124	P18124	60S ribosomal protein L7	RPL7	978	1.71482e+07	1.71482e+07	1.28845e+07	1.99687e+07	3.28532e+07	39.2183	1.7095e+07	2.05876e+07	3.76825e+07	45.3657	1.64684e+07	3.18699e+07	4.83383e+07	34.069	3.11631e+07	2.55084e+07	5.66715e+07	54.9891	1.5912e+07	1.73892e+07	3.33012e+07	47.782	2.18633e+07	2.56058e+07	4.74692e+07	46.058
P62917	P62917	60S ribosomal protein L8	RPL8	1728	3.92506e+06	3.92506e+06	2.93121e+06	4.90711e+06	7.83831e+06	37.3959	4.61993e+06	5.52379e+06	1.01437e+07	45.5447	4.59088e+06	8.45573e+06	1.30466e+07	35.1883	8.48145e+06	7.11054e+06	1.5592e+07	54.3962	4.26541e+06	5.07914e+06	9.34454e+06	45.6459	5.58974e+06	6.98418e+06	1.25739e+07	44.455
P05387	P05387	60S acidic ribosomal protein P2	RPLP2	710	3.36053e+06	3.36053e+06	2.78828e+06	3.91338e+06	6.70166e+06	41.6058	2.82229e+06	3.49308e+06	6.31538e+06	44.6892	3.32339e+06	6.41238e+06	9.73577e+06	34.1358	5.90767e+06	4.44772e+06	1.03554e+07	57.0492	3.39731e+06	3.82373e+06	7.22103e+06	47.0474	4.65036e+06	5.26865e+06	9.91901e+06	46.8833
P04843	P04843	Dolichyl-diphosphooligosaccharide--protein glycosyltransferase subunit 1	RPN1	690	5.50507e+07	5.50507e+07	4.75555e+06	7.8821e+07	8.35766e+07	5.69005	7.15586e+06	8.94087e+07	9.65645e+07	7.41044	6.61264e+06	1.23522e+08	1.30134e+08	5.08139	1.12839e+07	1.16528e+08	1.27812e+08	8.82854	6.98493e+06	8.21107e+07	8.90956e+07	7.83982	8.55414e+06	1.12002e+08	1.20556e+08	7.09558
P04844	P04844	Dolichyl-diphosphooligosaccharide--protein glycosyltransferase subunit 2	RPN2	691	2.13905e+07	2.13905e+07	1.19059e+06	2.80494e+07	2.924e+07	4.07177	2.12609e+06	3.17081e+07	3.38342e+07	6.28384	1.87234e+06	4.31704e+07	4.50428e+07	4.15681	2.69197e+06	4.05125e+07	4.32045e+07	6.23078	1.92788e+06	2.73392e+07	2.92671e+07	6.58719	2.42758e+06	4.06644e+07	4.3092e+07	5.63347
P62277	P62277	40S ribosomal protein S13	RPS13	1690	7.24954e+06	7.24954e+06	5.60855e+06	7.63655e+06	1.32451e+07	42.3443	9.32857e+06	9.37274e+06	1.87013e+07	49.8819	8.75395e+06	1.39955e+07	2.27494e+07	38.4799	1.64694e+07	1.2288e+07	2.87574e+07	57.2702	7.97931e+06	7.94711e+06	1.59264e+07	50.1011	9.76387e+06	1.05569e+07	2.03208e+07	48.0487
P62263	P62263	40S ribosomal protein S14	RPS14	1686	2.68803e+06	2.68803e+06	2.14678e+06	2.64722e+06	4.794e+06	44.7805	2.88925e+06	3.00072e+06	5.88997e+06	49.0537	2.55662e+06	4.0403e+06	6.59691e+06	38.7547	5.00723e+06	3.66473e+06	8.67196e+06	57.7404	2.35911e+06	2.43886e+06	4.79796e+06	49.1689	3.07326e+06	3.0885e+06	6.16175e+06	49.8763
P62244	P62244	40S ribosomal protein S15a	RPS15A	1682	3.78382e+06	3.78382e+06	2.19952e+06	3.32507e+06	5.52458e+06	39.8133	3.3504e+06	3.45848e+06	6.80888e+06	49.2063	3.29716e+06	5.05176e+06	8.34891e+06	39.492	5.60921e+06	4.03543e+06	9.64464e+06	58.1588	2.90673e+06	2.74159e+06	5.64832e+06	51.4619	3.66182e+06	3.92722e+06	7.58904e+06	48.2515
P62249	P62249	40S ribosomal protein S16	RPS16	1683	5.41337e+06	5.41337e+06	3.6921e+06	4.21155e+06	7.90364e+06	46.7138	5.61494e+06	4.86786e+06	1.04828e+07	53.5634	4.78836e+06	5.61696e+06	1.04053e+07	46.0184	1.09536e+07	5.91915e+06	1.68727e+07	64.9188	5.35386e+06	3.90789e+06	9.26176e+06	57.8061	6.83659e+06	5.65554e+06	1.24921e+07	54.7271
P08708	P08708	40S ribosomal protein S17	RPS17	777	3.48946e+06	3.48946e+06	1.44629e+06	2.73233e+06	4.17862e+06	34.6117	2.35776e+06	3.26201e+06	5.61977e+06	41.9548	1.97107e+06	4.19318e+06	6.16425e+06	31.9758	4.09683e+06	4.93843e+06	9.03526e+06	45.3427	1.8988e+06	2.64977e+06	4.54857e+06	41.745	2.42743e+06	4.1894e+06	6.61683e+06	36.6857
P62269	P62269	40S ribosomal protein S18	RPS18	1688	3.75287e+06	3.75287e+06	2.75734e+06	3.76157e+06	6.5189e+06	42.2976	4.04876e+06	4.7829e+06	8.83166e+06	45.8437	3.84701e+06	6.35521e+06	1.02022e+07	37.7076	7.56796e+06	6.87131e+06	1.44393e+07	52.4123	3.57614e+06	4.35118e+06	7.92732e+06	45.1115	4.67325e+06	5.40783e+06	1.00811e+07	46.3566
P39019	P39019	40S ribosomal protein S19	RPS19	1290	4.00236e+06	4.00236e+06	2.61199e+06	3.69273e+06	6.30472e+06	41.4291	4.09532e+06	4.24408e+06	8.33939e+06	49.1081	3.53222e+06	5.94841e+06	9.48062e+06	37.2572	7.90264e+06	5.8671e+06	1.37697e+07	57.3913	3.84282e+06	4.06557e+06	7.90839e+06	48.5917	5.12262e+06	5.24402e+06	1.03666e+07	49.4145
P23396	P23396	40S ribosomal protein S3	RPS3	1066	1.39378e+07	1.39378e+07	1.13881e+07	1.4377e+07	2.57651e+07	44.1996	1.58473e+07	1.62421e+07	3.20894e+07	49.3849	1.49338e+07	2.18825e+07	3.68164e+07	40.563	2.78953e+07	2.06776e+07	4.85729e+07	57.4297	1.28932e+07	1.25901e+07	2.54832e+07	50.5947	1.67708e+07	1.80647e+07	3.48354e+07	48.1429
P62241	P62241	40S ribosomal protein S8	RPS8	1681	8.13443e+06	8.13443e+06	6.31205e+06	8.18068e+06	1.44927e+07	43.5532	9.539e+06	9.66879e+06	1.92078e+07	49.6621	8.5709e+06	1.41263e+07	2.26972e+07	37.762	1.6106e+07	1.14171e+07	2.7523e+07	58.5181	8.1521e+06	7.45958e+06	1.56117e+07	52.218	1.04855e+07	1.10212e+07	2.15067e+07	48.7545
P46781	P46781	40S ribosomal protein S9	RPS9	1375	1.08139e+07	1.08139e+07	9.34442e+06	1.09511e+07	2.02955e+07	46.0419	1.32531e+07	1.36037e+07	2.68568e+07	49.3472	1.21556e+07	1.86587e+07	3.08143e+07	39.4478	2.28369e+07	1.63136e+07	3.91505e+07	58.3311	1.11804e+07	1.02479e+07	2.14282e+07	52.1759	1.45837e+07	1.49615e+07	2.95452e+07	49.3605
Q96CM3	Q96CM3	RNA pseudouridylate synthase domain-containing protein 4	RPUSD4	3161	354890	354890	97108.1	874116	971224	9.99852	204949	672765	877714	23.3503	188658	1.11642e+06	1.30508e+06	14.4556	591319	403369	994688	59.4477	446792	726551	1.17334e+06	38.0785	504157	554798	1.05895e+06	47.6089
Q9P2E9;REV__Q9P2M7;Q8N4C6	Q9P2E9	Ribosome-binding protein 1	RRBP1	3991	1.03793e+07	1.03793e+07	1.61451e+06	2.28418e+07	2.44563e+07	6.60159	2.18082e+06	2.6301e+07	2.84818e+07	7.65688	1.95139e+06	4.02922e+07	4.22436e+07	4.61936	5.20657e+06	2.62381e+07	3.14447e+07	16.5579	2.57334e+06	2.0747e+07	2.33203e+07	11.0347	3.51063e+06	2.76927e+07	3.12033e+07	11.2508
Q8WWV3	Q8WWV3	Reticulon-4-interacting protein 1, mitochondrial	RTN4IP1	3005	424699	424699	75177.1	705685	780862	9.62745	114936	814823	929759	12.3619	101382	1.11985e+06	1.22123e+06	8.30167	619308	1.19281e+06	1.81212e+06	34.176	473567	827884	1.30145e+06	36.3876	574097	813719	1.38782e+06	41.3669
Q9Y230	Q9Y230	RuvB-like 2	RUVBL2	4176	6.35023e+06	6.35023e+06	5.66195e+06	4.69308e+06	1.0355e+07	54.6783	7.60732e+06	5.15837e+06	1.27657e+07	59.5919	7.38755e+06	7.09349e+06	1.4481e+07	51.0153	1.28704e+07	8.04511e+06	2.09155e+07	61.5351	7.26907e+06	5.21225e+06	1.24813e+07	58.2396	9.1879e+06	6.87585e+06	1.60638e+07	57.1965
Q9NTJ5	Q9NTJ5	Phosphatidylinositide phosphatase SAC1	SACM1L	3829	2.04749e+06	2.04749e+06	488409	2.00819e+06	2.49659e+06	19.563	641960	2.25451e+06	2.89647e+06	22.1636	734427	3.17616e+06	3.91058e+06	18.7805	1.07087e+06	3.56161e+06	4.63248e+06	23.1166	648801	2.41467e+06	3.06347e+06	21.1786	795479	3.16107e+06	3.95655e+06	20.1054
Q9Y512	Q9Y512	Sorting and assembly machinery component 50 homolog	SAMM50	4281	9.27984e+06	9.27984e+06	2.21422e+06	1.19058e+07	1.412e+07	15.6815	3.39732e+06	1.17191e+07	1.51165e+07	22.4743	3.24136e+06	1.54439e+07	1.86853e+07	17.3471	4.43123e+06	1.42508e+07	1.8682e+07	23.7192	2.40618e+06	1.19733e+07	1.43795e+07	16.7334	3.15971e+06	1.45393e+07	1.7699e+07	17.8525
Q9NR31	Q9NR31	GTP-binding protein SAR1a	SAR1A	3796	3.01745e+06	3.01745e+06	3.04091e+06	2.70352e+06	5.74444e+06	52.9367	4.54201e+06	2.96213e+06	7.50414e+06	60.5267	3.81069e+06	3.8229e+06	7.63359e+06	49.92	6.43163e+06	4.05647e+06	1.04881e+07	61.3231	3.26607e+06	2.45939e+06	5.72546e+06	57.0447	3.92591e+06	3.60306e+06	7.52897e+06	52.144
Q9Y6B6	Q9Y6B6	GTP-binding protein SAR1b	SAR1B	4333	100979	100979	72857.9	105735	178593	40.7955	94032.8	137436	231469	40.6244	85592.4	208394	293987	29.1144	138363	173252	311614	44.4019	56823	122425	179248	31.7008	87697.9	147214	234912	37.3322
Q9NP81	Q9NP81	Serine--tRNA ligase, mitochondrial	SARS2	3764	867899	867899	60749.3	1.18606e+06	1.24681e+06	4.87236	123727	1.04717e+06	1.1709e+06	10.5669	131142	1.35861e+06	1.48975e+06	8.80293	659185	1.17944e+06	1.83862e+06	35.8521	603510	1.198e+06	1.80151e+06	33.5002	562794	1.37046e+06	1.93326e+06	29.1112
Q14108	Q14108	Lysosome membrane protein 2	SCARB2	2102	2.12799e+06	2.12799e+06	449541	4.15778e+06	4.60732e+06	9.75711	542628	4.00304e+06	4.54567e+06	11.9372	734788	6.14981e+06	6.8846e+06	10.6729	1.2059e+06	4.05732e+06	5.26322e+06	22.9119	732569	3.47847e+06	4.21104e+06	17.3964	864729	4.10067e+06	4.9654e+06	17.4151
Q8NBX0	Q8NBX0	Saccharopine dehydrogenase-like oxidoreductase	SCCPDH	2872	1.50915e+06	1.50915e+06	338562	2.06579e+06	2.40436e+06	14.0812	477086	2.12726e+06	2.60434e+06	18.3188	538418	2.73939e+06	3.27781e+06	16.4262	899657	2.51733e+06	3.41699e+06	26.3289	611864	1.97066e+06	2.58252e+06	23.6925	736766	2.31971e+06	3.05648e+06	24.1051
O75880	O75880	Protein SCO1 homolog, mitochondrial	SCO1	506	1.2586e+06	1.2586e+06	219480	1.66117e+06	1.88065e+06	11.6704	302567	1.62705e+06	1.92961e+06	15.6802	293334	2.02082e+06	2.31415e+06	12.6756	662653	1.89451e+06	2.55716e+06	25.9136	421054	1.72722e+06	2.14827e+06	19.5996	454815	2.06788e+06	2.52269e+06	18.029
O43819	O43819	Protein SCO2 homolog, mitochondrial	SCO2	341	332233	332233	177548	459232	636780	27.8822	170949	451750	622699	27.4529	209477	586563	796040	26.3149	355707	417521	773228	46.0029	234670	381615	616285	38.0781	241392	465919	707311	34.1281
P22307	P22307	Non-specific lipid-transfer protein	SCP2	1048	3.46207e+06	3.46207e+06	1.08226e+06	3.71855e+06	4.80081e+06	22.5432	1.1048e+06	3.57001e+06	4.67481e+06	23.6329	1.104e+06	5.17471e+06	6.27871e+06	17.5832	1.67918e+06	5.00622e+06	6.6854e+06	25.1171	931788	4.14148e+06	5.07327e+06	18.3666	1.3805e+06	5.49036e+06	6.87086e+06	20.092
P31040	P31040	Succinate dehydrogenase [ubiquinone] flavoprotein subunit, mitochondrial	SDHA	1188	2.42868e+07	2.42868e+07	1.24835e+06	3.67689e+07	3.80172e+07	3.28365	1.79498e+06	3.36453e+07	3.54403e+07	5.06481	1.55865e+06	4.16668e+07	4.32255e+07	3.60585	2.36091e+07	2.65683e+07	5.01774e+07	47.0512	2.43997e+07	2.50822e+07	4.94819e+07	49.3103	2.84249e+07	3.05972e+07	5.90221e+07	48.1598
P21912	P21912	Succinate dehydrogenase [ubiquinone] iron-sulfur subunit, mitochondrial	SDHB	1038	4.60955e+06	4.60955e+06	1.00601e+06	8.1358e+06	9.14181e+06	11.0045	1.27033e+06	7.47207e+06	8.7424e+06	14.5307	1.30234e+06	9.5206e+06	1.08229e+07	12.0331	4.21051e+06	6.37759e+06	1.05881e+07	39.7664	3.33304e+06	5.69046e+06	9.02349e+06	36.9373	3.92619e+06	6.76535e+06	1.06915e+07	36.7224
Q9H9B4	Q9H9B4	Sideroflexin-1	SFXN1	3709	1.81357e+07	1.81357e+07	3.14502e+06	2.14473e+07	2.45923e+07	12.7886	4.47185e+06	2.14061e+07	2.58779e+07	17.2806	4.11622e+06	2.87411e+07	3.28573e+07	12.5276	6.45277e+06	2.50995e+07	3.15522e+07	20.4511	3.41728e+06	1.95389e+07	2.29562e+07	14.8861	4.29812e+06	2.63477e+07	3.06458e+07	14.0252
Q9BWM7	Q9BWM7	Sideroflexin-3	SFXN3	3521	4.58598e+06	4.58598e+06	765842	4.91096e+06	5.6768e+06	13.4907	1.22736e+06	4.95096e+06	6.17833e+06	19.8656	1.2041e+06	6.57363e+06	7.77773e+06	15.4813	1.70904e+06	6.04218e+06	7.75122e+06	22.0487	855147	4.99396e+06	5.84911e+06	14.6201	1.20177e+06	6.13795e+06	7.33972e+06	16.3735
Q9Y371	Q9Y371	Endophilin-B1	SH3GLB1	4231	42674.9	42674.9	20141.9	48814.2	68956.1	29.2097	28265.6	45983.5	74249.1	38.0687	28924.9	62104.5	91029.4	31.7753	57156	56538.4	113694	50.2716	29939.2	59064.7	89003.9	33.6381	45845.8	72224.4	118070	38.8293
P34897	P34897	Serine hydroxymethyltransferase, mitochondrial	SHMT2	1230	2.84203e+07	2.84203e+07	1.13559e+06	3.35424e+07	3.4678e+07	3.27467	1.35227e+06	3.02432e+07	3.15955e+07	4.27994	1.16275e+06	3.76935e+07	3.88563e+07	2.99245	4.41009e+06	4.38531e+07	4.82632e+07	9.13758	3.97949e+06	4.18862e+07	4.58657e+07	8.6764	4.27584e+06	5.03602e+07	5.46361e+07	7.82604
P53007	P53007	Tricarboxylate transport protein, mitochondrial	SLC25A1	1525	5.91684e+06	5.91684e+06	1.69256e+06	5.51208e+06	7.20464e+06	23.4927	2.30669e+06	6.1666e+06	8.47329e+06	27.223	2.17476e+06	7.31655e+06	9.49131e+06	22.9132	3.49381e+06	8.31879e+06	1.18126e+07	29.5769	2.05488e+06	6.93514e+06	8.99002e+06	22.8574	2.41083e+06	7.81324e+06	1.02241e+07	23.58
Q9UBX3	Q9UBX3	Mitochondrial dicarboxylate carrier	SLC25A10	4027	3.74505e+06	3.74505e+06	1.34766e+06	4.35458e+06	5.70224e+06	23.6339	1.91098e+06	4.32874e+06	6.23972e+06	30.626	1.98647e+06	5.53795e+06	7.52442e+06	26.4003	2.73651e+06	5.14853e+06	7.88504e+06	34.7051	1.70353e+06	4.16054e+06	5.86407e+06	29.0504	1.88549e+06	5.32702e+06	7.2125e+06	26.1419
Q02978	Q02978	Mitochondrial 2-oxoglutarate/malate carrier protein	SLC25A11	1871	1.19918e+07	1.19918e+07	2.9937e+06	1.20699e+07	1.50636e+07	19.8737	4.27376e+06	1.23218e+07	1.65955e+07	25.7525	4.30438e+06	1.5619e+07	1.99234e+07	21.6047	5.79872e+06	1.37524e+07	1.95511e+07	29.6593	3.13367e+06	1.24322e+07	1.55658e+07	20.1317	4.08033e+06	1.52396e+07	1.932e+07	21.1198
O75746	O75746	Calcium-binding mitochondrial carrier protein Aralar1	SLC25A12	493	1.58785e+06	1.58785e+06	490207	1.50421e+06	1.99442e+06	24.5789	801708	1.52678e+06	2.32849e+06	34.4304	608375	1.9701e+06	2.57848e+06	23.5943	859886	1.84673e+06	2.70662e+06	31.7697	466395	1.5198e+06	1.98619e+06	23.4819	771606	1.9162e+06	2.6878e+06	28.7077
Q9UJS0	Q9UJS0	Calcium-binding mitochondrial carrier protein Aralar2	SLC25A13	4088	1.55476e+07	1.55476e+07	4.08234e+06	2.05067e+07	2.4589e+07	16.6023	6.19685e+06	2.05103e+07	2.67071e+07	23.203	5.79245e+06	2.64309e+07	3.22233e+07	17.976	8.44757e+06	2.25368e+07	3.09844e+07	27.2639	4.37076e+06	2.01453e+07	2.45161e+07	17.8281	5.56587e+06	2.58262e+07	3.13921e+07	17.7302
Q9HC21	Q9HC21	Mitochondrial thiamine pyrophosphate carrier	SLC25A19	3735	428677	428677	126789	427912	554701	22.8571	177960	477667	655627	27.1435	175166	525941	701107	24.9843	329050	632478	961528	34.2216	169075	481980	651054	25.9694	198586	543739	742324	26.7519
O43772	O43772	Mitochondrial carnitine/acylcarnitine carrier protein	SLC25A20	333	1.03834e+06	1.03834e+06	136400	1.04147e+06	1.17787e+06	11.5802	302691	1.05034e+06	1.35303e+06	22.3714	239130	1.45991e+06	1.69904e+06	14.0744	442167	1.26802e+06	1.71019e+06	25.8549	203366	1.01961e+06	1.22298e+06	16.6288	259610	1.18838e+06	1.44799e+06	17.929
Q9H936;Q9H1K4	Q9H936	Mitochondrial glutamate carrier 1	SLC25A22	3705	1.46337e+06	1.46337e+06	553662	1.6582e+06	2.21186e+06	25.0315	845620	1.83464e+06	2.68026e+06	31.5499	854424	2.00498e+06	2.85941e+06	29.8812	1.37925e+06	2.48579e+06	3.86504e+06	35.6852	637158	2.11491e+06	2.75206e+06	23.152	882862	2.47756e+06	3.36042e+06	26.2724
Q6NUK1	Q6NUK1	Calcium-binding mitochondrial carrier protein SCaMC-1	SLC25A24	2522	1.13617e+07	1.13617e+07	1.88273e+06	1.44465e+07	1.63292e+07	11.5298	2.56929e+06	1.38258e+07	1.63951e+07	15.6711	2.23345e+06	1.75296e+07	1.97631e+07	11.3011	3.6773e+06	1.54122e+07	1.90895e+07	19.2635	1.76461e+06	1.38404e+07	1.5605e+07	11.308	2.53152e+06	1.66337e+07	1.91652e+07	13.2089
Q8N8R3	Q8N8R3	Mitochondrial basic amino acids transporter	SLC25A29	2848	73407.7	73407.7	38721.9	118926	157648	24.5623	68008.1	128513	196521	34.606	68869.4	156846	225716	30.5116	78791.2	136678	215469	36.5673	58576.6	122366	180942	32.3731	61567.4	151510	213078	28.8944
Q00325	Q00325	Phosphate carrier protein, mitochondrial	SLC25A3	1823	4.94633e+07	4.94633e+07	1.40529e+07	6.65183e+07	8.05712e+07	17.4416	1.85225e+07	6.53805e+07	8.3903e+07	22.0761	1.76119e+07	7.83781e+07	9.599e+07	18.3477	2.82928e+07	7.17928e+07	1.00086e+08	28.2686	1.51619e+07	6.34282e+07	7.85901e+07	19.2923	1.80231e+07	7.94337e+07	9.74568e+07	18.4934
Q9H2D1	Q9H2D1	Mitochondrial folate transporter/carrier	SLC25A32	3629	421614	421614	118929	627834	746763	15.9259	71450	622956	694406	10.2894	41648.9	816362	858011	4.85413	365820	739504	1.10532e+06	33.0962	238842	591784	830626	28.7545	155774	758134	913908	17.0449
P12235	P12235	ADP/ATP translocase 1	SLC25A4	863	1.28283e+06	1.28283e+06	325146	867169	1.19231e+06	27.2701	406088	1.0075e+06	1.41359e+06	28.7274	350957	978207	1.32916e+06	26.4043	526519	1.57338e+06	2.0999e+06	25.0735	244313	1.18451e+06	1.42882e+06	17.0989	295642	1.39989e+06	1.69553e+06	17.4365
Q96AG3	Q96AG3	Solute carrier family 25 member 46	SLC25A46	3139	557325	557325	1376.2	1.54813e+06	1.54951e+06	0.0888155	10787	1.93796e+06	1.94874e+06	0.553537	1901.76	2.75933e+06	2.76124e+06	0.0688736	16307.3	2.30344e+06	2.31974e+06	0.702977	2398.01	2.16855e+06	2.17095e+06	0.110459	4057.94	1.54585e+06	1.54991e+06	0.261818
P05141;Q9H0C2	P05141	ADP/ATP translocase 2;ADP/ATP translocase 2, N-terminally processed	SLC25A5	701	5.0233e+07	5.0233e+07	1.5084e+07	3.89271e+07	5.4011e+07	27.9276	1.98412e+07	4.37196e+07	6.35609e+07	31.2161	1.848e+07	4.77099e+07	6.619e+07	27.9197	3.24956e+07	6.45276e+07	9.70232e+07	33.4926	1.64919e+07	5.41082e+07	7.06e+07	23.3596	1.87035e+07	6.01015e+07	7.8805e+07	23.734
P12236	P12236	ADP/ATP translocase 3;ADP/ATP translocase 3, N-terminally processed	SLC25A6	864	1.62595e+08	1.62595e+08	3.81963e+07	1.60345e+08	1.98541e+08	19.2385	5.07968e+07	1.70199e+08	2.20996e+08	22.9854	4.73681e+07	2.01542e+08	2.4891e+08	19.0302	7.65278e+07	2.07232e+08	2.8376e+08	26.9692	4.1574e+07	1.78558e+08	2.20132e+08	18.8859	4.7799e+07	2.1479e+08	2.62589e+08	18.203
Q5K4L6	Q5K4L6	Long-chain fatty acid transport protein 3	SLC27A3	2426	91540.5	91540.5	53641.6	195300	248941	21.5479	21520.6	224668	246189	8.74151	127393	387908	515301	24.7221	130331	301287	431618	30.196	182907	200471	383378	47.7092	305694	211217	516912	59.1386
Q9GZT3	Q9GZT3	SRA stem-loop-interacting RNA-binding protein, mitochondrial	SLIRP	3584	687622	687622	214155	2.07846e+06	2.29261e+06	9.34109	308227	1.70212e+06	2.01034e+06	15.3321	340082	2.15701e+06	2.49709e+06	13.6191	603091	796464	1.39956e+06	43.0916	579805	778863	1.35867e+06	42.6745	650780	1.01575e+06	1.66653e+06	39.05
Q96EX1	Q96EX1	Small integral membrane protein 12	SMIM12	3199	521308	521308	47593.8	775145	822739	5.7848	49459.9	882986	932446	5.30432	55061.7	1.20617e+06	1.26123e+06	4.36572	108824	1.4031e+06	1.51192e+06	7.19773	55566.5	993202	1.04877e+06	5.29827	62849.2	1.22164e+06	1.28449e+06	4.89292
Q8WVI0	Q8WVI0	Small integral membrane protein 4	SMIM4	2987	51086.9	51086.9	21410.5	75529.5	96940	22.0864	39683.7	78032.1	117716	33.7115	31645.4	121920	153565	20.6072	61078.2	88654.7	149733	40.7914	49360.8	81161	130522	37.8181	74179.7	105447	179627	41.2965
Q7KZF4	Q7KZF4	Staphylococcal nuclease domain-containing protein 1	SND1	2619	1.53654e+07	1.53654e+07	3.78351e+06	2.13998e+07	2.51833e+07	15.0239	5.44934e+06	2.36304e+07	2.90798e+07	18.7393	4.26981e+06	3.59694e+07	4.02393e+07	10.611	1.10463e+07	2.86087e+07	3.9655e+07	27.856	5.78568e+06	2.07001e+07	2.64857e+07	21.8445	7.60543e+06	3.11771e+07	3.87826e+07	19.6104
P00441	P00441	Superoxide dismutase [Cu-Zn]	SOD1	638	652148	652148	1910.49	875238	877149	0.217807	185355	838598	1.02395e+06	18.1019	101230	1.24506e+06	1.34629e+06	7.51923	17113.8	1.06652e+06	1.08363e+06	1.5793	42646.3	1.07013e+06	1.11278e+06	3.83241	130734	1.41313e+06	1.54387e+06	8.46795
P04179	P04179	Superoxide dismutase [Mn], mitochondrial	SOD2	680	2.32073e+06	2.32073e+06	186744	4.05483e+06	4.24157e+06	4.40271	223825	3.64904e+06	3.87287e+06	5.7793	246796	4.92745e+06	5.17424e+06	4.76971	460938	4.38454e+06	4.84547e+06	9.51275	368442	4.67647e+06	5.04491e+06	7.30323	350605	5.30181e+06	5.65241e+06	6.20275
Q8NB90	Q8NB90	Spermatogenesis-associated protein 5	SPATA5	2858	119798	119798	108219	111501	219721	49.2531	154295	123820	278115	55.4789	121197	178924	300121	40.3827	252136	163098	415234	60.7214	117491	116349	233840	50.2441	160867	133822	294690	54.5887
Q15005	Q15005	Signal peptidase complex subunit 2	SPCS2	2186	5.10215e+06	5.10215e+06	388354	6.67005e+06	7.0584e+06	5.50201	374002	7.31219e+06	7.68619e+06	4.8659	305790	1.07775e+07	1.10833e+07	2.75901	635615	9.52859e+06	1.01642e+07	6.25346	458840	7.40957e+06	7.86841e+06	5.83142	502975	9.99377e+06	1.04967e+07	4.79172
Q8N0X7	Q8N0X7	Spartin	SPG20	2792	162749	162749	124387	300732	425119	29.2594	152040	321621	473661	32.099	131150	368420	499570	26.2527	279361	336307	615668	45.3753	178946	272963	451909	39.5978	233484	413400	646883	36.0936
P35270	P35270	Sepiapterin reductase	SPR	1246	331503	331503	175725	389470	565195	31.091	276179	378596	654775	42.1793	240705	587587	828292	29.0604	497088	646760	1.14385e+06	43.4575	248212	456875	705087	35.203	319162	572327	891489	35.801
Q8WW59	Q8WW59	SPRY domain-containing protein 4	SPRYD4	2998	200724	200724	4138.85	265922	270061	1.53256	18949.3	251311	270260	7.0115	6774.95	288734	295509	2.29264	144102	254536	398638	36.1486	133401	272720	406121	32.8475	164116	321799	485915	33.7747
Q9Y6N5	Q9Y6N5	Sulfide:quinone oxidoreductase, mitochondrial	SQRDL	4351	654658	654658	379931	530825	910756	41.716	496058	638023	1.13408e+06	43.741	502932	863402	1.36633e+06	36.8089	897778	698639	1.59642e+06	56.2371	487122	524832	1.01195e+06	48.1368	689807	614211	1.30402e+06	52.8986
Q9Y5M8	Q9Y5M8	Signal recognition particle receptor subunit beta	SRPRB	4295	9.22693e+06	9.22693e+06	1.48256e+06	1.08381e+07	1.23207e+07	12.0331	1.55585e+06	1.27379e+07	1.42938e+07	10.8848	1.29533e+06	1.70848e+07	1.83801e+07	7.04742	2.5604e+06	1.80837e+07	2.06441e+07	12.4025	1.37525e+06	1.26762e+07	1.40514e+07	9.78722	2.19255e+06	1.625e+07	1.84426e+07	11.8886
Q04837	Q04837	Single-stranded DNA-binding protein, mitochondrial	SSBP1	1886	1.55481e+07	1.55481e+07	4.65394e+06	1.72738e+07	2.19278e+07	21.224	5.65773e+06	1.50383e+07	2.06961e+07	27.3372	5.80803e+06	1.93078e+07	2.51158e+07	23.125	1.18364e+07	1.82001e+07	3.00365e+07	39.4068	9.82932e+06	1.76822e+07	2.75115e+07	35.7281	1.22027e+07	2.22636e+07	3.44664e+07	35.4047
P51571	P51571	Translocon-associated protein subunit delta	SSR4	1485	8.04891e+06	8.04891e+06	652637	1.12295e+07	1.18822e+07	5.49258	777425	1.23625e+07	1.314e+07	5.91649	913122	1.64983e+07	1.74114e+07	5.24439	1.46856e+06	1.35716e+07	1.50402e+07	9.76427	1.20637e+06	1.05385e+07	1.17449e+07	10.2715	1.25549e+06	1.58699e+07	1.71254e+07	7.33119
P40763	P40763	Signal transducer and activator of transcription 3	STAT3	1307	730796	730796	699106	790110	1.48922e+06	46.9446	979081	899281	1.87836e+06	52.1242	918826	1.26899e+06	2.18782e+06	41.9974	1.66309e+06	1.09321e+06	2.7563e+06	60.3377	812027	783776	1.5958e+06	50.8852	1.04911e+06	1.07944e+06	2.12855e+06	49.2875
Q9UJZ1	Q9UJZ1	Stomatin-like protein 2, mitochondrial	STOML2	4095	1.22684e+07	1.22684e+07	2.05783e+06	1.64984e+07	1.85563e+07	11.0897	2.65236e+06	1.7208e+07	1.98604e+07	13.355	2.7439e+06	2.21105e+07	2.48544e+07	11.0399	5.39477e+06	1.95056e+07	2.49003e+07	21.6655	3.78721e+06	1.57788e+07	1.9566e+07	19.356	4.61969e+06	1.86145e+07	2.32342e+07	19.8832
P61764	P61764	Syntaxin-binding protein 1	STXBP1	1661	269362	269362	103807	321734	425540	24.3941	140248	349801	490049	28.6192	128870	533179	662049	19.4653	213388	524297	737685	28.9267	101719	302897	404616	25.1397	116354	443871	560225	20.7692
Q9P2R7	Q9P2R7	Succinyl-CoA ligase [ADP-forming] subunit beta, mitochondrial	SUCLA2	3997	3.67826e+06	3.67826e+06	1.47031e+06	5.56238e+06	7.0327e+06	20.9068	1.84405e+06	5.11509e+06	6.95915e+06	26.4983	1.65684e+06	6.71532e+06	8.37215e+06	19.7899	4.57872e+06	5.47833e+06	1.0057e+07	45.5275	2.887e+06	5.46389e+06	8.35088e+06	34.5712	3.52107e+06	6.32143e+06	9.84251e+06	35.7742
P53597	P53597	Succinyl-CoA ligase [ADP/GDP-forming] subunit alpha, mitochondrial	SUCLG1	1533	5.86212e+06	5.86212e+06	748398	8.89821e+06	9.64661e+06	7.75814	1.20703e+06	7.23564e+06	8.44267e+06	14.2967	874235	9.98962e+06	1.08639e+07	8.04718	4.62537e+06	8.24566e+06	1.2871e+07	35.9363	2.97243e+06	6.4769e+06	9.44933e+06	31.4565	3.49454e+06	9.23988e+06	1.27344e+07	27.4417
Q96I99	Q96I99	Succinyl-CoA ligase [GDP-forming] subunit beta, mitochondrial	SUCLG2	3250	5.96581e+06	5.96581e+06	845304	9.00567e+06	9.85098e+06	8.58091	1.05617e+06	7.727e+06	8.78317e+06	12.0249	1.04885e+06	9.78468e+06	1.08335e+07	9.6815	5.29818e+06	7.4851e+06	1.27833e+07	41.4462	4.32093e+06	8.60216e+06	1.29231e+07	33.4358	5.04037e+06	1.00058e+07	1.50462e+07	33.4993
Q8IYB8	Q8IYB8	ATP-dependent RNA helicase SUPV3L1, mitochondrial	SUPV3L1	2779	2.10201e+06	2.10201e+06	639406	2.35132e+06	2.99073e+06	21.3796	835873	2.12937e+06	2.96525e+06	28.189	879606	2.86854e+06	3.74814e+06	23.4678	4.33578e+06	1.72784e+06	6.06362e+06	71.5048	3.6193e+06	1.62527e+06	5.24457e+06	69.0103	4.12105e+06	2.05182e+06	6.17287e+06	66.7607
P57105	P57105	Synaptojanin-2-binding protein	SYNJ2BP	1598	774287	774287	113697	752721	866418	13.1227	179310	813911	993220	18.0534	225477	1.04709e+06	1.27256e+06	17.7183	298882	903107	1.20199e+06	24.8656	234400	682064	916464	25.5765	316290	930753	1.24704e+06	25.3632
Q9BSH4	Q9BSH4	Translational activator of cytochrome c oxidase 1	TACO1	3447	1.2549e+06	1.2549e+06	254350	1.83848e+06	2.09283e+06	12.1534	365257	1.68677e+06	2.05203e+06	17.7998	472408	2.33561e+06	2.80802e+06	16.8236	2.47895e+06	1.80259e+06	4.28154e+06	57.8985	2.12545e+06	1.74715e+06	3.87259e+06	54.8844	2.46975e+06	2.08038e+06	4.55013e+06	54.2786
Q96BW9	Q96BW9	Phosphatidate cytidylyltransferase, mitochondrial	TAMM41	3153	337432	337432	52704.5	511652	564356	9.33886	115951	530066	646017	17.9486	101289	644800	746089	13.5759	368311	434081	802393	45.9016	395716	347835	743550	53.2198	412986	413842	826829	49.9482
Q9BW92	Q9BW92	Threonine--tRNA ligase, mitochondrial	TARS2	3516	1.57484e+06	1.57484e+06	563989	2.27622e+06	2.84021e+06	19.8573	893353	2.23915e+06	3.1325e+06	28.5188	860969	2.93284e+06	3.79381e+06	22.694	3.87197e+06	1.55898e+06	5.43096e+06	71.2945	3.16864e+06	1.29061e+06	4.45925e+06	71.0578	3.64615e+06	1.40706e+06	5.05321e+06	72.1551
Q969Z0	Q969Z0	Protein TBRG4	TBRG4	3124	7.26639e+06	7.26639e+06	2.33903e+06	9.10973e+06	1.14488e+07	20.4304	3.51136e+06	8.53741e+06	1.20488e+07	29.1429	3.20842e+06	1.10675e+07	1.42759e+07	22.4743	2.31095e+07	5.34776e+06	2.84573e+07	81.2077	1.99399e+07	5.00418e+06	2.4944e+07	79.9384	2.3873e+07	5.50063e+06	2.93736e+07	81.2736
Q13488	Q13488	V-type proton ATPase 116 kDa subunit a isoform 3	TCIRG1	2048	942718	942718	640468	1.12257e+06	1.76304e+06	36.3275	1.07283e+06	1.00348e+06	2.07631e+06	51.6701	762688	1.484e+06	2.24669e+06	33.9472	1.86078e+06	1.23632e+06	3.0971e+06	60.0814	1.03649e+06	800216	1.8367e+06	56.4319	1.14438e+06	1.25305e+06	2.39743e+06	47.7335
Q9NZ01	Q9NZ01	Very-long-chain enoyl-CoA reductase	TECR	3940	1.79136e+07	1.79136e+07	3.47296e+06	2.60119e+07	2.94849e+07	11.7788	3.9352e+06	2.94806e+07	3.34158e+07	11.7765	4.32666e+06	3.68394e+07	4.1166e+07	10.5103	8.50588e+06	4.30621e+07	5.1568e+07	16.4945	3.8854e+06	3.08865e+07	3.47719e+07	11.174	5.4371e+06	4.26264e+07	4.80635e+07	11.3123
Q00059	Q00059	Transcription factor A, mitochondrial	TFAM	1821	3.99438e+06	3.99438e+06	6.68351e+06	1.62286e+06	8.30637e+06	80.4624	7.50956e+06	1.3414e+06	8.85096e+06	84.8446	8.62555e+06	2.08003e+06	1.07056e+07	80.5706	1.21513e+07	2.51909e+06	1.46704e+07	82.8288	1.08355e+07	1.59861e+06	1.24341e+07	87.1434	1.23587e+07	1.88463e+06	1.42433e+07	86.7683
Q8WVM0	Q8WVM0	Dimethyladenosine transferase 1, mitochondrial	TFB1M	2990	1.47936e+06	1.47936e+06	636426	1.28681e+06	1.92324e+06	33.0914	916538	1.15784e+06	2.07438e+06	44.1837	844422	1.67315e+06	2.51757e+06	33.5412	3.93976e+06	941213	4.88097e+06	80.7167	3.30591e+06	997659	4.30357e+06	76.8179	3.9275e+06	1.22166e+06	5.14916e+06	76.2745
Q9H5Q4	Q9H5Q4	Dimethyladenosine transferase 2, mitochondrial	TFB2M	3673	2.93242e+06	2.93242e+06	468559	2.41124e+06	2.8798e+06	16.2705	675679	2.25091e+06	2.92658e+06	23.0876	595649	2.84674e+06	3.44238e+06	17.3034	6.91836e+06	1.3768e+06	8.29516e+06	83.4023	6.14772e+06	1.31993e+06	7.46765e+06	82.3247	6.85619e+06	1.63717e+06	8.49335e+06	80.7241
P02786;Q9UP52	P02786	Transferrin receptor protein 1;Transferrin receptor protein 1, serum form	TFRC	663	5.51036e+07	5.51036e+07	4.13931e+06	4.42868e+07	4.84261e+07	8.54768	5.34855e+06	4.67294e+07	5.20779e+07	10.2703	5.15117e+06	6.38569e+07	6.9008e+07	7.46459	8.4542e+06	7.88359e+07	8.72901e+07	9.68518	5.88801e+06	5.1993e+07	5.7881e+07	10.1726	7.10692e+06	6.63618e+07	7.34687e+07	9.67339
Q5T1C6	Q5T1C6	Acyl-coenzyme A thioesterase THEM4	THEM4	2442	78575.8	78575.8	24166	81112.9	105279	22.9543	31253.7	101400	132654	23.5603	26864.8	122521	149386	17.9834	100625	90916.8	191542	52.5343	82837.8	98381.7	181219	45.7113	93138.9	110767	203906	45.6775
Q9NWX6	Q9NWX6	Probable tRNA(His) guanylyltransferase	THG1L	3896	57454.2	57454.2	6647.49	85385.7	92033.2	7.22292	20571.4	79971.6	100543	20.4603	7640.72	75829.6	83470.4	9.15381	40533.3	105188	145721	27.8157	26296.7	76610.9	102908	25.5537	25826.8	93367	119194	21.6679
Q9Y5L4	Q9Y5L4	Mitochondrial import inner membrane translocase subunit Tim13	TIMM13	4294	286272	286272	96397	344263	440660	21.8756	140770	336604	477375	29.4884	112046	441778	553824	20.2313	360244	623864	984108	36.6062	204580	467723	672303	30.4297	255391	583932	839323	30.4282
Q99595	Q99595	Mitochondrial import inner membrane translocase subunit Tim17-A	TIMM17A	3368	469425	469425	113340	650419	763759	14.8398	167688	943880	1.11157e+06	15.0857	155792	1.2773e+06	1.43309e+06	10.871	232131	1.35073e+06	1.58287e+06	14.6652	161737	793704	955441	16.928	185025	1.02708e+06	1.21211e+06	15.2647
O60830	O60830	Mitochondrial import inner membrane translocase subunit Tim17-B	TIMM17B	407	484449	484449	33389.9	501793	535182	6.23897	99466.3	495261	594727	16.7247	87454.9	703571	791026	11.0559	141979	748063	890042	15.9519	70978.9	395438	466416	15.2179	109674	625385	735059	14.9204
Q9BVV7	Q9BVV7	Mitochondrial import inner membrane translocase subunit Tim21	TIMM21	3509	981786	981786	481503	1.31628e+06	1.79778e+06	26.7832	645957	1.19546e+06	1.84142e+06	35.0794	604139	1.56997e+06	2.17411e+06	27.7879	964127	1.05252e+06	2.01665e+06	47.8084	415441	1.01223e+06	1.42767e+06	29.0992	652641	1.24825e+06	1.90089e+06	34.3335
Q9Y584	Q9Y584	Mitochondrial import inner membrane translocase subunit Tim22	TIMM22	4284	159050	159050	18723.9	245250	263974	7.09309	22105.9	276561	298667	7.40153	25872.8	395616	421489	6.13844	44559.8	332428	376988	11.8199	28157.2	279030	307187	9.16613	20510.9	292461	312972	6.55361
O43615	O43615	Mitochondrial import inner membrane translocase subunit TIM44	TIMM44	313	8.84139e+06	8.84139e+06	2.13289e+06	9.88143e+06	1.20143e+07	17.7529	3.01324e+06	9.32616e+06	1.23394e+07	24.4197	2.82238e+06	1.22058e+07	1.50282e+07	18.7806	2.3643e+07	8.6436e+06	3.22866e+07	73.2286	2.02949e+07	7.85533e+06	2.81502e+07	72.0949	2.3344e+07	9.58402e+06	3.2928e+07	70.894
Q3ZCQ8	Q3ZCQ8	Mitochondrial import inner membrane translocase subunit TIM50	TIMM50	2365	3.36327e+06	3.36327e+06	1.00301e+06	5.60959e+06	6.6126e+06	15.1682	1.44968e+06	5.52742e+06	6.9771e+06	20.7777	1.32054e+06	7.32791e+06	8.64846e+06	15.2691	1.89216e+06	5.56209e+06	7.45425e+06	25.3836	962878	4.95245e+06	5.91533e+06	16.2777	1.26031e+06	5.75553e+06	7.01583e+06	17.9637
O60220	O60220	Mitochondrial import inner membrane translocase subunit Tim8 A	TIMM8A	355	4759.39	4759.39	929.907	8209.05	9138.96	10.1752	5547.38	9370.01	14917.4	37.1873	551.673	11504.1	12055.8	4.57601	3122.87	12781.6	15904.4	19.6352	1474.71	10965	12439.7	11.8548	7380.75	14131	21511.8	34.3103
Q92544	Q92544	Transmembrane 9 superfamily member 4	TM9SF4	3034	1.78135e+06	1.78135e+06	107765	2.20051e+06	2.30827e+06	4.66865	133026	2.39191e+06	2.52494e+06	5.2685	134875	3.45677e+06	3.59165e+06	3.75523	122301	2.74009e+06	2.86239e+06	4.27266	138855	2.29098e+06	2.42984e+06	5.71459	173117	2.98494e+06	3.15806e+06	5.48174
P55061	P55061	Bax inhibitor 1	TMBIM6	1568	316056	316056	16023.5	519196	535219	2.99381	19438.4	612549	631987	3.07576	19827.3	733856	753683	2.63072	70403.9	629190	699593	10.0636	13639.6	345811	359451	3.79456	20407.9	528495	548903	3.71795
P49755	P49755	Transmembrane emp24 domain-containing protein 10	TMED10	1435	1.30902e+07	1.30902e+07	677629	1.77072e+07	1.83848e+07	3.68581	771906	2.07017e+07	2.14736e+07	3.59467	630331	2.71802e+07	2.78105e+07	2.26652	842905	2.89462e+07	2.97892e+07	2.82957	680450	2.03728e+07	2.10532e+07	3.23205	958179	2.58066e+07	2.67647e+07	3.58
Q9BVK6	Q9BVK6	Transmembrane emp24 domain-containing protein 9	TMED9	3501	3.4588e+06	3.4588e+06	216162	4.63215e+06	4.84831e+06	4.4585	244001	4.87967e+06	5.12367e+06	4.76224	199582	6.4372e+06	6.63678e+06	3.00721	269981	6.67063e+06	6.94061e+06	3.88987	243537	4.62252e+06	4.86606e+06	5.00482	328040	6.13519e+06	6.46323e+06	5.07548
P17152	P17152	Transmembrane protein 11, mitochondrial	TMEM11	949	893585	893585	310687	1.1288e+06	1.43948e+06	21.5832	420220	1.09591e+06	1.51613e+06	27.7166	348494	1.54836e+06	1.89685e+06	18.3722	527038	1.39215e+06	1.91919e+06	27.4615	266036	1.11037e+06	1.3764e+06	19.3284	360526	1.35575e+06	1.71627e+06	21.0063
Q9H061	Q9H061	Transmembrane protein 126A	TMEM126A	3591	1.19655e+06	1.19655e+06	512495	1.62493e+06	2.13743e+06	23.9772	657212	1.76016e+06	2.41737e+06	27.187	745235	2.39444e+06	3.13967e+06	23.7361	1.22703e+06	1.76945e+06	2.99648e+06	40.949	988744	1.73614e+06	2.72489e+06	36.2857	1.30224e+06	2.00727e+06	3.30951e+06	39.3485
Q9P0S9	Q9P0S9	Transmembrane protein 14C	TMEM14C	3977	1.01012e+06	1.01012e+06	73825.5	1.09358e+06	1.16741e+06	6.32389	110720	1.11418e+06	1.2249e+06	9.03917	110524	1.34645e+06	1.45697e+06	7.58588	241765	1.29346e+06	1.53522e+06	15.7479	91360.4	1.23062e+06	1.32198e+06	6.91086	166730	1.48287e+06	1.6496e+06	10.1073
Q9NX00	Q9NX00	Transmembrane protein 160	TMEM160	3898	143375	143375	64714.2	265014	329728	19.6265	122603	293940	416543	29.4334	118454	411450	529904	22.3539	180396	306330	486727	37.0632	91783.8	271444	363228	25.2689	99097.4	351719	450816	21.9818
Q6PI78	Q6PI78	Transmembrane protein 65	TMEM65	2554	1.82241e+06	1.82241e+06	345768	2.87618e+06	3.22195e+06	10.7316	501350	2.95565e+06	3.457e+06	14.5025	467323	3.88766e+06	4.35498e+06	10.7308	710331	3.53252e+06	4.24285e+06	16.7418	391495	2.72752e+06	3.11901e+06	12.5519	562971	3.43424e+06	3.99721e+06	14.0841
Q9BUB7	Q9BUB7	Transmembrane protein 70, mitochondrial	TMEM70	3475	1.65234e+06	1.65234e+06	344832	2.26367e+06	2.6085e+06	13.2195	455769	1.96777e+06	2.42353e+06	18.806	389009	2.56281e+06	2.95181e+06	13.1786	1.24731e+06	2.04166e+06	3.28897e+06	37.924	982012	1.68137e+06	2.66338e+06	36.8709	1.11054e+06	2.04022e+06	3.15076e+06	35.2467
Q6ZXV5	Q6ZXV5	Transmembrane and TPR repeat-containing protein 3	TMTC3	2603	457805	457805	11987	815277	827264	1.449	42085.1	923419	965504	4.35887	29241.3	1.29555e+06	1.32479e+06	2.20724	709194	1.01885e+06	1.72804e+06	41.0404	66773.8	730877	797651	8.37131	373384	1.00867e+06	1.38205e+06	27.0166
Q9H3N1	Q9H3N1	Thioredoxin-related transmembrane protein 1	TMX1	3650	3.27505e+06	3.27505e+06	596300	3.69521e+06	4.29151e+06	13.8949	884931	4.35842e+06	5.24335e+06	16.8772	859556	5.02265e+06	5.88221e+06	14.6128	1.45281e+06	6.73777e+06	8.19058e+06	17.7375	752258	4.71143e+06	5.46369e+06	13.7683	947034	6.34193e+06	7.28896e+06	12.9927
Q9Y320	Q9Y320	Thioredoxin-related transmembrane protein 2	TMX2	4229	600916	600916	9566.7	961064	970631	0.985616	63082.2	1.00789e+06	1.07098e+06	5.89015	63922.5	1.62415e+06	1.68807e+06	3.78671	93770.1	1.43866e+06	1.53243e+06	6.11904	145140	1.0226e+06	1.16774e+06	12.4292	55266.8	1.4298e+06	1.48507e+06	3.72149
Q15388	Q15388	Mitochondrial import receptor subunit TOM20 homolog	TOMM20	2246	1.37326e+06	1.37326e+06	163631	2.27478e+06	2.43841e+06	6.71054	213580	2.19241e+06	2.40599e+06	8.87703	201368	2.93225e+06	3.13362e+06	6.42606	285359	2.62773e+06	2.91309e+06	9.79575	197171	2.05283e+06	2.25e+06	8.76314	235621	2.72868e+06	2.9643e+06	7.94862
Q9NS69	Q9NS69	Mitochondrial import receptor subunit TOM22 homolog	TOMM22	3820	2.7633e+06	2.7633e+06	105314	3.85194e+06	3.95725e+06	2.6613	150191	4.00345e+06	4.15364e+06	3.61588	127609	5.03853e+06	5.16614e+06	2.47011	420339	5.84125e+06	6.26158e+06	6.71298	339477	4.8977e+06	5.23718e+06	6.48205	363950	5.98335e+06	6.3473e+06	5.73394
Q15785	Q15785	Mitochondrial import receptor subunit TOM34	TOMM34	2282	606758	606758	539260	566609	1.10587e+06	48.7635	525412	628574	1.15399e+06	45.5302	865883	763314	1.6292e+06	53.1479	916794	1.10199e+06	2.01878e+06	45.4132	880428	632540	1.51297e+06	58.1921	729741	870767	1.60051e+06	45.5943
O96008	O96008	Mitochondrial import receptor subunit TOM40 homolog	TOMM40	624	2.45006e+07	2.45006e+07	3.14978e+06	3.27728e+07	3.59226e+07	8.76825	4.37684e+06	3.3765e+07	3.81419e+07	11.4752	3.92482e+06	4.23085e+07	4.62333e+07	8.48916	5.9628e+06	4.18917e+07	4.78545e+07	12.4603	3.56114e+06	3.4491e+07	3.80522e+07	9.35858	4.37597e+06	4.18168e+07	4.61927e+07	9.47329
O94826	O94826	Mitochondrial import receptor subunit TOM70	TOMM70A	529	1.66231e+07	1.66231e+07	1.48261e+06	2.09497e+07	2.24323e+07	6.60926	1.79358e+06	2.09498e+07	2.27434e+07	7.88617	1.7193e+06	2.73758e+07	2.90951e+07	5.90925	2.88497e+06	3.04937e+07	3.33787e+07	8.64314	1.67722e+06	2.35477e+07	2.52249e+07	6.64908	2.20625e+06	2.67158e+07	2.8922e+07	7.62826
P60174	P60174	Triosephosphate isomerase	TPI1	1607	2.03885e+06	2.03885e+06	610868	2.6413e+06	3.25217e+06	18.7834	594703	2.44803e+06	3.04273e+06	19.545	386968	3.38536e+06	3.77233e+06	10.2581	817488	4.08297e+06	4.90046e+06	16.6819	540942	3.58931e+06	4.13025e+06	13.0971	748328	4.8575e+06	5.60583e+06	13.3491
O14773	O14773	Tripeptidyl-peptidase 1	TPP1	192	1.05656e+06	1.05656e+06	103839	1.85871e+06	1.96255e+06	5.29102	100478	1.61387e+06	1.71434e+06	5.86101	94305.3	2.71673e+06	2.81104e+06	3.35482	117352	1.75699e+06	1.87435e+06	6.26095	139980	1.40981e+06	1.54979e+06	9.03223	217067	1.55916e+06	1.77623e+06	12.2207
Q9H4I3	Q9H4I3	TraB domain-containing protein	TRABD	3666	402837	402837	170048	514247	684295	24.8501	241786	496008	737794	32.7715	215571	638274	853845	25.2471	244200	522461	766661	31.8524	143118	406100	549218	26.0585	207059	529415	736474	28.1149
Q12931	Q12931	Heat shock protein 75 kDa, mitochondrial	TRAP1	1977	2.96157e+07	2.96157e+07	1.15425e+07	4.57012e+07	5.72437e+07	20.1638	1.60584e+07	4.05277e+07	5.65861e+07	28.3787	1.42893e+07	5.1027e+07	6.53163e+07	21.8771	2.80646e+07	4.52636e+07	7.33282e+07	38.2725	1.40717e+07	4.47532e+07	5.88249e+07	23.9214	1.66966e+07	4.99955e+07	6.66922e+07	25.0354
Q7L0Y3	Q7L0Y3	Mitochondrial ribonuclease P protein 1	TRMT10C	2622	6.6078e+06	6.6078e+06	1.5631e+06	6.10861e+06	7.6717e+06	20.3748	2.33754e+06	5.10122e+06	7.43876e+06	31.4238	2.1561e+06	6.86278e+06	9.01887e+06	23.9065	1.38244e+07	3.72749e+06	1.75519e+07	78.7631	1.22858e+07	3.56184e+06	1.58476e+07	77.5245	1.44563e+07	4.31352e+06	1.87698e+07	77.0188
Q7Z4G4	Q7Z4G4	tRNA (guanine(10)-N2)-methyltransferase homolog	TRMT11	2663	91041.6	91041.6	12938.5	157893	170832	7.57382	27645.1	64136.9	91782	30.1204	27714.7	230593	258308	10.7293	177555	137840	315395	56.296	139748	92772.1	232520	60.1014	164139	194622	358761	45.7516
O75648	O75648	Mitochondrial tRNA-specific 2-thiouridylase 1	TRMU	484	358410	358410	115143	381118	496261	23.2021	129644	382511	512155	25.3135	120380	499700	620081	19.4137	497921	128587	626508	79.4756	379901	299799	679700	55.8925	478345	255437	733782	65.189
Q96Q11	Q96Q11	CCA tRNA nucleotidyltransferase 1, mitochondrial	TRNT1	3309	596761	596761	279935	697111	977046	28.6512	260601	845097	1.1057e+06	23.5689	203147	969369	1.17252e+06	17.3258	1.06707e+06	642688	1.70975e+06	62.4105	841321	787446	1.62877e+06	51.6539	1.07694e+06	571219	1.64816e+06	65.3419
P43897	P43897	Elongation factor Ts, mitochondrial	TSFM	1356	4.47038e+06	4.47038e+06	1.10408e+06	4.89832e+06	6.0024e+06	18.394	1.56751e+06	4.54194e+06	6.10945e+06	25.6571	1.33887e+06	5.52761e+06	6.86647e+06	19.4986	8.40388e+06	3.38677e+06	1.17906e+07	71.2758	6.86346e+06	3.43219e+06	1.02956e+07	66.6637	8.48654e+06	4.0068e+06	1.24933e+07	67.9285
P30536	P30536	Translocator protein	TSPO	1181	1.8401e+06	1.8401e+06	219373	2.40355e+06	2.62293e+06	8.36368	267293	2.35703e+06	2.62433e+06	10.1852	248564	3.02887e+06	3.27743e+06	7.58411	368341	3.12141e+06	3.48975e+06	10.5549	189532	2.31222e+06	2.50175e+06	7.57597	266104	3.30163e+06	3.56774e+06	7.45862
Q16762	Q16762	Thiosulfate sulfurtransferase	TST	2326	792948	792948	161821	766495	928316	17.4316	263289	668301	931589	28.2623	250203	799444	1.04965e+06	23.8369	1.77414e+06	388007	2.16215e+06	82.0546	1.36077e+06	415184	1.77596e+06	76.622	1.60361e+06	546141	2.14975e+06	74.5951
P07437;A6NNZ2;CON__ENSEMBL:ENSBTAP00000025008;Q9H4B7	P07437	Tubulin beta chain	TUBB	742	2.47188e+07	2.47188e+07	3.17786e+07	1.72068e+07	4.89854e+07	64.8736	4.63912e+07	2.10302e+07	6.74215e+07	68.8078	4.21616e+07	2.83631e+07	7.05247e+07	59.7827	7.05707e+07	3.00296e+07	1.006e+08	70.1496	3.60483e+07	1.74112e+07	5.34595e+07	67.4311	4.28908e+07	2.44445e+07	6.73352e+07	63.6973
Q13509	Q13509	Tubulin beta-3 chain	TUBB3	2052	264246	264246	158056	146817	304873	51.8431	272171	161517	433688	62.7573	272308	238277	510585	53.3326	317404	193059	510463	62.1796	183825	165841	349667	52.5716	236473	255288	491761	48.087
P49411	P49411	Elongation factor Tu, mitochondrial	TUFM	1420	6.12736e+07	6.12736e+07	2.15296e+07	7.9388e+07	1.00918e+08	21.3338	2.65152e+07	6.86541e+07	9.51693e+07	27.8611	2.35926e+07	7.99508e+07	1.03543e+08	22.7852	1.06134e+08	5.81962e+07	1.64331e+08	64.5859	7.99159e+07	6.31463e+07	1.43062e+08	55.861	9.58433e+07	7.44474e+07	1.70291e+08	56.2822
Q99757	Q99757	Thioredoxin, mitochondrial	TXN2	3387	313492	313492	202167	464921	667089	30.3059	179865	387866	567731	31.6814	163500	512558	676058	24.1843	176779	411856	588635	30.032	60050.2	431695	491745	12.2117	11585.9	529803	541389	2.14004
O95881	O95881	Thioredoxin domain-containing protein 12	TXNDC12	619	796219	796219	38183.7	1.55713e+06	1.59532e+06	2.39348	42620.8	1.25642e+06	1.29904e+06	3.28094	37157.9	2.06999e+06	2.10715e+06	1.76342	40132.8	1.6067e+06	1.64683e+06	2.43697	40489.6	1.46579e+06	1.50628e+06	2.68805	63061.6	2.22935e+06	2.29241e+06	2.75089
Q9NNW7	Q9NNW7	Thioredoxin reductase 2, mitochondrial	TXNRD2	3757	657618	657618	25778.8	457851	483630	5.33027	93680.6	398901	492582	19.0183	62409	618811	681220	9.16137	278050	364139	642189	43.2972	61033.2	355733	416766	14.6445	275784	486059	761844	36.1996
P04818	P04818	Thymidylate synthase	TYMS	689	111738	111738	99519.8	206190	305709	32.5537	163465	197147	360612	45.3298	151500	300152	451652	33.5436	271221	232129	503349	53.8832	146226	145370	291596	50.1467	169458	191563	361021	46.9384
P22314	P22314	Ubiquitin-like modifier-activating enzyme 1	UBA1	1049	5.22724e+06	5.22724e+06	3.84816e+06	4.20277e+06	8.05094e+06	47.7977	5.46701e+06	4.53992e+06	1.00069e+07	54.6323	4.4652e+06	5.89885e+06	1.03641e+07	43.0836	7.39758e+06	6.31445e+06	1.3712e+07	53.9496	3.81467e+06	3.94681e+06	7.76148e+06	49.1488	4.9261e+06	5.21922e+06	1.01453e+07	48.5554
P62256	P62256	Ubiquitin-conjugating enzyme E2 H	UBE2H	1684	52215	52215	29929.4	91078.2	121008	24.7335	48288.8	145529	193818	24.9145	53069.5	57164.9	110234	48.1424	72026.8	106151	178178	40.4242	43283.8	45186	88469.8	48.9249	58700.4	61119.1	119819	48.9907
P13051	P13051	Uracil-DNA glycosylase	UNG	875	170512	170512	33706.8	275606	309313	10.8973	57512.5	317933	375446	15.3184	35777.5	432129	467907	7.64629	183356	371635	554991	33.0376	139532	285182	424714	32.8531	150329	351232	501560	29.9722
Q9NVA1	Q9NVA1	Ubiquinol-cytochrome-c reductase complex assembly factor 1	UQCC1	3854	577040	577040	73159.4	565762	638922	11.4504	116966	540043	657009	17.8028	87113.4	685823	772937	11.2704	285275	619193	904468	31.5406	194358	481405	675763	28.7613	214626	650980	865605	24.7949
Q9BRT2	Q9BRT2	Ubiquinol-cytochrome-c reductase complex assembly factor 2	UQCC2	3438	199984	199984	18386.3	277351	295737	6.21712	22967.7	238073	261041	8.7985	18259.1	354617	372876	4.89683	141394	220578	361972	39.0622	123209	220613	343822	35.8351	150362	306767	457130	32.8927
Q9UDW1	Q9UDW1	Cytochrome b-c1 complex subunit 9	UQCR10	4029	1.70268e+06	1.70268e+06	361800	2.27203e+06	2.63383e+06	13.7367	544899	2.29034e+06	2.83524e+06	19.2188	575537	2.98563e+06	3.56117e+06	16.1615	896522	2.46759e+06	3.36412e+06	26.6495	495777	2.28506e+06	2.78083e+06	17.8284	864949	2.67419e+06	3.53914e+06	24.4395
P14927	P14927	Cytochrome b-c1 complex subunit 7	UQCRB	911	5.19541e+06	5.19541e+06	147413	7.32669e+06	7.4741e+06	1.97231	175355	6.9152e+06	7.09055e+06	2.47307	123575	9.42245e+06	9.54602e+06	1.29452	366142	6.58383e+06	6.94998e+06	5.26824	305100	5.77588e+06	6.08098e+06	5.01728	421546	7.92308e+06	8.34463e+06	5.0517
P31930	P31930	Cytochrome b-c1 complex subunit 1, mitochondrial	UQCRC1	1197	1.94847e+07	1.94847e+07	1.2893e+06	2.30541e+07	2.43434e+07	5.29632	1.76152e+06	2.16328e+07	2.33944e+07	7.52969	1.39145e+06	2.83325e+07	2.97239e+07	4.68123	9.91022e+06	2.16751e+07	3.15853e+07	31.376	8.50143e+06	1.70628e+07	2.55642e+07	33.2552	9.96812e+06	2.05254e+07	3.04936e+07	32.6893
P22695	P22695	Cytochrome b-c1 complex subunit 2, mitochondrial	UQCRC2	1057	2.24277e+07	2.24277e+07	1.47515e+06	2.49269e+07	2.64021e+07	5.58726	1.96195e+06	2.61973e+07	2.81592e+07	6.96734	1.78189e+06	3.1384e+07	3.31659e+07	5.37267	7.47855e+06	2.78544e+07	3.53329e+07	21.166	6.53064e+06	2.25664e+07	2.90971e+07	22.4443	7.60561e+06	2.66716e+07	3.42772e+07	22.1885
O14949	O14949	Cytochrome b-c1 complex subunit 8	UQCRQ	209	2.03607e+06	2.03607e+06	419558	2.49267e+06	2.91223e+06	14.4068	533175	2.41492e+06	2.94809e+06	18.0854	570548	3.35593e+06	3.92648e+06	14.5308	897228	2.74797e+06	3.6452e+06	24.6139	499263	2.63075e+06	3.13001e+06	15.9508	597343	3.18493e+06	3.78227e+06	15.7932
Q96IX5	Q96IX5	Up-regulated during skeletal muscle growth protein 5	USMG5	3254	3.5143e+06	3.5143e+06	804465	5.09732e+06	5.90179e+06	13.6309	703746	5.95196e+06	6.6557e+06	10.5736	910723	8.02341e+06	8.93413e+06	10.1937	1.84827e+06	7.96587e+06	9.81413e+06	18.8327	1.204e+06	5.97363e+06	7.17763e+06	16.7743	1.43215e+06	6.72191e+06	8.15405e+06	17.5636
O95292	O95292	Vesicle-associated membrane protein-associated protein B/C	VAPB	566	2.88769e+06	2.88769e+06	302234	3.88592e+06	4.18815e+06	7.21641	408122	3.91286e+06	4.32098e+06	9.44512	316525	5.37489e+06	5.69142e+06	5.56145	634799	5.58212e+06	6.21692e+06	10.2108	485362	4.221e+06	4.70636e+06	10.3129	600756	5.89768e+06	6.49844e+06	9.24461
P26640	P26640	Valine--tRNA ligase	VARS	1114	1.23079e+06	1.23079e+06	605244	735103	1.34035e+06	45.1558	925243	815344	1.74059e+06	53.157	798296	970876	1.76917e+06	45.1226	1.51963e+06	1.33527e+06	2.8549e+06	53.229	848789	814115	1.6629e+06	51.0426	884033	1.06097e+06	1.945e+06	45.4515
Q99536	Q99536	Synaptic vesicle membrane protein VAT-1 homolog	VAT1	3359	4.8683e+06	4.8683e+06	631546	2.95716e+06	3.58871e+06	17.5981	901751	3.27771e+06	4.17946e+06	21.5758	683574	4.55263e+06	5.23621e+06	13.0547	1.28756e+06	7.9663e+06	9.25387e+06	13.9138	659705	5.4996e+06	6.1593e+06	10.7107	728290	7.23254e+06	7.96083e+06	9.14842
P21796	P21796	Voltage-dependent anion-selective channel protein 1	VDAC1	1036	1.52245e+08	1.52245e+08	1.35544e+07	1.7261e+08	1.86164e+08	7.28087	1.81429e+07	1.80273e+08	1.98416e+08	9.14389	1.63994e+07	2.21677e+08	2.38077e+08	6.8883	2.23896e+07	2.17456e+08	2.39846e+08	9.33502	1.49231e+07	1.7225e+08	1.87173e+08	7.97288	1.75534e+07	2.14431e+08	2.31985e+08	7.56663
P45880	P45880	Voltage-dependent anion-selective channel protein 2	VDAC2	1358	5.59625e+07	5.59625e+07	5.54501e+06	7.04228e+07	7.59678e+07	7.29916	7.20502e+06	7.23738e+07	7.95788e+07	9.05394	6.44131e+06	8.54977e+07	9.1939e+07	7.00607	9.53491e+06	8.38979e+07	9.34328e+07	10.2051	5.59753e+06	6.80122e+07	7.36097e+07	7.60434	7.56754e+06	8.56636e+07	9.32312e+07	8.11696
Q9Y277	Q9Y277	Voltage-dependent anion-selective channel protein 3	VDAC3	4185	3.80078e+07	3.80078e+07	4.3081e+06	4.20426e+07	4.63507e+07	9.29456	6.10373e+06	4.43401e+07	5.04438e+07	12.1001	5.60768e+06	5.21016e+07	5.77093e+07	9.71711	7.90274e+06	5.25694e+07	6.04721e+07	13.0684	4.67841e+06	4.06454e+07	4.53238e+07	10.3222	5.63586e+06	5.35243e+07	5.91602e+07	9.52644
P08670;P41219;P14136;Q16352;P07196;P07197	P08670	Vimentin	VIM	776	5.91541e+07	5.91541e+07	3.36505e+07	2.77427e+07	6.13932e+07	54.8114	5.18005e+07	2.89836e+07	8.07841e+07	64.1221	4.67808e+07	4.29507e+07	8.97314e+07	52.1342	1.42315e+08	6.16644e+07	2.0398e+08	69.7694	5.55153e+07	2.61209e+07	8.16362e+07	68.0032	7.87494e+07	3.895e+07	1.17699e+08	66.9072
Q96RL7	Q96RL7	Vacuolar protein sorting-associated protein 13A	VPS13A	3320	197678	197678	50541.5	269107	319649	15.8116	79860.9	298594	378455	21.1018	69122.3	398313	467436	14.7875	101522	337527	439050	23.1232	37393.8	309754	347148	10.7717	62942.4	328817	391760	16.0666
A3KMH1	A3KMH1	von Willebrand factor A domain-containing protein 8	VWA8	8	1.03591e+06	1.03591e+06	415731	1.05932e+06	1.47505e+06	28.1842	631049	1.06389e+06	1.69494e+06	37.2313	615267	1.37849e+06	1.99375e+06	30.8598	1.88959e+06	1.21357e+06	3.10315e+06	60.8925	1.33706e+06	1.02453e+06	2.36158e+06	56.617	1.46944e+06	1.17998e+06	2.64942e+06	55.4627
Q9UGM6	Q9UGM6	Tryptophan--tRNA ligase, mitochondrial	WARS2	4042	1.27141e+06	1.27141e+06	286857	796523	1.08338e+06	26.478	410195	808235	1.21843e+06	33.6659	428068	933321	1.36139e+06	31.4435	891012	1.20054e+06	2.09156e+06	42.6004	502104	928913	1.43102e+06	35.0872	638390	1.18835e+06	1.82674e+06	34.9469
Q96I51	Q96I51	Williams-Beuren syndrome chromosomal region 16 protein	WBSCR16	3248	331726	331726	59155.4	478785	537941	10.9966	103447	472042	575490	17.9756	104124	642159	746284	13.9524	488242	449373	937616	52.0728	440579	405742	846322	52.0581	481593	427622	909215	52.968
Q9NQH7	Q9NQH7	Probable Xaa-Pro aminopeptidase 3	XPNPEP3	3782	75347.1	75347.1	25713.4	152302	178016	14.4445	40874	155678	196552	20.7955	32129.9	231757	263887	12.1756	100942	227457	328399	30.7376	47782.3	176221	224003	21.331	52660	183240	235900	22.323
Q9Y2Z4	Q9Y2Z4	Tyrosine--tRNA ligase, mitochondrial	YARS2	4223	3.33221e+06	3.33221e+06	870036	4.22884e+06	5.09887e+06	17.0633	960270	3.85106e+06	4.81133e+06	19.9585	783037	5.24944e+06	6.03247e+06	12.9804	9.91897e+06	2.45876e+06	1.23777e+07	80.1356	8.741e+06	2.06304e+06	1.0804e+07	80.9049	1.06219e+07	2.73332e+06	1.33552e+07	79.5336
P58557	P58557	Putative ribonuclease	YBEY	1603	142763	142763	51299.5	253434	304734	16.8342	100181	215585	315766	31.7262	96414.3	351172	447586	21.5409	508804	182787	691591	73.57	501661	188112	689773	72.7284	512147	173691	685838	74.6746
Q96TA2	Q96TA2	ATP-dependent zinc metalloprotease YME1L1	YME1L1	3349	3.83315e+06	3.83315e+06	1.55585e+06	6.68134e+06	8.23719e+06	18.8882	2.16904e+06	6.80626e+06	8.9753e+06	24.1668	1.98832e+06	8.86291e+06	1.08512e+07	18.3234	2.84556e+06	6.34829e+06	9.19385e+06	30.9507	1.51779e+06	5.52118e+06	7.03898e+06	21.5627	1.72777e+06	6.33128e+06	8.05905e+06	21.4388
P62258	P62258	14-3-3 protein epsilon	YWHAE	1685	5.67699e+06	5.67699e+06	1.16595e+06	5.44083e+06	6.60678e+06	17.6478	1.74842e+06	4.81823e+06	6.56666e+06	26.6258	1.36614e+06	6.59557e+06	7.96172e+06	17.1589	2.48434e+06	7.43879e+06	9.92313e+06	25.0358	1.76479e+06	6.34119e+06	8.10598e+06	21.7715	2.26662e+06	8.34195e+06	1.06086e+07	21.3659
Q04917	Q04917	14-3-3 protein eta	YWHAH	1887	49843.8	49843.8	7746.15	72921.2	80667.4	9.60257	29854.6	77961.1	107816	27.6904	35141.7	101791	136933	25.6635	28612.9	123361	151974	18.8274	29501.8	82782.3	112284	26.2743	21168.7	120010	141179	14.9943
P27348	P27348	14-3-3 protein theta	YWHAQ	1120	203610	203610	85945.1	221040	306985	27.9965	85985.2	205805	291790	29.4682	82326.8	265081	347408	23.6974	134100	306682	440782	30.4232	50482.3	228916	279399	18.0682	106288	344765	451053	23.5644
P63104	P63104	14-3-3 protein zeta/delta	YWHAZ	1738	3.471e+06	3.471e+06	1.4282e+06	4.63939e+06	6.06759e+06	23.5382	1.69331e+06	4.61133e+06	6.30464e+06	26.8581	1.65904e+06	7.19463e+06	8.85367e+06	18.7385	2.24674e+06	7.05367e+06	9.30042e+06	24.1575	1.88656e+06	6.15191e+06	8.03847e+06	23.4692	2.20782e+06	8.12048e+06	1.03283e+07	21.3764
Q8N4Q0	Q8N4Q0	Zinc-binding alcohol dehydrogenase domain-containing protein 2	ZADH2	2821	79988.4	79988.4	51812.7	78854.9	130668	39.6523	70633.8	68653.4	139287	50.7109	67268.1	86777.8	154046	43.6675	200684	86271.7	286955	69.9355	118945	65837	184782	64.3704	124194	79432.9	203627	60.9909
Q5SXM8	Q5SXM8	DNL-type zinc finger protein	DNLZ	2437	18178.8	18178.8	5886.06	589.113	6475.17	90.902	1922.49	10574.4	12496.9	15.3838	4267.73	7791.25	12059	35.3905	20694.4	10814.9	31509.3	65.6772	9461.96	17319.3	26781.3	35.3305	9409.74	17380.7	26790.5	35.1234
Q9NS18	Q9NS18	Glutaredoxin-2, mitochondrial	GLRX2	3819	12579.8	12579.8	4756.16	14766	19522.2	24.3628	3077.53	15384.4	18462	16.6696	2476.11	2271.64	4747.75	52.1533	21825.1	10590	32415.1	67.3301	5237.31	30654	35891.3	14.5922	13879.5	5167.29	19046.8	72.8705

## Sheet: 4_Recovery MitoPQ processed
Protein IDs	Majority protein IDs	Peptide counts (all)	Peptide counts (razor+unique)	Peptide counts (unique)	Protein names	Gene names	Fasta headers	id	pooledcrtl_1	pooledcrtl_2	pooledctrl_3	pooledctrl_4	pooledctrl_5	pooledctrl_6	pooledctrl_7	pooledctrl_8	pooledctrl_9	pooledctrl_10	pooledctrl_11	pooledctrl_12	pooledctrl_13	pooledctrl_14	WT_DMSO_P_1	WT_DMSO_S_1	WT_DMSO_total_1	WT_DMSO_%ins_1	WT_DMSO_P_2	WT_DMSO_S_2	WT_DMSO_total_2	WT_DMSO_%ins_2	WT_DMSO_P_3	WT_DMSO_S_3	WT_DMSO_total_3	WT_DMSO_%ins_3	WT_12h_P_1	WT_12h_S_1	WT_12h_total_1	WT_12h_%ins_1	WT_12h_P_2	WT_12h_S_2	WT_12h_total_2	WT_12h_%ins_2	WT_12h_P_3	WT_12h_S_3	WT_12h_total_3	WT_12h_%ins_3	WT_24hC_P_1	WT_24hC_S_1	WT_24hC_total_1
Q9UDR5	Q9UDR5	5	5	5	Alpha-aminoadipic semialdehyde synthase, mitochondrial;Lysine ketoglutarate reductase;Saccharopine dehydrogenase	AASS	sp|Q9UDR5|AASS_HUMAN Alpha-aminoadipic semialdehyde synthase, mitochondrial OS=Homo sapiens OX=9606 GN=AASS PE=1 SV=1	3435	37500.7	37500.7	0	37500.7	0	37500.7	0	37500.7	37500.7	37500.7	37500.7	0	37500.7	37500.7	6209.37	93667.7	99877.1	6.21702	9345.87	109164	118510	7.88616	12017.1	86333.4	98350.5	12.2187	86238.4	147247	233485	36.9353	76755.2	89580.9	166336	46.1446	77845.8	124388	202234	38.4929	0	129088	129088
Q9NUJ1	Q9NUJ1	8	8	8	Mycophenolic acid acyl-glucuronide esterase, mitochondrial	ABHD10	sp|Q9NUJ1|ABHDA_HUMAN Palmitoyl-protein thioesterase ABHD10, mitochondrial OS=Homo sapiens OX=9606 GN=ABHD10 PE=1 SV=1	3283	774658	774658	774658	774658	774658	774658	774658	774658	774658	774658	774658	774658	774658	774658	25590.3	1.3893e+06	1.41489e+06	1.80864	75161.7	1.56846e+06	1.64362e+06	4.57293	25449.4	1.4151e+06	1.44055e+06	1.76664	187774	1.5814e+06	1.76917e+06	10.6137	156984	920573	1.07756e+06	14.5685	148657	1.33153e+06	1.48019e+06	10.0431	108769	1.09852e+06	1.20729e+06
Q8NFV4	Q8NFV4	6	6	6	Alpha/beta hydrolase domain-containing protein 11	ABHD11	sp|Q8NFV4|ABHDB_HUMAN Protein ABHD11 OS=Homo sapiens OX=9606 GN=ABHD11 PE=1 SV=1	2541	138792	138792	138792	138792	0	138792	0	0	138792	138792	138792	138792	138792	138792	87790.1	375363	463153	18.9549	147611	485229	632840	23.3252	133389	372094	505483	26.3884	267933	430865	698798	38.342	229470	273749	503219	45.6005	200345	323266	523610	38.2622	0	0	0
O95870	O95870	6	6	6	Abhydrolase domain-containing protein 16A	ABHD16A	sp|O95870|ABHGA_HUMAN Phosphatidylserine lipase ABHD16A OS=Homo sapiens OX=9606 GN=ABHD16A PE=1 SV=3	515	25295.8	25295.8	0	25295.8	0	0	0	25295.8	0	25295.8	25295.8	25295.8	25295.8	0	5950.14	100879	106829	5.56979	9287.59	121965	131253	7.0761	9361.64	112820	122182	7.66206	23037.8	155685	178723	12.8902	22859.3	101239	124098	18.4203	19345.3	94639.9	113985	16.9717	0	135176	135176
P24752	P24752	19	19	19	Acetyl-CoA acetyltransferase, mitochondrial	ACAT1	sp|P24752|THIL_HUMAN Acetyl-CoA acetyltransferase, mitochondrial OS=Homo sapiens OX=9606 GN=ACAT1 PE=1 SV=1	940	2.84383e+06	2.84383e+06	2.84383e+06	2.84383e+06	2.84383e+06	2.84383e+06	2.84383e+06	2.84383e+06	2.84383e+06	2.84383e+06	2.84383e+06	2.84383e+06	2.84383e+06	2.84383e+06	167805	9.53586e+06	9.70367e+06	1.72929	320771	1.12986e+07	1.16194e+07	2.76065	231107	8.73032e+06	8.96142e+06	2.57891	1.21693e+06	8.53342e+06	9.75036e+06	12.4809	849958	5.58354e+06	6.43349e+06	13.2114	947238	6.90508e+06	7.85232e+06	12.0632	307046	5.56884e+06	5.87589e+06
Q9BSE5	Q9BSE5	3	3	3	Agmatinase, mitochondrial	AGMAT	sp|Q9BSE5|SPEB_HUMAN Agmatinase, mitochondrial OS=Homo sapiens OX=9606 GN=AGMAT PE=1 SV=2	2960	24919	24919	24919	0	24919	24919	24919	0	0	0	24919	24919	24919	24919	7155.74	79026.6	86182.3	8.30302	10855.1	97244.5	108100	10.0418	10240.7	79380.9	89621.6	11.4266	0	0	0	#DIV/0!	0	0	0	#DIV/0!	0	0	0	#DIV/0!	9020.98	0	9020.98
P54886	P54886	35	35	35	Delta-1-pyrroline-5-carboxylate synthase;Glutamate 5-kinase;Gamma-glutamyl phosphate reductase	ALDH18A1	sp|P54886|P5CS_HUMAN Delta-1-pyrroline-5-carboxylate synthase OS=Homo sapiens OX=9606 GN=ALDH18A1 PE=1 SV=2	1380	3.26449e+06	3.26449e+06	3.26449e+06	3.26449e+06	3.26449e+06	3.26449e+06	3.26449e+06	3.26449e+06	3.26449e+06	3.26449e+06	3.26449e+06	3.26449e+06	3.26449e+06	3.26449e+06	543524	8.75824e+06	9.30177e+06	5.84323	879871	9.68236e+06	1.05622e+07	8.33036	1.07045e+06	8.1263e+06	9.19674e+06	11.6394	2.67836e+06	9.32914e+06	1.20075e+07	22.3058	2.02068e+06	5.62435e+06	7.64503e+06	26.4313	1.50745e+06	7.15288e+06	8.66032e+06	17.4064	1.61456e+06	6.3625e+06	7.97706e+06
P30038	P30038	3	3	3	Delta-1-pyrroline-5-carboxylate dehydrogenase, mitochondrial	ALDH4A1	sp|P30038|AL4A1_HUMAN Delta-1-pyrroline-5-carboxylate dehydrogenase, mitochondrial OS=Homo sapiens OX=9606 GN=ALDH4A1 PE=1 SV=3	1013	27798.4	27798.4	27798.4	0	0	0	27798.4	27798.4	0	27798.4	27798.4	27798.4	0	27798.4	2495.57	63566.9	66062.5	3.77758	3571.42	77769	81340.4	4.39071	3359.2	66152	69511.2	4.8326	0	0	0	#DIV/0!	0	0	0	#DIV/0!	0	0	0	#DIV/0!	11328.4	63300.7	74629.1
P51649	P51649	9	9	9	Succinate-semialdehyde dehydrogenase, mitochondrial	ALDH5A1	sp|P51649|SSDH_HUMAN Succinate-semialdehyde dehydrogenase, mitochondrial OS=Homo sapiens OX=9606 GN=ALDH5A1 PE=1 SV=2	1318	146210	146210	146210	146210	146210	146210	146210	146210	146210	146210	146210	146210	146210	146210	15397.9	337325	352722	4.36543	25872.1	501886	527758	4.90228	23831.5	373274	397105	6.00129	60080.6	252021	312101	19.2503	56664.1	173334	229998	24.6368	47020.2	212952	259972	18.0866	64405.5	230522	294927
Q02252	Q02252	10	10	10	Methylmalonate-semialdehyde dehydrogenase [acylating], mitochondrial	ALDH6A1	sp|Q02252|MMSA_HUMAN Methylmalonate-semialdehyde dehydrogenase [acylating], mitochondrial OS=Homo sapiens OX=9606 GN=ALDH6A1 PE=1 SV=2	1646	191318	191318	191318	191318	191318	191318	191318	191318	191318	191318	191318	191318	191318	191318	23434	646051	669485	3.5003	26857.2	734246	761103	3.52872	15709.6	604809	620518	2.5317	271769	703191	974960	27.8749	231046	415054	646100	35.7601	195742	576549	772291	25.3457	101499	530450	631949
P00966	P00966	16	16	16	Argininosuccinate synthase	ASS1	sp|P00966|ASSY_HUMAN Argininosuccinate synthase OS=Homo sapiens OX=9606 GN=ASS1 PE=1 SV=2	538	1.09573e+06	1.09573e+06	1.09573e+06	1.09573e+06	1.09573e+06	1.09573e+06	1.09573e+06	1.09573e+06	1.09573e+06	1.09573e+06	1.09573e+06	1.09573e+06	1.09573e+06	1.09573e+06	317024	842108	1.15913e+06	27.3501	349101	1.01673e+06	1.36583e+06	25.5596	305329	972680	1.27801e+06	23.891	458333	1.33613e+06	1.79447e+06	25.5415	275886	1.01485e+06	1.29074e+06	21.3743	261721	930778	1.1925e+06	21.9473	239400	1.31729e+06	1.55669e+06
Q13825	Q13825	4	4	4	Methylglutaconyl-CoA hydratase, mitochondrial	AUH	sp|Q13825|AUHM_HUMAN Methylglutaconyl-CoA hydratase, mitochondrial OS=Homo sapiens OX=9606 GN=AUH PE=1 SV=1	1837	66843.4	66843.4	66843.4	66843.4	66843.4	66843.4	66843.4	66843.4	66843.4	66843.4	66843.4	0	66843.4	66843.4	23790.3	215613	239403	9.93733	28422.7	226332	254754	11.1569	33086.1	200618	233705	14.1572	28356.7	162699	191055	14.8421	18233.3	100945	119178	15.2992	18780.8	130846	149626	12.5518	18423.8	146136	164559
O15382	O15382	9	9	9	Branched-chain-amino-acid aminotransferase, mitochondrial	BCAT2	sp|O15382|BCAT2_HUMAN Branched-chain-amino-acid aminotransferase, mitochondrial OS=Homo sapiens OX=9606 GN=BCAT2 PE=1 SV=2	210	300985	300985	300985	300985	300985	300985	300985	300985	300985	300985	300985	300985	300985	300985	18635.5	1.18226e+06	1.20089e+06	1.5518	44698.1	1.3954e+06	1.44009e+06	3.10383	72942.4	1.18778e+06	1.26073e+06	5.78575	170147	1.2278e+06	1.39795e+06	12.1712	153180	671527	824706	18.5738	126115	998142	1.12426e+06	11.2176	92531.8	979743	1.07227e+06
P12694	P12694	10	10	10	2-oxoisovalerate dehydrogenase subunit alpha, mitochondrial	BCKDHA	sp|P12694|ODBA_HUMAN 2-oxoisovalerate dehydrogenase subunit alpha, mitochondrial OS=Homo sapiens OX=9606 GN=BCKDHA PE=1 SV=2	748	219516	219516	219516	219516	219516	219516	219516	219516	219516	219516	219516	219516	219516	219516	43115.3	717404	760519	5.66919	68943.9	739276	808220	8.53034	50519.1	757304	807823	6.25374	435327	463927	899254	48.4098	278700	260265	538965	51.7103	363210	359996	723206	50.2222	135038	387571	522608
P21953	P21953	6	6	6	2-oxoisovalerate dehydrogenase subunit beta, mitochondrial	BCKDHB	sp|P21953|ODBB_HUMAN 2-oxoisovalerate dehydrogenase subunit beta, mitochondrial OS=Homo sapiens OX=9606 GN=BCKDHB PE=1 SV=2	900	98058.9	98058.9	98058.9	98058.9	98058.9	98058.9	98058.9	98058.9	98058.9	98058.9	98058.9	98058.9	98058.9	98058.9	16957.3	307538	324495	5.22576	29210.2	334672	363883	8.02738	10606.3	293191	303798	3.49123	114520	142840	257361	44.498	71663.4	68053.1	139716	51.292	111638	88676.8	200315	55.7312	55933.6	232404	288337
O14874	O14874	3	3	3	[3-methyl-2-oxobutanoate dehydrogenase [lipoamide]] kinase, mitochondrial	BCKDK	sp|O14874|BCKD_HUMAN [3-methyl-2-oxobutanoate dehydrogenase [lipoamide]] kinase, mitochondrial OS=Homo sapiens OX=9606 GN=BCKDK PE=1 SV=2	161	20228.6	0	0	0	20228.6	20228.6	20228.6	20228.6	20228.6	0	20228.6	0	20228.6	0	11914.9	26253.9	38168.8	31.2164	17239.3	27881	45120.3	38.2074	14822.2	25133.5	39955.7	37.0967	0	0	0	#DIV/0!	0	0	0	#DIV/0!	0	0	0	#DIV/0!	14758.1	27538.4	42296.5
P12532	P12532	3	3	3	Creatine kinase U-type, mitochondrial	CKMT1A	sp|P12532|KCRU_HUMAN Creatine kinase U-type, mitochondrial OS=Homo sapiens OX=9606 GN=CKMT1A PE=1 SV=1	747	0	100851	0	0	100851	0	0	100851	0	0	0	0	0	0	0	0	0	#DIV/0!	0	0	0	#DIV/0!	0	0	0	#DIV/0!	0	0	0	#DIV/0!	0	0	0	#DIV/0!	0	0	0	#DIV/0!	0	70552.4	70552.4
P11182	P11182	16	16	16	Lipoamide acyltransferase component of branched-chain alpha-keto acid dehydrogenase complex, mitochondrial	DBT	sp|P11182|ODB2_HUMAN Lipoamide acyltransferase component of branched-chain alpha-keto acid dehydrogenase complex, mitochondrial OS=Homo sapiens OX=9606 GN=DBT PE=1 SV=3	721	317527	317527	317527	317527	317527	317527	317527	317527	317527	317527	317527	317527	317527	317527	161345	1.10388e+06	1.26523e+06	12.7522	284090	1.2612e+06	1.54529e+06	18.3843	186402	1.07999e+06	1.26639e+06	14.7191	781805	751563	1.53337e+06	50.9861	541157	435917	977074	55.3855	426764	540492	967255	44.1211	167501	948135	1.11564e+06
Q96HY7	Q96HY7	3	3	3	Probable 2-oxoglutarate dehydrogenase E1 component DHKTD1, mitochondrial	DHTKD1	sp|Q96HY7|DHTK1_HUMAN Probable 2-oxoglutarate dehydrogenase E1 component DHKTD1, mitochondrial OS=Homo sapiens OX=9606 GN=DHTKD1 PE=1 SV=2	2796	11300.4	0	0	0	0	0	11300.4	0	0	0	11300.4	0	0	0	2009.98	30868	32877.9	6.11346	3507.2	41600.9	45108.1	7.77511	3941.6	39595.7	43537.3	9.0534	0	0	0	#DIV/0!	0	0	0	#DIV/0!	0	0	0	#DIV/0!	12653.5	0	12653.5
O95571	O95571	3	3	3	Persulfide dioxygenase ETHE1, mitochondrial	ETHE1	sp|O95571|ETHE1_HUMAN Persulfide dioxygenase ETHE1, mitochondrial OS=Homo sapiens OX=9606 GN=ETHE1 PE=1 SV=2	494	38217.3	38217.3	38217.3	38217.3	38217.3	38217.3	38217.3	38217.3	38217.3	38217.3	38217.3	38217.3	38217.3	38217.3	6509.38	157519	164029	3.96844	10252.6	171705	181958	5.63458	5371.25	139407	144779	3.70998	19963.8	206530	226494	8.81427	0	113456	113456	0	17379.3	157846	175225	9.91829	9544.84	158446	167991
Q6P587	Q6P587	7	7	7	Acylpyruvase FAHD1, mitochondrial	FAHD1	sp|Q6P587|FAHD1_HUMAN Acylpyruvase FAHD1, mitochondrial OS=Homo sapiens OX=9606 GN=FAHD1 PE=1 SV=2	2247	398221	398221	398221	398221	398221	398221	398221	398221	398221	398221	398221	398221	398221	398221	49977.6	1.29785e+06	1.34783e+06	3.708	76547	1.38996e+06	1.46651e+06	5.21968	68019	1.02598e+06	1.094e+06	6.21746	117649	1.15815e+06	1.2758e+06	9.22157	77345.6	633726	711071	10.8773	62992.3	871148	934140	6.74335	39546.2	1.14979e+06	1.18934e+06
O75600	O75600	6	6	6	2-amino-3-ketobutyrate coenzyme A ligase, mitochondrial	GCAT	sp|O75600|KBL_HUMAN 2-amino-3-ketobutyrate coenzyme A ligase, mitochondrial OS=Homo sapiens OX=9606 GN=GCAT PE=1 SV=1	389	84616.9	84616.9	84616.9	84616.9	84616.9	84616.9	84616.9	84616.9	84616.9	84616.9	84616.9	84616.9	84616.9	84616.9	19389.6	348746	368136	5.26697	27299.4	417026	444326	6.14401	37619.9	315268	352888	10.6606	212648	194113	406761	52.2784	138108	72076	210184	65.7082	142486	107833	250320	56.9217	101827	256271	358098
P23434	P23434	3	3	3	Glycine cleavage system H protein, mitochondrial	GCSH	sp|P23434|GCSH_HUMAN Glycine cleavage system H protein, mitochondrial OS=Homo sapiens OX=9606 GN=GCSH PE=1 SV=2	927	301010	301010	301010	301010	301010	301010	301010	301010	301010	301010	301010	301010	301010	301010	0	1.06441e+06	1.06441e+06	0	0	1.19084e+06	1.19084e+06	0	0	1.00429e+06	1.00429e+06	0	63278.5	1.25047e+06	1.31374e+06	4.81665	21355.9	681679	703035	3.03767	36489.2	944085	980574	3.7212	41722.2	1.0422e+06	1.08392e+06
O94925	O94925	15	15	15	Glutaminase kidney isoform, mitochondrial	GLS	sp|O94925|GLSK_HUMAN Glutaminase kidney isoform, mitochondrial OS=Homo sapiens OX=9606 GN=GLS PE=1 SV=1	444	1.1861e+06	1.1861e+06	1.1861e+06	1.1861e+06	1.1861e+06	1.1861e+06	1.1861e+06	1.1861e+06	1.1861e+06	1.1861e+06	1.1861e+06	1.1861e+06	1.1861e+06	1.1861e+06	128634	2.09287e+06	2.2215e+06	5.79042	202667	2.38512e+06	2.58779e+06	7.83168	163224	1.89956e+06	2.06278e+06	7.91281	2.51751e+06	1.81596e+06	4.33347e+06	58.0945	2.32997e+06	1.15856e+06	3.48853e+06	66.7895	2.2275e+06	1.32994e+06	3.55744e+06	62.6151	709073	1.81558e+06	2.52466e+06
P00505	P00505	23	23	23	Aspartate aminotransferase, mitochondrial	GOT2	sp|P00505|AATM_HUMAN Aspartate aminotransferase, mitochondrial OS=Homo sapiens OX=9606 GN=GOT2 PE=1 SV=3	533	4.93436e+06	4.93436e+06	4.93436e+06	4.93436e+06	4.93436e+06	4.93436e+06	4.93436e+06	4.93436e+06	4.93436e+06	4.93436e+06	4.93436e+06	4.93436e+06	4.93436e+06	4.93436e+06	215720	1.36222e+07	1.38379e+07	1.5589	532834	1.28058e+07	1.33386e+07	3.99467	115345	1.34283e+07	1.35436e+07	0.85166	1.35008e+06	1.67777e+07	1.81278e+07	7.44759	1.21713e+06	1.03921e+07	1.16092e+07	10.4841	910675	1.39969e+07	1.49075e+07	6.10882	426905	1.37712e+07	1.41981e+07
Q8TD30	Q8TD30	5	5	5	Alanine aminotransferase 2	GPT2	sp|Q8TD30|ALAT2_HUMAN Alanine aminotransferase 2 OS=Homo sapiens OX=9606 GN=GPT2 PE=1 SV=1	2568	34244.4	0	0	0	0	0	0	34244.4	0	34244.4	34244.4	34244.4	34244.4	34244.4	23868.8	69174.1	93042.9	25.6536	39743	77946.4	117689	33.7694	74156.8	66778.7	140935	52.6175	0	0	0	#DIV/0!	0	0	0	#DIV/0!	0	0	0	#DIV/0!	0	60615.3	60615.3
O43708	O43708	4	4	4	Maleylacetoacetate isomerase	GSTZ1	sp|O43708|MAAI_HUMAN Maleylacetoacetate isomerase OS=Homo sapiens OX=9606 GN=GSTZ1 PE=1 SV=3	271	28063.9	0	28063.9	0	0	0	0	28063.9	0	0	28063.9	28063.9	0	28063.9	2321.21	51990	54311.2	4.27391	3911.92	67712.2	71624.1	5.46173	4587.16	52969.4	57556.5	7.96983	0	0	0	#DIV/0!	0	0	0	#DIV/0!	0	0	0	#DIV/0!	0	103430	103430
P31937	P31937	9	9	9	3-hydroxyisobutyrate dehydrogenase, mitochondrial	HIBADH	sp|P31937|3HIDH_HUMAN 3-hydroxyisobutyrate dehydrogenase, mitochondrial OS=Homo sapiens OX=9606 GN=HIBADH PE=1 SV=2	1048	450408	450408	450408	450408	450408	450408	450408	450408	450408	450408	450408	450408	450408	450408	46365.6	1.45119e+06	1.49756e+06	3.09608	60273.6	1.66816e+06	1.72844e+06	3.48717	46195.3	1.32589e+06	1.37209e+06	3.36679	109076	1.68445e+06	1.79352e+06	6.08164	93300.2	848360	941660	9.90805	68226.8	1.18746e+06	1.25568e+06	5.43344	86943.9	1.47925e+06	1.5662e+06
Q6NVY1	Q6NVY1	13	13	13	3-hydroxyisobutyryl-CoA hydrolase, mitochondrial	HIBCH	sp|Q6NVY1|HIBCH_HUMAN 3-hydroxyisobutyryl-CoA hydrolase, mitochondrial OS=Homo sapiens OX=9606 GN=HIBCH PE=1 SV=2	2225	404933	404933	404933	404933	404933	404933	404933	404933	404933	404933	404933	404933	404933	404933	60208.8	1.73449e+06	1.7947e+06	3.35481	81012.2	1.98811e+06	2.06912e+06	3.9153	56223.2	1.70153e+06	1.75776e+06	3.19858	936451	1.21198e+06	2.14843e+06	43.5876	800697	764523	1.56522e+06	51.1556	747148	1.05194e+06	1.79909e+06	41.5292	300325	1.00319e+06	1.30351e+06
P35914;Q8TB92	P35914	11;1	11;1	11;1	Hydroxymethylglutaryl-CoA lyase, mitochondrial	HMGCL	sp|P35914|HMGCL_HUMAN Hydroxymethylglutaryl-CoA lyase, mitochondrial OS=Homo sapiens OX=9606 GN=HMGCL PE=1 SV=2	1104	285284	285284	285284	285284	285284	285284	285284	285284	285284	285284	285284	285284	285284	285284	61231.6	653473	714705	8.5674	77872.4	667766	745638	10.4437	73913.3	645203	719116	10.2784	186237	1.02563e+06	1.21187e+06	15.3677	142602	643629	786231	18.1374	147211	860329	1.00754e+06	14.6109	92657.9	1.00635e+06	1.09901e+06
P26440	P26440	14	14	14	Isovaleryl-CoA dehydrogenase, mitochondrial	IVD	sp|P26440|IVD_HUMAN Isovaleryl-CoA dehydrogenase, mitochondrial OS=Homo sapiens OX=9606 GN=IVD PE=1 SV=2	963	743631	743631	743631	743631	743631	743631	743631	743631	743631	743631	743631	743631	743631	743631	43284.1	2.95437e+06	2.99765e+06	1.44393	125404	3.40118e+06	3.52658e+06	3.55597	40047.7	2.621e+06	2.66105e+06	1.50496	507636	2.64805e+06	3.15568e+06	16.0864	399063	1.61017e+06	2.00923e+06	19.8614	356345	2.18021e+06	2.53655e+06	14.0484	317047	2.30132e+06	2.61837e+06
P28838	P28838	19	19	19	Cytosol aminopeptidase	LAP3	sp|P28838|AMPL_HUMAN Cytosol aminopeptidase OS=Homo sapiens OX=9606 GN=LAP3 PE=1 SV=3	1002	456494	456494	456494	456494	456494	456494	456494	456494	456494	456494	456494	456494	456494	456494	25933.3	1.65988e+06	1.68582e+06	1.53832	66559.8	1.66661e+06	1.73317e+06	3.84035	20358.3	1.48367e+06	1.50403e+06	1.35359	381153	2.44107e+06	2.82222e+06	13.5054	383299	1.39527e+06	1.77857e+06	21.5509	290901	1.77127e+06	2.06217e+06	14.1066	69829.8	1.58396e+06	1.65379e+06
P21397	P21397	11	11	9	Amine oxidase [flavin-containing] A	MAOA	sp|P21397|AOFA_HUMAN Amine oxidase [flavin-containing] A OS=Homo sapiens OX=9606 GN=MAOA PE=1 SV=1	894	154015	154015	154015	154015	154015	154015	154015	154015	154015	154015	0	154015	154015	154015	23342.4	122017	145359	16.0584	36312.9	238230	274543	13.2267	35415.9	147123	182539	19.4018	27870.5	132614	160485	17.3664	0	86887.7	86887.7	0	9543.71	105050	114594	8.32828	19474.4	122249	141723
P27338	P27338	8	6	6	Amine oxidase [flavin-containing] B	MAOB	sp|P27338|AOFB_HUMAN Amine oxidase [flavin-containing] B OS=Homo sapiens OX=9606 GN=MAOB PE=1 SV=3	974	49296.1	49296.1	0	49296.1	49296.1	49296.1	0	49296.1	49296.1	49296.1	49296.1	49296.1	49296.1	49296.1	0	20389	20389	0	0	59548.5	59548.5	0	0	48178.2	48178.2	0	9873.62	42981.3	52854.9	18.6806	0	23459.3	23459.3	0	0	34013.5	34013.5	0	0	37528.7	37528.7
Q96RQ3	Q96RQ3	15	15	15	Methylcrotonoyl-CoA carboxylase subunit alpha, mitochondrial	MCCC1	sp|Q96RQ3|MCCA_HUMAN Methylcrotonoyl-CoA carboxylase subunit alpha, mitochondrial OS=Homo sapiens OX=9606 GN=MCCC1 PE=1 SV=3	2854	188157	188157	188157	188157	188157	188157	188157	188157	188157	188157	188157	188157	188157	188157	25657.9	433120	458778	5.59266	33731.3	487816	521547	6.46754	27225.3	417168	444393	6.1264	209402	449166	658568	31.7966	154146	315286	469432	32.8368	165639	408671	574310	28.8414	65293.4	272368	337661
Q9HCC0	Q9HCC0	18	18	18	Methylcrotonoyl-CoA carboxylase beta chain, mitochondrial	MCCC2	sp|Q9HCC0|MCCB_HUMAN Methylcrotonoyl-CoA carboxylase beta chain, mitochondrial OS=Homo sapiens OX=9606 GN=MCCC2 PE=1 SV=1	3197	836107	836107	836107	836107	836107	836107	836107	836107	836107	836107	836107	836107	836107	836107	48628.2	2.07028e+06	2.11891e+06	2.29496	112219	2.19893e+06	2.31115e+06	4.85554	73858	1.96858e+06	2.04243e+06	3.61618	913587	2.63564e+06	3.54923e+06	25.7404	756637	1.69934e+06	2.45598e+06	30.808	776632	2.2516e+06	3.02823e+06	25.6464	283557	2.15747e+06	2.44102e+06
Q96PE7	Q96PE7	3	3	3	Methylmalonyl-CoA epimerase, mitochondrial	MCEE	sp|Q96PE7|MCEE_HUMAN Methylmalonyl-CoA epimerase, mitochondrial OS=Homo sapiens OX=9606 GN=MCEE PE=1 SV=1	2837	73452.9	73452.9	0	0	0	73452.9	0	0	73452.9	73452.9	0	0	73452.9	73452.9	975.357	338539	339515	0.28728	15524.7	405540	421065	3.687	14679.1	308559	323238	4.54125	0	0	0	#DIV/0!	0	0	0	#DIV/0!	0	0	0	#DIV/0!	0	0	0
P25325	P25325	5	5	5	3-mercaptopyruvate sulfurtransferase	MPST	sp|P25325|THTM_HUMAN 3-mercaptopyruvate sulfurtransferase OS=Homo sapiens OX=9606 GN=MPST PE=1 SV=3	946	132090	132090	132090	132090	132090	132090	132090	132090	132090	132090	132090	132090	132090	132090	4278.01	508430	512708	0.834396	16933.6	590893	607827	2.78593	0	484420	484420	0	225496	480312	705808	31.9486	156985	249214	406199	38.6473	162575	346799	509374	31.9167	48207.5	348400	396607
Q4G0N4	Q4G0N4	12	12	12	NAD kinase 2, mitochondrial	NADK2	sp|Q4G0N4|NAKD2_HUMAN NAD kinase 2, mitochondrial OS=Homo sapiens OX=9606 GN=NADK2 PE=1 SV=2	2090	317797	317797	317797	317797	317797	317797	317797	317797	317797	317797	317797	317797	317797	317797	32760	912546	945306	3.46554	63573.2	1.05228e+06	1.11585e+06	5.69727	47363.9	855070	902434	5.24847	207771	1.23546e+06	1.44323e+06	14.3963	381606	775956	1.15756e+06	32.9664	186456	1.01836e+06	1.20481e+06	15.4759	31053.5	836503	867557
Q9NQR4	Q9NQR4	6	6	6	Omega-amidase NIT2	NIT2	sp|Q9NQR4|NIT2_HUMAN Omega-amidase NIT2 OS=Homo sapiens OX=9606 GN=NIT2 PE=1 SV=1	3239	54470.9	54470.9	0	0	54470.9	54470.9	54470.9	54470.9	54470.9	54470.9	54470.9	0	54470.9	54470.9	24538.5	166400	190938	12.8515	31874.6	167929	199803	15.953	26060.8	176900	202960	12.8403	0	0	0	#DIV/0!	0	0	0	#DIV/0!	0	0	0	#DIV/0!	15874.1	271123	286997
P04181	P04181	15	15	15	Ornithine aminotransferase, mitochondrial;Ornithine aminotransferase, hepatic form;Ornithine aminotransferase, renal form	OAT	sp|P04181|OAT_HUMAN Ornithine aminotransferase, mitochondrial OS=Homo sapiens OX=9606 GN=OAT PE=1 SV=1	569	1.08335e+06	1.08335e+06	1.08335e+06	1.08335e+06	1.08335e+06	1.08335e+06	1.08335e+06	1.08335e+06	1.08335e+06	1.08335e+06	1.08335e+06	1.08335e+06	1.08335e+06	1.08335e+06	6555.44	4.22999e+06	4.23654e+06	0.154736	37595.2	5.13501e+06	5.1726e+06	0.726814	5223.39	3.80203e+06	3.80725e+06	0.137196	608569	4.16398e+06	4.77255e+06	12.7514	470905	2.54444e+06	3.01535e+06	15.6169	366277	3.18308e+06	3.54936e+06	10.3195	158681	4.17017e+06	4.32886e+06
P55809;Q9BYC2	P55809	23;1	23;1	23;1	Succinyl-CoA:3-ketoacid coenzyme A transferase 1, mitochondrial	OXCT1	sp|P55809|SCOT1_HUMAN Succinyl-CoA:3-ketoacid coenzyme A transferase 1, mitochondrial OS=Homo sapiens OX=9606 GN=OXCT1 PE=1 SV=1	1402	6.04552e+06	6.04552e+06	6.04552e+06	6.04552e+06	6.04552e+06	6.04552e+06	6.04552e+06	6.04552e+06	6.04552e+06	6.04552e+06	6.04552e+06	6.04552e+06	6.04552e+06	6.04552e+06	216518	2.16317e+07	2.18482e+07	0.991012	560018	2.25012e+07	2.30613e+07	2.4284	297728	1.99794e+07	2.02771e+07	1.4683	2.02929e+06	2.14535e+07	2.34828e+07	8.64162	1.70351e+06	1.20057e+07	1.37092e+07	12.4261	1.46554e+06	1.74353e+07	1.89008e+07	7.75386	792640	2.01963e+07	2.0989e+07
P05165	P05165	8	8	8	Propionyl-CoA carboxylase alpha chain, mitochondrial	PCCA	sp|P05165|PCCA_HUMAN Propionyl-CoA carboxylase alpha chain, mitochondrial OS=Homo sapiens OX=9606 GN=PCCA PE=1 SV=4	593	87675	87675	87675	87675	87675	87675	87675	87675	87675	87675	87675	87675	87675	87675	9136.87	300609	309746	2.9498	20511.8	403576	424088	4.83667	5368.67	291626	296994	1.80767	39952.2	314980	354932	11.2563	32379.5	195027	227406	14.2386	25032.3	280691	305723	8.1879	33772	252919	286691
Q9HBH1	Q9HBH1	4	4	4	Peptide deformylase, mitochondrial	PDF	sp|Q9HBH1|DEFM_HUMAN Peptide deformylase, mitochondrial OS=Homo sapiens OX=9606 GN=PDF PE=1 SV=1	3188	40412.2	40412.2	40412.2	40412.2	40412.2	40412.2	0	40412.2	0	0	0	0	0	40412.2	33533.2	164705	198238	16.9156	48998	202511	251509	19.4816	30794.2	120868	151662	20.3045	31647.7	63120.4	94768.1	33.3949	18498.4	41245.8	59744.2	30.9627	15660.2	47146.5	62806.7	24.934	0	92247.8	92247.8
P32322	P32322	11	11	10	Pyrroline-5-carboxylate reductase 1, mitochondrial	PYCR1	sp|P32322|P5CR1_HUMAN Pyrroline-5-carboxylate reductase 1, mitochondrial OS=Homo sapiens OX=9606 GN=PYCR1 PE=1 SV=2	1060	1.47126e+06	1.47126e+06	1.47126e+06	1.47126e+06	1.47126e+06	1.47126e+06	1.47126e+06	1.47126e+06	1.47126e+06	1.47126e+06	1.47126e+06	1.47126e+06	1.47126e+06	1.47126e+06	539540	6.44823e+06	6.98777e+06	7.72121	765275	5.82316e+06	6.58843e+06	11.6154	725970	5.80319e+06	6.52916e+06	11.1189	2.45778e+06	6.44242e+06	8.9002e+06	27.6149	1.75127e+06	3.58896e+06	5.34023e+06	32.7939	1.66988e+06	4.67534e+06	6.34521e+06	26.3171	1.51943e+06	5.23369e+06	6.75311e+06
Q96C36	Q96C36	10	9	8	Pyrroline-5-carboxylate reductase 2	PYCR2	sp|Q96C36|P5CR2_HUMAN Pyrroline-5-carboxylate reductase 2 OS=Homo sapiens OX=9606 GN=PYCR2 PE=1 SV=1	2732	1.10061e+06	1.10061e+06	1.10061e+06	1.10061e+06	1.10061e+06	1.10061e+06	1.10061e+06	1.10061e+06	1.10061e+06	1.10061e+06	1.10061e+06	1.10061e+06	1.10061e+06	1.10061e+06	262596	3.27666e+06	3.53925e+06	7.41953	383595	3.41595e+06	3.79955e+06	10.0958	344423	3.18167e+06	3.52609e+06	9.76783	1.26761e+06	4.07693e+06	5.34453e+06	23.7178	1.19451e+06	2.14969e+06	3.3442e+06	35.719	1.12155e+06	2.43864e+06	3.56019e+06	31.5025	841661	2.63095e+06	3.47261e+06
P09417	P09417	1	1	1	Dihydropteridine reductase	QDPR	sp|P09417|DHPR_HUMAN Dihydropteridine reductase OS=Homo sapiens OX=9606 GN=QDPR PE=1 SV=2	675	42247	0	0	0	0	0	0	0	0	0	42247	0	0	0	7751.64	83360.9	91112.5	8.50777	7813.37	94421.9	102235	7.64254	7883.33	88202.8	96086.1	8.20444	0	0	0	#DIV/0!	0	0	0	#DIV/0!	0	0	0	#DIV/0!	0	0	0
Q16762	Q16762	10	10	10	Thiosulfate sulfurtransferase	TST	sp|Q16762|THTR_HUMAN Thiosulfate sulfurtransferase OS=Homo sapiens OX=9606 GN=TST PE=1 SV=4	2043	148962	148962	148962	148962	148962	148962	148962	148962	148962	148962	148962	148962	148962	148962	12091.3	417853	429944	2.8123	17730.6	570570	588300	3.01387	11399.1	476620	488019	2.33579	324829	378161	702990	46.2067	330381	269638	600019	55.0618	323181	379892	703072	45.9669	100826	224500	325326
O95831	O95831	23	23	23	Apoptosis-inducing factor 1, mitochondrial	AIFM1	sp|O95831|AIFM1_HUMAN Apoptosis-inducing factor 1, mitochondrial OS=Homo sapiens OX=9606 GN=AIFM1 PE=1 SV=1	510	3.28632e+06	3.28632e+06	3.28632e+06	3.28632e+06	3.28632e+06	3.28632e+06	3.28632e+06	3.28632e+06	3.28632e+06	3.28632e+06	3.28632e+06	3.28632e+06	3.28632e+06	3.28632e+06	227898	9.85105e+06	1.0079e+07	2.26113	576846	1.14202e+07	1.19971e+07	4.80822	498951	9.46763e+06	9.96658e+06	5.00624	901301	1.22462e+07	1.31475e+07	6.85533	648409	8.6801e+06	9.32851e+06	6.95083	432989	1.04701e+07	1.09031e+07	3.97126	387921	9.88502e+06	1.02729e+07
Q9BRQ8	Q9BRQ8	4	4	4	Apoptosis-inducing factor 2	AIFM2	sp|Q9BRQ8|FSP1_HUMAN Ferroptosis suppressor protein 1 OS=Homo sapiens OX=9606 GN=AIFM2 PE=1 SV=1	2952	55621.6	0	0	0	55621.6	0	0	55621.6	0	55621.6	0	0	0	0	32947.5	117958	150905	21.8332	40859.7	125821	166681	24.5138	41414	130555	171969	24.0823	0	0	0	#DIV/0!	0	0	0	#DIV/0!	0	0	0	#DIV/0!	0	276584	276584
Q8N2F6	Q8N2F6	7	7	7	Armadillo repeat-containing protein 10	ARMC10	sp|Q8N2F6|ARM10_HUMAN Armadillo repeat-containing protein 10 OS=Homo sapiens OX=9606 GN=ARMC10 PE=1 SV=1	2444	178037	178037	178037	178037	178037	178037	178037	178037	178037	178037	178037	178037	178037	178037	49419.2	498412	547831	9.02087	76564.8	549142	625707	12.2365	68971	478130	547101	12.6066	82095.4	635144	717239	11.446	62407.8	428455	490863	12.7139	45489.8	528268	573758	7.9284	46581.3	484478	531059
Q92934	Q92934	4	4	3	Bcl2-associated agonist of cell death	BAD	sp|Q92934|BAD_HUMAN Bcl2-associated agonist of cell death OS=Homo sapiens OX=9606 GN=BAD PE=1 SV=3	2668	17932.6	17932.6	0	0	0	0	0	0	0	17932.6	0	0	0	0	1277.28	66276.8	67554.1	1.89076	1966.68	86435.4	88402	2.2247	1892.56	58529.7	60422.3	3.13223	0	0	0	#DIV/0!	0	0	0	#DIV/0!	0	0	0	#DIV/0!	0	0	0
Q16611	Q16611	3	3	3	Bcl-2 homologous antagonist/killer	BAK1	sp|Q16611|BAK_HUMAN Bcl-2 homologous antagonist/killer OS=Homo sapiens OX=9606 GN=BAK1 PE=1 SV=1	2030	29072.6	29072.6	29072.6	29072.6	29072.6	29072.6	29072.6	29072.6	29072.6	29072.6	29072.6	29072.6	29072.6	29072.6	6206.09	52969.9	59176	10.4875	7620.8	78288.5	85909.3	8.87075	10455.4	64095.7	74551.2	14.0245	16566.2	85548.3	102114	16.2232	10562.9	71436.4	81999.2	12.8817	7628.45	78108.2	85736.7	8.89754	3570.6	64381.2	67951.8
Q07812	Q07812	4	4	4	Apoptosis regulator BAX	BAX	sp|Q07812|BAX_HUMAN Apoptosis regulator BAX OS=Homo sapiens OX=9606 GN=BAX PE=1 SV=1	1694	54687.1	54687.1	54687.1	54687.1	54687.1	54687.1	54687.1	54687.1	0	54687.1	54687.1	54687.1	54687.1	54687.1	4556.93	61800.5	66357.4	6.86725	5876.04	73637.4	79513.5	7.39	6668.68	58960.9	65629.6	10.1611	29215.6	169365	198580	14.7122	33276.2	119573	152850	21.7706	15700.4	122169	137869	11.3879	7550.41	128439	135989
Q07817	Q07817	2	2	2	Bcl-2-like protein 1	BCL2L1	sp|Q07817|B2CL1_HUMAN Bcl-2-like protein 1 OS=Homo sapiens OX=9606 GN=BCL2L1 PE=1 SV=1	1695	45257.9	45257.9	45257.9	45257.9	45257.9	45257.9	45257.9	0	0	0	45257.9	45257.9	0	0	3449.43	125412	128861	2.67685	7389.46	152758	160148	4.61415	0	121419	121419	0	15640.6	157003	172644	9.05945	11246.3	113286	124532	9.03085	16588.4	123607	140195	11.8324	3857.2	0	3857.2
Q9BXK5	Q9BXK5	8	8	8	Bcl-2-like protein 13	BCL2L13	sp|Q9BXK5|B2L13_HUMAN Bcl-2-like protein 13 OS=Homo sapiens OX=9606 GN=BCL2L13 PE=1 SV=1	3027	98390.1	98390.1	98390.1	98390.1	98390.1	98390.1	98390.1	98390.1	98390.1	98390.1	98390.1	98390.1	98390.1	98390.1	13239.1	326691	339930	3.89465	25461	433585	459046	5.54651	26176.8	300068	326244	8.02367	35958.7	361537	397495	9.04631	18869.6	294935	313804	6.01316	22692.7	294865	317558	7.14599	4132.83	337630	341763
P55957	P55957	1	1	1	BH3-interacting domain death agonist;BH3-interacting domain death agonist p15;BH3-interacting domain death agonist p13;BH3-interacting domain death agonist p11	BID	sp|P55957|BID_HUMAN BH3-interacting domain death agonist OS=Homo sapiens OX=9606 GN=BID PE=1 SV=1	1406	0	0	0	0	0	2546.78	0	0	0	2546.78	0	0	0	0	0	0	0	#DIV/0!	0	0	0	#DIV/0!	0	0	0	#DIV/0!	0	0	0	#DIV/0!	0	0	0	#DIV/0!	0	0	0	#DIV/0!	0	0	0
Q12981	Q12981	3	3	3	Vesicle transport protein SEC20	BNIP1	sp|Q12981|SEC20_HUMAN Vesicle transport protein SEC20 OS=Homo sapiens OX=9606 GN=BNIP1 PE=1 SV=3	1757	33104.3	0	33104.3	0	33104.3	33104.3	0	33104.3	0	33104.3	0	0	0	33104.3	5215.67	79724.3	84940	6.14042	6732.11	106731	113464	5.93328	7042.53	87258.4	94300.9	7.46815	0	0	0	#DIV/0!	0	0	0	#DIV/0!	0	0	0	#DIV/0!	0	101932	101932
P55210	P55210	1	1	1	Caspase-7;Caspase-7 subunit p20;Caspase-7 subunit p11	CASP7	sp|P55210|CASP7_HUMAN Caspase-7 OS=Homo sapiens OX=9606 GN=CASP7 PE=1 SV=1	1392	702.026	702.026	0	0	0	0	0	0	0	0	0	0	0	0	0	1345.68	1345.68	0	689.259	3525.34	4214.6	16.3541	1894.08	749.818	2643.9	71.6397	0	0	0	#DIV/0!	0	0	0	#DIV/0!	0	0	0	#DIV/0!	0	0	0
Q14790	Q14790	1	1	1	Caspase-8;Caspase-8 subunit p18;Caspase-8 subunit p10	CASP8	sp|Q14790|CASP8_HUMAN Caspase-8 OS=Homo sapiens OX=9606 GN=CASP8 PE=1 SV=1	1911	5890.64	0	0	0	0	0	0	0	0	0	0	0	0	0	6536.68	17489.7	24026.4	27.2063	9610.28	17929.8	27540.1	34.8956	9789.81	19635	29424.8	33.2706	0	0	0	#DIV/0!	0	0	0	#DIV/0!	0	0	0	#DIV/0!	0	0	0
Q9Y696	Q9Y696	3	3	3	Chloride intracellular channel protein 4	CLIC4	sp|Q9Y696|CLIC4_HUMAN Chloride intracellular channel protein 4 OS=Homo sapiens OX=9606 GN=CLIC4 PE=1 SV=4	3687	26694.7	26694.7	0	26694.7	26694.7	26694.7	0	26694.7	26694.7	26694.7	26694.7	26694.7	26694.7	26694.7	23382.1	88447.5	111830	20.9087	38103.6	125111	163215	23.3457	23887.8	83465	107353	22.2517	18882.6	78670.9	97553.5	19.3562	16875	80293.4	97168.4	17.3668	12236.5	90377.7	102614	11.9248	0	98981.8	98981.8
P07858	P07858	8	8	8	Cathepsin B;Cathepsin B light chain;Cathepsin B heavy chain	CTSB	sp|P07858|CATB_HUMAN Cathepsin B OS=Homo sapiens OX=9606 GN=CTSB PE=1 SV=3	637	241820	241820	241820	241820	241820	241820	241820	241820	241820	241820	241820	241820	241820	241820	14847.6	734198	749045	1.98221	22335.6	809509	831845	2.68507	21586.4	1.06471e+06	1.08629e+06	1.98716	62567.9	1.02358e+06	1.08614e+06	5.76055	47504	621105	668610	7.1049	40713.1	613652	654365	6.22177	38004.2	1.13014e+06	1.16814e+06
Q9NR28	Q9NR28	7	7	7	Diablo homolog, mitochondrial	DIABLO	sp|Q9NR28|DBLOH_HUMAN Diablo homolog, mitochondrial OS=Homo sapiens OX=9606 GN=DIABLO PE=1 SV=1	3246	57547.4	57547.4	57547.4	57547.4	57547.4	57547.4	0	57547.4	57547.4	57547.4	57547.4	57547.4	57547.4	57547.4	24588	182041	206629	11.8996	25032.3	206433	231465	10.8147	17495.3	183286	200781	8.71361	41016.7	320442	361459	11.3475	31351.4	205649	237000	13.2285	15532.2	189403	204935	7.57908	0	240247	240247
P63167;Q96FJ2	P63167	3;1	3;1	3;1	Dynein light chain 1, cytoplasmic	DYNLL1	sp|P63167|DYL1_HUMAN Dynein light chain 1, cytoplasmic OS=Homo sapiens OX=9606 GN=DYNLL1 PE=1 SV=1	1548	35014.3	35014.3	35014.3	0	35014.3	35014.3	35014.3	35014.3	35014.3	35014.3	35014.3	35014.3	0	35014.3	25964.6	36504.5	62469.2	41.5639	31737	51929	83666	37.933	32221.3	43054.2	75275.5	42.8045	0	0	0	#DIV/0!	0	0	0	#DIV/0!	0	0	0	#DIV/0!	40030.9	29211.4	69242.3
Q96A26	Q96A26	5	5	5	Protein FAM162A	FAM162A	sp|Q96A26|F162A_HUMAN Protein FAM162A OS=Homo sapiens OX=9606 GN=FAM162A PE=1 SV=2	2702	409728	409728	409728	409728	409728	409728	409728	409728	409728	409728	409728	409728	409728	409728	4736.71	975705	980442	0.48312	47734.7	1.25551e+06	1.30324e+06	3.66276	7066.45	885987	893053	0.791269	107996	996764	1.10476e+06	9.7755	66314.2	795626	861941	7.69359	67817.3	808739	876557	7.73679	13095.2	688330	701425
P55789	P55789	2	2	2	FAD-linked sulfhydryl oxidase ALR	GFER	sp|P55789|ALR_HUMAN FAD-linked sulfhydryl oxidase ALR OS=Homo sapiens OX=9606 GN=GFER PE=1 SV=2	1400	9153.11	9153.11	0	0	0	0	0	0	0	0	9153.11	9153.11	0	0	1882.35	25148.8	27031.2	6.96365	2394.71	32277.8	34672.5	6.90664	0	29864	29864	0	0	0	0	#DIV/0!	0	0	0	#DIV/0!	0	0	0	#DIV/0!	0	0	0
Q9H3K2	Q9H3K2	8	8	8	Growth hormone-inducible transmembrane protein	GHITM	sp|Q9H3K2|GHITM_HUMAN Growth hormone-inducible transmembrane protein OS=Homo sapiens OX=9606 GN=GHITM PE=1 SV=2	3125	1.11821e+06	1.11821e+06	1.11821e+06	1.11821e+06	1.11821e+06	1.11821e+06	1.11821e+06	1.11821e+06	1.11821e+06	1.11821e+06	1.11821e+06	1.11821e+06	1.11821e+06	1.11821e+06	256905	5.29595e+06	5.55285e+06	4.62654	497639	5.67805e+06	6.17568e+06	8.05803	473497	5.11722e+06	5.59071e+06	8.46934	252972	2.24491e+06	2.49789e+06	10.1274	65594.7	1.58444e+06	1.65003e+06	3.97537	169432	1.72835e+06	1.89778e+06	8.9279	144405	4.41234e+06	4.55674e+06
O43464	O43464	7	7	7	Serine protease HTRA2, mitochondrial	HTRA2	sp|O43464|HTRA2_HUMAN Serine protease HTRA2, mitochondrial OS=Homo sapiens OX=9606 GN=HTRA2 PE=1 SV=2	248	55294.6	55294.6	55294.6	55294.6	55294.6	55294.6	55294.6	55294.6	55294.6	55294.6	55294.6	55294.6	55294.6	55294.6	12926.7	306340	319266	4.04887	22986.2	401157	424144	5.41945	24225.2	297668	321893	7.52587	91180.1	308217	399397	22.8295	43229	171516	214745	20.1304	31059.1	248174	279233	11.123	12031.9	218058	230089
Q6P1Q0	Q6P1Q0	5	5	5	LETM1 domain-containing protein 1	LETMD1	sp|Q6P1Q0|LTMD1_HUMAN LETM1 domain-containing protein 1 OS=Homo sapiens OX=9606 GN=LETMD1 PE=1 SV=1	2238	38937.7	38937.7	0	0	38937.7	0	38937.7	0	38937.7	0	38937.7	0	38937.7	38937.7	25359	59636.9	84995.9	29.8355	34407.3	70231.6	104639	32.882	30773.5	67382	98155.5	31.3518	0	0	0	#DIV/0!	0	0	0	#DIV/0!	0	0	0	#DIV/0!	22307.3	0	22307.3
P28482;P27361	P28482	3;1	3;1	3;1	Mitogen-activated protein kinase 1	MAPK1	sp|P28482|MK01_HUMAN Mitogen-activated protein kinase 1 OS=Homo sapiens OX=9606 GN=MAPK1 PE=1 SV=3	998	11702.7	11702.7	11702.7	0	11702.7	11702.7	11702.7	0	0	0	0	11702.7	0	0	15848.1	36878.5	52726.5	30.0571	17427.7	50938.9	68366.6	25.4915	19018	38357.2	57375.2	33.1468	0	0	0	#DIV/0!	0	0	0	#DIV/0!	0	0	0	#DIV/0!	7266.67	0	7266.67
Q07820	Q07820	2	2	2	Induced myeloid leukemia cell differentiation protein Mcl-1	MCL1	sp|Q07820|MCL1_HUMAN Induced myeloid leukemia cell differentiation protein Mcl-1 OS=Homo sapiens OX=9606 GN=MCL1 PE=1 SV=3	1696	3867.08	0	3867.08	0	3867.08	0	3867.08	3867.08	0	0	0	3867.08	0	0	570.621	18663.1	19233.7	2.96678	1874.14	23012.7	24886.9	7.53062	0	19657.5	19657.5	0	0	0	0	#DIV/0!	0	0	0	#DIV/0!	0	0	0	#DIV/0!	0	20198.4	20198.4
Q9NZJ7	Q9NZJ7	11	11	11	Mitochondrial carrier homolog 1	MTCH1	sp|Q9NZJ7|MTCH1_HUMAN Mitochondrial carrier homolog 1 OS=Homo sapiens OX=9606 GN=MTCH1 PE=1 SV=1	3376	860597	860597	860597	860597	860597	860597	860597	860597	860597	860597	860597	860597	860597	860597	225600	1.88588e+06	2.11148e+06	10.6845	407324	2.34465e+06	2.75197e+06	14.8012	316872	2.04029e+06	2.35716e+06	13.443	388383	2.82663e+06	3.21501e+06	12.0803	277933	2.10699e+06	2.38492e+06	11.6538	228007	2.36321e+06	2.59121e+06	8.79924	122300	2.2645e+06	2.3868e+06
Q9Y6C9	Q9Y6C9	13	13	13	Mitochondrial carrier homolog 2	MTCH2	sp|Q9Y6C9|MTCH2_HUMAN Mitochondrial carrier homolog 2 OS=Homo sapiens OX=9606 GN=MTCH2 PE=1 SV=1	3692	2.55081e+06	2.55081e+06	2.55081e+06	2.55081e+06	2.55081e+06	2.55081e+06	2.55081e+06	2.55081e+06	2.55081e+06	2.55081e+06	2.55081e+06	2.55081e+06	2.55081e+06	2.55081e+06	942300	9.34274e+06	1.0285e+07	9.16185	1.62626e+06	1.06217e+07	1.22479e+07	13.2778	1.44199e+06	9.29735e+06	1.07393e+07	13.4272	1.44549e+06	1.25604e+07	1.40059e+07	10.3206	1.23605e+06	8.57695e+06	9.813e+06	12.5961	928839	1.0643e+07	1.15718e+07	8.02674	429990	1.00614e+07	1.04914e+07
Q9H300	Q9H300	5	5	5	Presenilins-associated rhomboid-like protein, mitochondrial;P-beta	PARL	sp|Q9H300|PARL_HUMAN Presenilins-associated rhomboid-like protein, mitochondrial OS=Homo sapiens OX=9606 GN=PARL PE=1 SV=2	3118	194130	194130	194130	194130	194130	194130	194130	194130	194130	194130	194130	194130	194130	194130	24605.5	295820	320425	7.67901	38265.6	346448	384714	9.9465	30323.1	307113	337436	8.98631	29546.7	259632	289178	10.2175	27297.9	208967	236265	11.5539	18241.9	257534	275776	6.61477	26407.9	255620	282028
Q9Y255	Q9Y255	3	3	3	PRELI domain-containing protein 1, mitochondrial	PRELID1	sp|Q9Y255|PRLD1_HUMAN PRELI domain-containing protein 1, mitochondrial OS=Homo sapiens OX=9606 GN=PRELID1 PE=1 SV=1	3557	0	0	67598.9	0	0	0	0	0	67598.9	67598.9	0	67598.9	67598.9	0	0	0	0	#DIV/0!	0	0	0	#DIV/0!	0	0	0	#DIV/0!	0	0	0	#DIV/0!	0	0	0	#DIV/0!	0	0	0	#DIV/0!	0	0	0
Q86WV6	Q86WV6	1	1	1	Stimulator of interferon genes protein	TMEM173	sp|Q86WV6|STING_HUMAN Stimulator of interferon genes protein OS=Homo sapiens OX=9606 GN=STING1 PE=1 SV=1	2374	0	6379.21	0	0	0	0	0	0	0	0	0	0	0	0	0	0	0	#DIV/0!	0	0	0	#DIV/0!	0	0	0	#DIV/0!	0	0	0	#DIV/0!	0	0	0	#DIV/0!	0	0	0	#DIV/0!	0	0	0
Q12931	Q12931	32	32	32	Heat shock protein 75 kDa, mitochondrial	TRAP1	sp|Q12931|TRAP1_HUMAN Heat shock protein 75 kDa, mitochondrial OS=Homo sapiens OX=9606 GN=TRAP1 PE=1 SV=3	1753	5.71324e+06	5.71324e+06	5.71324e+06	5.71324e+06	5.71324e+06	5.71324e+06	5.71324e+06	5.71324e+06	5.71324e+06	5.71324e+06	5.71324e+06	5.71324e+06	5.71324e+06	5.71324e+06	1.25483e+06	1.83912e+07	1.9646e+07	6.38719	1.76946e+06	2.05476e+07	2.23171e+07	7.92871	1.7866e+06	1.74013e+07	1.91879e+07	9.31105	3.00171e+06	2.11229e+07	2.41246e+07	12.4425	2.57562e+06	1.28235e+07	1.53991e+07	16.7257	1.91443e+06	1.70638e+07	1.89783e+07	10.0875	1.59321e+06	1.65818e+07	1.8175e+07
P30536	P30536	4	4	4	Translocator protein	TSPO	sp|P30536|TSPO_HUMAN Translocator protein OS=Homo sapiens OX=9606 GN=TSPO PE=1 SV=3	1033	472606	472606	472606	472606	472606	472606	472606	472606	472606	472606	472606	472606	472606	472606	88433.3	938767	1.0272e+06	8.60916	139019	1.25424e+06	1.39326e+06	9.97798	123564	1.06247e+06	1.18604e+06	10.4182	121048	1.22992e+06	1.35096e+06	8.96012	95174.5	968226	1.0634e+06	8.95001	56469.7	1.19008e+06	1.24655e+06	4.53007	43697.9	1.45531e+06	1.49901e+06
Q9UHK6	Q9UHK6	1	1	1	Alpha-methylacyl-CoA racemase	AMACR	sp|Q9UHK6|AMACR_HUMAN Alpha-methylacyl-CoA racemase OS=Homo sapiens OX=9606 GN=AMACR PE=1 SV=2	3461	2303.34	0	0	0	0	0	0	0	0	0	0	0	0	0	495.523	7202.59	7698.11	6.43695	960.703	8124.69	9085.39	10.5742	0	4274.07	4274.07	0	0	0	0	#DIV/0!	0	0	0	#DIV/0!	0	0	0	#DIV/0!	0	0	0
Q9GZT6	Q9GZT6	3	3	3	Coiled-coil domain-containing protein 90B, mitochondrial	CCDC90B	sp|Q9GZT6|CC90B_HUMAN Coiled-coil domain-containing protein 90B, mitochondrial OS=Homo sapiens OX=9606 GN=CCDC90B PE=1 SV=2	3074	38194.7	0	38194.7	38194.7	0	0	0	0	0	0	0	0	0	0	26615.9	85173.3	111789	23.809	30292.1	116822	147114	20.5909	35645.3	106330	141975	25.1067	10353.8	131780	142134	7.28457	8565.81	104302	112868	7.58921	9425.41	118987	128413	7.33994	0	0	0
Q9BX68	Q9BX68	4	4	4	Histidine triad nucleotide-binding protein 2, mitochondrial	HINT2	sp|Q9BX68|HINT2_HUMAN Histidine triad nucleotide-binding protein 2, mitochondrial OS=Homo sapiens OX=9606 GN=HINT2 PE=1 SV=1	3024	285818	285818	285818	285818	285818	285818	285818	285818	285818	285818	285818	285818	285818	285818	14522.1	1.36597e+06	1.3805e+06	1.05195	18140	1.39373e+06	1.41187e+06	1.28482	14495.9	1.13215e+06	1.14665e+06	1.2642	100122	953385	1.05351e+06	9.50373	87787	496928	584715	15.0136	61141.5	624507	685648	8.91733	29277.8	1.01313e+06	1.04241e+06
Q14643	Q14643	72	72	63	Inositol 1,4,5-trisphosphate receptor type 1	ITPR1	sp|Q14643|ITPR1_HUMAN Inositol 1,4,5-trisphosphate receptor type 1 OS=Homo sapiens OX=9606 GN=ITPR1 PE=1 SV=3	1894	1.90727e+06	1.90727e+06	1.90727e+06	1.90727e+06	1.90727e+06	1.90727e+06	1.90727e+06	1.90727e+06	1.90727e+06	1.90727e+06	1.90727e+06	1.90727e+06	1.90727e+06	1.90727e+06	408838	3.43454e+06	3.84338e+06	10.6375	540318	4.67332e+06	5.21364e+06	10.3635	429164	4.31062e+06	4.73979e+06	9.0545	884610	4.67301e+06	5.55762e+06	15.9171	692677	3.80236e+06	4.49504e+06	15.4098	600710	4.53252e+06	5.13323e+06	11.7024	298705	4.10294e+06	4.40165e+06
Q14571	Q14571	11	2	2	Inositol 1,4,5-trisphosphate receptor type 2	ITPR2	sp|Q14571|ITPR2_HUMAN Inositol 1,4,5-trisphosphate receptor type 2 OS=Homo sapiens OX=9606 GN=ITPR2 PE=1 SV=2	1891	0	9170.73	0	9170.73	9170.73	0	0	0	0	9170.73	9170.73	9170.73	0	9170.73	0	0	0	#DIV/0!	0	0	0	#DIV/0!	0	0	0	#DIV/0!	5544.31	52940.7	58485	9.47988	3466.96	46621.6	50088.6	6.92166	3041.35	62317.5	65358.9	4.65331	0	0	0
Q14573	Q14573	41	35	34	Inositol 1,4,5-trisphosphate receptor type 3	ITPR3	sp|Q14573|ITPR3_HUMAN Inositol 1,4,5-trisphosphate receptor type 3 OS=Homo sapiens OX=9606 GN=ITPR3 PE=1 SV=2	1892	372278	372278	372278	372278	372278	372278	372278	372278	372278	372278	372278	372278	372278	372278	56744.3	496242	552986	10.2614	81303.8	637738	719042	11.3072	72414.7	597397	669812	10.8112	111935	588976	700911	15.9699	93353.5	460355	553708	16.8597	79835	502000	581835	13.7212	200803	543877	744680
O95202	O95202	25	25	25	LETM1 and EF-hand domain-containing protein 1, mitochondrial	LETM1	sp|O95202|LETM1_HUMAN Mitochondrial proton/calcium exchanger protein OS=Homo sapiens OX=9606 GN=LETM1 PE=1 SV=1	464	1.86922e+06	1.86922e+06	1.86922e+06	1.86922e+06	1.86922e+06	1.86922e+06	1.86922e+06	1.86922e+06	1.86922e+06	1.86922e+06	1.86922e+06	1.86922e+06	1.86922e+06	1.86922e+06	198918	6.15491e+06	6.35383e+06	3.13068	383485	7.03417e+06	7.41766e+06	5.1699	276448	5.74647e+06	6.02292e+06	4.58993	1.1068e+06	6.51632e+06	7.62312e+06	14.5191	984121	4.50512e+06	5.48924e+06	17.9282	937470	5.16355e+06	6.10102e+06	15.3658	276195	4.9147e+06	5.19089e+06
Q8NE86	Q8NE86	10	10	10	Calcium uniporter protein, mitochondrial	MCU	sp|Q8NE86|MCU_HUMAN Calcium uniporter protein, mitochondrial OS=Homo sapiens OX=9606 GN=MCU PE=1 SV=1	2529	325695	325695	325695	325695	325695	325695	325695	325695	325695	325695	325695	325695	325695	325695	181818	1.10416e+06	1.28598e+06	14.1385	250639	1.35557e+06	1.6062e+06	15.6044	171096	1.1221e+06	1.29319e+06	13.2305	205134	1.18699e+06	1.39212e+06	14.7353	194509	827414	1.02192e+06	19.0336	152128	1.00707e+06	1.15919e+06	13.1236	105812	1.26247e+06	1.36828e+06
Q96AQ8	Q96AQ8	4	4	4	Mitochondrial calcium uniporter regulator 1	MCUR1	sp|Q96AQ8|MCUR1_HUMAN Mitochondrial calcium uniporter regulator 1 OS=Homo sapiens OX=9606 GN=MCUR1 PE=1 SV=1	2720	51763	51763	51763	51763	51763	51763	51763	51763	51763	51763	51763	51763	0	51763	11621.1	206220	217841	5.33466	12928.4	234620	247548	5.22256	13654.4	207384	221039	6.17738	48489.7	219076	267566	18.1226	38052.2	131849	169902	22.3966	36295.1	153920	190215	19.0811	11337.9	147419	158757
Q9BPX6	Q9BPX6	4	4	4	Calcium uptake protein 1, mitochondrial	MICU1	sp|Q9BPX6|MICU1_HUMAN Calcium uptake protein 1, mitochondrial OS=Homo sapiens OX=9606 GN=MICU1 PE=1 SV=1	2929	60991	0	60991	60991	60991	60991	60991	60991	60991	60991	60991	60991	60991	0	94652.5	291535	386187	24.5095	139773	331629	471402	29.6505	137593	293264	430857	31.9346	77133.5	261500	338633	22.7779	83154.8	192525	275680	30.1635	62064.3	257925	319989	19.3958	48562.5	223283	271846
Q8IYU8	Q8IYU8	8	8	8	Calcium uptake protein 2, mitochondrial	MICU2	sp|Q8IYU8|MICU2_HUMAN Calcium uptake protein 2, mitochondrial OS=Homo sapiens OX=9606 GN=MICU2 PE=1 SV=2	2427	60616.2	60616.2	60616.2	0	60616.2	0	60616.2	60616.2	60616.2	0	60616.2	60616.2	0	60616.2	75149.4	216492	291642	25.7677	120194	240539	360733	33.3194	111176	242399	353575	31.4433	0	0	0	#DIV/0!	0	0	0	#DIV/0!	0	0	0	#DIV/0!	30903.5	164374	195277
O75746	O75746	26	20	20	Calcium-binding mitochondrial carrier protein Aralar1	SLC25A12	sp|O75746|CMC1_HUMAN Calcium-binding mitochondrial carrier protein Aralar1 OS=Homo sapiens OX=9606 GN=SLC25A12 PE=1 SV=2	403	1.05025e+06	1.05025e+06	1.05025e+06	1.05025e+06	1.05025e+06	1.05025e+06	1.05025e+06	1.05025e+06	1.05025e+06	1.05025e+06	1.05025e+06	1.05025e+06	1.05025e+06	1.05025e+06	128058	2.0256e+06	2.15366e+06	5.94607	210375	2.27289e+06	2.48326e+06	8.47173	176507	2.1448e+06	2.3213e+06	7.60379	571968	2.59743e+06	3.1694e+06	18.0466	428827	1.82662e+06	2.25545e+06	19.0129	333228	2.1497e+06	2.48293e+06	13.4208	64727.7	2.12258e+06	2.1873e+06
Q9UJS0	Q9UJS0	27	27	21	Calcium-binding mitochondrial carrier protein Aralar2	SLC25A13	sp|Q9UJS0|CMC2_HUMAN Calcium-binding mitochondrial carrier protein Aralar2 OS=Homo sapiens OX=9606 GN=SLC25A13 PE=1 SV=2	3486	3.7194e+06	3.7194e+06	3.7194e+06	3.7194e+06	3.7194e+06	3.7194e+06	3.7194e+06	3.7194e+06	3.7194e+06	3.7194e+06	3.7194e+06	3.7194e+06	3.7194e+06	3.7194e+06	638764	1.01133e+07	1.07521e+07	5.94085	1.12597e+06	1.09923e+07	1.21183e+07	9.2915	914979	9.83493e+06	1.07499e+07	8.5115	1.35729e+06	1.45392e+07	1.58965e+07	8.53832	1.23831e+06	1.01332e+07	1.13715e+07	10.8896	795993	1.26813e+07	1.34773e+07	5.90619	331277	1.14481e+07	1.17794e+07
Q9H4I9	Q9H4I9	1	1	1	Essential MCU regulator, mitochondrial	SMDT1	sp|Q9H4I9|EMRE_HUMAN Essential MCU regulator, mitochondrial OS=Homo sapiens OX=9606 GN=SMDT1 PE=1 SV=1	3145	488.591	488.591	0	0	0	0	0	0	0	0	0	0	0	0	0	1080.9	1080.9	0	240.248	1072.08	1312.33	18.307	0	933.438	933.438	0	0	0	0	#DIV/0!	0	0	0	#DIV/0!	0	0	0	#DIV/0!	0	0	0
Q6PI78	Q6PI78	4	4	4	Transmembrane protein 65	TMEM65	sp|Q6PI78|TMM65_HUMAN Transmembrane protein 65 OS=Homo sapiens OX=9606 GN=TMEM65 PE=1 SV=2	2254	317570	317570	317570	317570	317570	317570	317570	317570	317570	317570	317570	317570	317570	317570	40763.5	953580	994343	4.09954	68540.6	1.11689e+06	1.18543e+06	5.78192	62523.8	983748	1.04627e+06	5.97587	85289.6	1.17726e+06	1.26255e+06	6.75535	72051	771595	843646	8.54043	39423.1	934675	974098	4.04714	31041	801565	832606
Q6UWP7	Q6UWP7	3	3	3	Lysocardiolipin acyltransferase 1	LCLAT1	sp|Q6UWP7|LCLT1_HUMAN Lysocardiolipin acyltransferase 1 OS=Homo sapiens OX=9606 GN=LCLAT1 PE=1 SV=1	2272	62913.9	0	0	62913.9	0	0	0	62913.9	0	62913.9	0	0	0	0	21874.2	232266	254140	8.60715	29867.3	302914	332781	8.97506	37226	252224	289450	12.8609	21699.7	242330	264030	8.21865	20739.8	218233	238972	8.67873	22944.8	233761	256705	8.93818	0	251627	251627
Q32NB8	Q32NB8	7	7	7	CDP-diacylglycerol--glycerol-3-phosphate 3-phosphatidyltransferase, mitochondrial	PGS1	sp|Q32NB8|PGPS1_HUMAN CDP-diacylglycerol--glycerol-3-phosphate 3-phosphatidyltransferase, mitochondrial OS=Homo sapiens OX=9606 GN=PGS1 PE=2 SV=1	2074	27359.7	27359.7	27359.7	27359.7	27359.7	0	0	27359.7	27359.7	27359.7	27359.7	0	27359.7	27359.7	8465.28	89343.2	97808.5	8.65495	14438.9	122685	137124	10.5298	16086.4	93641.6	109728	14.6603	42486.4	67038.2	109525	38.7916	21703.7	42092.5	63796.2	34.0203	23910.9	48963.1	72874	32.8113	0	71051.3	71051.3
Q8WUK0	Q8WUK0	9	9	9	Phosphatidylglycerophosphatase and protein-tyrosine phosphatase 1	PTPMT1	sp|Q8WUK0|PTPM1_HUMAN Phosphatidylglycerophosphatase and protein-tyrosine phosphatase 1 OS=Homo sapiens OX=9606 GN=PTPMT1 PE=1 SV=1	2589	208848	208848	208848	208848	208848	208848	208848	208848	208848	208848	208848	208848	208848	208848	79736.8	527724	607461	13.1262	122343	640334	762677	16.0412	95172.3	523602	618775	15.3808	393934	344610	738544	53.3392	265628	216713	482341	55.0706	260205	246109	506314	51.3921	179767	369885	549652
P33121	P33121	6	6	6	Long-chain-fatty-acid--CoA ligase 1	ACSL1	sp|P33121|ACSL1_HUMAN Long-chain-fatty-acid--CoA ligase 1 OS=Homo sapiens OX=9606 GN=ACSL1 PE=1 SV=1	1064	122002	122002	122002	122002	122002	122002	122002	122002	122002	122002	122002	122002	0	122002	9625.39	115427	125052	7.69711	12438.3	148134	160572	7.74625	8778.13	120729	129507	6.77811	20954.7	125057	146011	14.3514	15911.1	94657.7	110569	14.3902	14271.9	108704	122976	11.6054	6830.97	128911	135742
Q8N4T8	Q8N4T8	5	5	5	Carbonyl reductase family member 4	CBR4	sp|Q8N4T8|CBR4_HUMAN Carbonyl reductase family member 4 OS=Homo sapiens OX=9606 GN=CBR4 PE=1 SV=3	2467	168589	168589	168589	168589	168589	168589	168589	168589	0	168589	168589	168589	168589	168589	8859.84	234507	243367	3.64052	10550.5	226488	237038	4.45099	12765.1	251262	264027	4.83478	85450.9	199331	284782	30.0057	45426.2	108351	153777	29.5403	62384.4	132841	195225	31.9551	112432	198292	310723
Q13011	Q13011	14	14	14	Delta(3,5)-Delta(2,4)-dienoyl-CoA isomerase, mitochondrial	ECH1	sp|Q13011|ECH1_HUMAN Delta(3,5)-Delta(2,4)-dienoyl-CoA isomerase, mitochondrial OS=Homo sapiens OX=9606 GN=ECH1 PE=1 SV=2	1759	601843	601843	601843	601843	601843	601843	601843	601843	601843	601843	601843	601843	601843	601843	85966.4	2.08641e+06	2.17238e+06	3.95725	124153	2.38989e+06	2.51404e+06	4.93838	30479.8	2.06997e+06	2.10045e+06	1.45111	445134	2.20279e+06	2.64793e+06	16.8107	446448	1.47419e+06	1.92063e+06	23.2448	397929	1.82175e+06	2.21968e+06	17.9273	117953	1.69109e+06	1.80904e+06
Q9NTX5	Q9NTX5	6	6	6	Ethylmalonyl-CoA decarboxylase	ECHDC1	sp|Q9NTX5|ECHD1_HUMAN Ethylmalonyl-CoA decarboxylase OS=Homo sapiens OX=9606 GN=ECHDC1 PE=1 SV=2	3281	36334.2	36334.2	36334.2	0	36334.2	36334.2	36334.2	36334.2	36334.2	36334.2	36334.2	36334.2	36334.2	36334.2	14464.3	124226	138690	10.4292	19625.9	142545	162171	12.1019	17951.6	109444	127395	14.0913	0	0	0	#DIV/0!	0	0	0	#DIV/0!	0	0	0	#DIV/0!	12421.2	93067.4	105489
P30084	P30084	19	19	19	Enoyl-CoA hydratase, mitochondrial	ECHS1	sp|P30084|ECHM_HUMAN Enoyl-CoA hydratase, mitochondrial OS=Homo sapiens OX=9606 GN=ECHS1 PE=1 SV=4	1021	2.18646e+06	2.18646e+06	2.18646e+06	2.18646e+06	2.18646e+06	2.18646e+06	2.18646e+06	2.18646e+06	2.18646e+06	2.18646e+06	2.18646e+06	2.18646e+06	2.18646e+06	2.18646e+06	80811.9	8.03988e+06	8.12069e+06	0.995136	204018	7.65463e+06	7.85865e+06	2.5961	94275.6	7.28287e+06	7.37715e+06	1.27794	1.09805e+06	8.05586e+06	9.15391e+06	11.9954	951780	4.18172e+06	5.1335e+06	18.5406	927920	5.70462e+06	6.63254e+06	13.9904	619701	6.40352e+06	7.02322e+06
Q92506	Q92506	7	7	7	Estradiol 17-beta-dehydrogenase 8	HSD17B8	sp|Q92506|DHB8_HUMAN Estradiol 17-beta-dehydrogenase 8 OS=Homo sapiens OX=9606 GN=HSD17B8 PE=1 SV=2	2629	145433	145433	145433	145433	145433	145433	145433	145433	145433	145433	145433	145433	145433	145433	3553.35	448065	451618	0.786803	12766.5	293975	306742	4.16198	6239.83	419243	425483	1.46653	37940.7	381630	419571	9.04273	39298	213590	252888	15.5397	33355.5	278045	311401	10.7114	29536.9	377232	406769
Q8IVS2	Q8IVS2	12	12	12	Malonyl-CoA-acyl carrier protein transacylase, mitochondrial	MCAT	sp|Q8IVS2|FABD_HUMAN Malonyl-CoA-acyl carrier protein transacylase, mitochondrial OS=Homo sapiens OX=9606 GN=MCAT PE=1 SV=2	2401	297963	297963	297963	297963	297963	297963	297963	297963	297963	297963	297963	297963	297963	297963	117131	783204	900335	13.0097	188484	828982	1.01747e+06	18.5248	149819	715955	865774	17.3046	679711	834895	1.51461e+06	44.8771	485698	523555	1.00925e+06	48.1245	446388	646233	1.09262e+06	40.8548	238457	608270	846728
Q9BV79	Q9BV79	3	3	3	Trans-2-enoyl-CoA reductase, mitochondrial	MECR	sp|Q9BV79|MECR_HUMAN Enoyl-[acyl-carrier-protein] reductase, mitochondrial OS=Homo sapiens OX=9606 GN=MECR PE=1 SV=2	2999	38153.8	38153.8	0	38153.8	38153.8	38153.8	38153.8	38153.8	38153.8	38153.8	38153.8	38153.8	38153.8	0	10696.1	141913	152610	7.00883	14519	130772	145291	9.99301	10837.5	114192	125029	8.66797	25741	230474	256215	10.0466	20457.2	154585	175042	11.687	22663.6	208567	231231	9.80131	12854.1	151921	164775
Q9NWU1	Q9NWU1	5	5	5	3-oxoacyl-[acyl-carrier-protein] synthase, mitochondrial	OXSM	sp|Q9NWU1|OXSM_HUMAN 3-oxoacyl-[acyl-carrier-protein] synthase, mitochondrial OS=Homo sapiens OX=9606 GN=OXSM PE=1 SV=1	3330	50419.2	50419.2	50419.2	0	0	50419.2	50419.2	50419.2	50419.2	50419.2	0	50419.2	0	50419.2	1329.53	214544	215874	0.615884	9599.93	253027	262626	3.65536	3785.01	187849	191634	1.97512	0	0	0	#DIV/0!	0	0	0	#DIV/0!	0	0	0	#DIV/0!	20199.6	97851.1	118051
Q5T1C6	Q5T1C6	6	6	6	Acyl-coenzyme A thioesterase THEM4	THEM4	sp|Q5T1C6|THEM4_HUMAN Acyl-coenzyme A thioesterase THEM4 OS=Homo sapiens OX=9606 GN=THEM4 PE=1 SV=1	2153	82475.6	82475.6	82475.6	82475.6	82475.6	82475.6	82475.6	82475.6	82475.6	82475.6	82475.6	82475.6	82475.6	82475.6	22605	174641	197246	11.4603	38450.4	208542	246993	15.5674	28916.5	171037	199954	14.4616	71142.9	121797	192940	36.8732	59951	66632.9	126584	47.3607	59966.3	95741.6	155708	38.5121	40813.9	197169	237983
P42765	P42765	20	20	20	3-ketoacyl-CoA thiolase, mitochondrial	ACAA2	sp|P42765|THIM_HUMAN 3-ketoacyl-CoA thiolase, mitochondrial OS=Homo sapiens OX=9606 GN=ACAA2 PE=1 SV=2	1177	1.98114e+06	1.98114e+06	1.98114e+06	1.98114e+06	1.98114e+06	1.98114e+06	1.98114e+06	1.98114e+06	1.98114e+06	1.98114e+06	1.98114e+06	1.98114e+06	1.98114e+06	1.98114e+06	29843.4	6.39713e+06	6.42698e+06	0.464347	149685	7.10266e+06	7.25235e+06	2.06395	25007.6	6.0899e+06	6.11491e+06	0.40896	486255	6.68214e+06	7.16839e+06	6.78332	379976	4.00196e+06	4.38193e+06	8.67142	327426	5.31549e+06	5.64291e+06	5.80243	198441	5.50893e+06	5.70737e+06
Q6JQN1	Q6JQN1	3	3	3	Acyl-CoA dehydrogenase family member 10	ACAD10	sp|Q6JQN1|ACD10_HUMAN Acyl-CoA dehydrogenase family member 10 OS=Homo sapiens OX=9606 GN=ACAD10 PE=1 SV=1	2211	0	35193.5	0	0	35193.5	0	35193.5	35193.5	35193.5	0	35193.5	35193.5	35193.5	0	0	0	0	#DIV/0!	0	0	0	#DIV/0!	0	0	0	#DIV/0!	0	0	0	#DIV/0!	0	0	0	#DIV/0!	0	0	0	#DIV/0!	23416.5	72413.6	95830.1
Q709F0	Q709F0	2	2	2	Acyl-CoA dehydrogenase family member 11	ACAD11	sp|Q709F0|ACD11_HUMAN Acyl-CoA dehydrogenase family member 11 OS=Homo sapiens OX=9606 GN=ACAD11 PE=1 SV=3	2289	0	0	0	0	0	0	0	0	0	0	24727.6	0	24727.6	0	0	0	0	#DIV/0!	0	0	0	#DIV/0!	0	0	0	#DIV/0!	0	0	0	#DIV/0!	0	0	0	#DIV/0!	0	0	0	#DIV/0!	0	0	0
Q9UKU7	Q9UKU7	3	3	3	Isobutyryl-CoA dehydrogenase, mitochondrial	ACAD8	sp|Q9UKU7|ACAD8_HUMAN Isobutyryl-CoA dehydrogenase, mitochondrial OS=Homo sapiens OX=9606 GN=ACAD8 PE=1 SV=1	3501	0	27362.8	27362.8	27362.8	0	0	0	0	0	0	0	0	0	0	0	0	0	#DIV/0!	0	0	0	#DIV/0!	0	0	0	#DIV/0!	28754.5	112119	140873	20.4116	12865.8	77680.9	90546.8	14.209	13026.9	106924	119951	10.8602	0	0	0
Q9H845	Q9H845	26	26	26	Acyl-CoA dehydrogenase family member 9, mitochondrial	ACAD9	sp|Q9H845|ACAD9_HUMAN Complex I assembly factor ACAD9, mitochondrial OS=Homo sapiens OX=9606 GN=ACAD9 PE=1 SV=1	3165	1.9015e+06	1.9015e+06	1.9015e+06	1.9015e+06	1.9015e+06	1.9015e+06	1.9015e+06	1.9015e+06	1.9015e+06	1.9015e+06	1.9015e+06	1.9015e+06	1.9015e+06	1.9015e+06	332341	4.20961e+06	4.54195e+06	7.31714	485488	4.93015e+06	5.41564e+06	8.96455	401798	3.91284e+06	4.31464e+06	9.31244	2.08502e+06	3.50037e+06	5.58539e+06	37.3299	1.585e+06	2.61038e+06	4.19538e+06	37.7796	1.74397e+06	3.20524e+06	4.94922e+06	35.2374	816099	3.90422e+06	4.72032e+06
P28330	P28330	4	4	4	Long-chain specific acyl-CoA dehydrogenase, mitochondrial	ACADL	sp|P28330|ACADL_HUMAN Long-chain specific acyl-CoA dehydrogenase, mitochondrial OS=Homo sapiens OX=9606 GN=ACADL PE=1 SV=2	993	67742.1	67742.1	0	67742.1	0	67742.1	67742.1	67742.1	67742.1	67742.1	0	67742.1	67742.1	0	0	73057.4	73057.4	0	20409.8	84006.1	104416	19.5466	0	85356.7	85356.7	0	101520	149951	251470	40.3704	104605	120580	225186	46.453	82924.8	106279	189203	43.8284	16417.7	41437.7	57855.4
P11310	P11310	14	14	14	Medium-chain specific acyl-CoA dehydrogenase, mitochondrial	ACADM	sp|P11310|ACADM_HUMAN Medium-chain specific acyl-CoA dehydrogenase, mitochondrial OS=Homo sapiens OX=9606 GN=ACADM PE=1 SV=1	726	1.4281e+06	1.4281e+06	1.4281e+06	1.4281e+06	1.4281e+06	1.4281e+06	1.4281e+06	1.4281e+06	1.4281e+06	1.4281e+06	1.4281e+06	1.4281e+06	1.4281e+06	1.4281e+06	144723	5.1811e+06	5.32582e+06	2.71739	253979	5.67527e+06	5.92925e+06	4.28349	163709	4.82891e+06	4.99262e+06	3.27902	1.31032e+06	4.30014e+06	5.61046e+06	23.3549	1.10764e+06	2.86086e+06	3.9685e+06	27.9107	1.2592e+06	3.87745e+06	5.13665e+06	24.514	602202	4.2606e+06	4.8628e+06
P16219	P16219	3	3	3	Short-chain specific acyl-CoA dehydrogenase, mitochondrial	ACADS	sp|P16219|ACADS_HUMAN Short-chain specific acyl-CoA dehydrogenase, mitochondrial OS=Homo sapiens OX=9606 GN=ACADS PE=1 SV=1	806	0	59303.8	59303.8	0	0	0	59303.8	0	0	59303.8	0	59303.8	0	0	0	0	0	#DIV/0!	0	0	0	#DIV/0!	0	0	0	#DIV/0!	0	0	0	#DIV/0!	0	0	0	#DIV/0!	0	0	0	#DIV/0!	17160.6	0	17160.6
P45954	P45954	4	4	4	Short/branched chain specific acyl-CoA dehydrogenase, mitochondrial	ACADSB	sp|P45954|ACDSB_HUMAN Short/branched chain specific acyl-CoA dehydrogenase, mitochondrial OS=Homo sapiens OX=9606 GN=ACADSB PE=1 SV=1	1198	64208.3	0	64208.3	64208.3	64208.3	64208.3	64208.3	64208.3	64208.3	64208.3	0	64208.3	64208.3	64208.3	3569.97	263150	266720	1.33847	6830.89	281958	288788	2.36536	0	258315	258315	0	95515.6	233656	329171	29.017	70059.3	144573	214632	32.6416	69352.4	187126	256478	27.0403	35888.2	173516	209404
P49748	P49748	34	34	34	Very long-chain specific acyl-CoA dehydrogenase, mitochondrial	ACADVL	sp|P49748|ACADV_HUMAN Very long-chain specific acyl-CoA dehydrogenase, mitochondrial OS=Homo sapiens OX=9606 GN=ACADVL PE=1 SV=1	1265	4.59609e+06	4.59609e+06	4.59609e+06	4.59609e+06	4.59609e+06	4.59609e+06	4.59609e+06	4.59609e+06	4.59609e+06	4.59609e+06	4.59609e+06	4.59609e+06	4.59609e+06	4.59609e+06	539607	1.04602e+07	1.09998e+07	4.90561	895301	1.25732e+07	1.34685e+07	6.64737	368483	1.04006e+07	1.07691e+07	3.42168	2.8302e+06	1.26946e+07	1.55248e+07	18.2302	2.34169e+06	8.60611e+06	1.09478e+07	21.3896	2.34502e+06	1.09412e+07	1.32862e+07	17.65	1.26606e+06	1.0023e+07	1.12891e+07
Q9BWD1	Q9BWD1	6	6	5	Acetyl-CoA acetyltransferase, cytosolic	ACAT2	sp|Q9BWD1|THIC_HUMAN Acetyl-CoA acetyltransferase, cytosolic OS=Homo sapiens OX=9606 GN=ACAT2 PE=1 SV=2	3018	19869.3	0	19869.3	19869.3	19869.3	19869.3	19869.3	19869.3	19869.3	19869.3	19869.3	19869.3	19869.3	19869.3	9348.42	37511.4	46859.8	19.9498	14095.7	41558.7	55654.4	25.3272	14987.5	47825.8	62813.3	23.8604	35570	73923.2	109493	32.486	22214.8	45674.5	67889.3	32.722	9769.03	41837.8	51606.9	18.9297	14203.2	50194.1	64397.3
O95573	O95573	26	26	24	Long-chain-fatty-acid--CoA ligase 3	ACSL3	sp|O95573|ACSL3_HUMAN Long-chain-fatty-acid--CoA ligase 3 OS=Homo sapiens OX=9606 GN=ACSL3 PE=1 SV=3	495	1.93579e+06	1.93579e+06	1.93579e+06	1.93579e+06	1.93579e+06	1.93579e+06	1.93579e+06	1.93579e+06	1.93579e+06	1.93579e+06	1.93579e+06	1.93579e+06	1.93579e+06	1.93579e+06	273747	4.83956e+06	5.11331e+06	5.35361	456773	5.87181e+06	6.32858e+06	7.21762	376062	5.67582e+06	6.05188e+06	6.21396	734644	5.82378e+06	6.55842e+06	11.2015	544999	4.65025e+06	5.19525e+06	10.4903	458287	5.05936e+06	5.51765e+06	8.30583	222402	5.46466e+06	5.68706e+06
O60488	O60488	26	24	24	Long-chain-fatty-acid--CoA ligase 4	ACSL4	sp|O60488|ACSL4_HUMAN Long-chain-fatty-acid--CoA ligase 4 OS=Homo sapiens OX=9606 GN=ACSL4 PE=1 SV=2	303	943123	943123	943123	943123	943123	943123	943123	943123	943123	943123	943123	943123	943123	943123	126834	2.98469e+06	3.11152e+06	4.07626	251982	3.59461e+06	3.84659e+06	6.55079	228767	2.85184e+06	3.08061e+06	7.42604	389949	3.24875e+06	3.6387e+06	10.7167	278536	2.23958e+06	2.51812e+06	11.0613	201008	2.46807e+06	2.66908e+06	7.531	154598	2.41644e+06	2.57104e+06
P30837;P47895;P00352	P30837	19;2;1	18;1;0	18;1;0	Aldehyde dehydrogenase X, mitochondrial	ALDH1B1	sp|P30837|AL1B1_HUMAN Aldehyde dehydrogenase X, mitochondrial OS=Homo sapiens OX=9606 GN=ALDH1B1 PE=1 SV=3	1037	2.30692e+06	2.30692e+06	2.30692e+06	2.30692e+06	2.30692e+06	2.30692e+06	2.30692e+06	2.30692e+06	2.30692e+06	2.30692e+06	2.30692e+06	2.30692e+06	2.30692e+06	2.30692e+06	80428.2	6.53275e+06	6.61318e+06	1.21618	245375	8.22361e+06	8.46898e+06	2.89734	33746.3	5.95311e+06	5.98685e+06	0.563673	1.61112e+06	6.56638e+06	8.1775e+06	19.7019	1.37619e+06	3.93784e+06	5.31403e+06	25.8973	1.10538e+06	4.71776e+06	5.82314e+06	18.9826	447222	4.00847e+06	4.45569e+06
P05091	P05091	20	20	19	Aldehyde dehydrogenase, mitochondrial	ALDH2	sp|P05091|ALDH2_HUMAN Aldehyde dehydrogenase, mitochondrial OS=Homo sapiens OX=9606 GN=ALDH2 PE=1 SV=2	588	1.67736e+06	1.67736e+06	1.67736e+06	1.67736e+06	1.67736e+06	1.67736e+06	1.67736e+06	1.67736e+06	1.67736e+06	1.67736e+06	1.67736e+06	1.67736e+06	1.67736e+06	1.67736e+06	75582.5	4.85909e+06	4.93467e+06	1.53166	129833	5.22501e+06	5.35485e+06	2.42458	81761.7	4.62154e+06	4.7033e+06	1.73839	968595	4.50128e+06	5.46987e+06	17.7078	740954	2.54873e+06	3.28968e+06	22.5236	633856	3.59054e+06	4.2244e+06	15.0047	496419	5.21841e+06	5.71483e+06
P51648	P51648	13	13	12	Fatty aldehyde dehydrogenase	ALDH3A2	sp|P51648|AL3A2_HUMAN Aldehyde dehydrogenase family 3 member A2 OS=Homo sapiens OX=9606 GN=ALDH3A2 PE=1 SV=1	1317	1.45815e+06	1.45815e+06	1.45815e+06	1.45815e+06	1.45815e+06	1.45815e+06	1.45815e+06	1.45815e+06	1.45815e+06	1.45815e+06	1.45815e+06	1.45815e+06	1.45815e+06	1.45815e+06	372580	2.4729e+06	2.84548e+06	13.0937	654563	3.35035e+06	4.00492e+06	16.344	514311	3.16243e+06	3.67674e+06	13.9882	705512	2.92843e+06	3.63394e+06	19.4145	579362	2.34832e+06	2.92768e+06	19.7891	477248	2.75359e+06	3.23083e+06	14.7717	267587	3.17193e+06	3.43952e+06
P50416	P50416	27	27	27	Carnitine O-palmitoyltransferase 1, liver isoform	CPT1A	sp|P50416|CPT1A_HUMAN Carnitine O-palmitoyltransferase 1, liver isoform OS=Homo sapiens OX=9606 GN=CPT1A PE=1 SV=2	1285	1.57165e+06	1.57165e+06	1.57165e+06	1.57165e+06	1.57165e+06	1.57165e+06	1.57165e+06	1.57165e+06	1.57165e+06	1.57165e+06	1.57165e+06	1.57165e+06	1.57165e+06	1.57165e+06	315892	3.85483e+06	4.17072e+06	7.57404	578534	3.66894e+06	4.24748e+06	13.6206	493062	3.80248e+06	4.29554e+06	11.4785	1.08416e+06	4.57859e+06	5.66275e+06	19.1455	1.03819e+06	3.3813e+06	4.41949e+06	23.4911	515564	3.81091e+06	4.32648e+06	11.9165	218213	4.01454e+06	4.23276e+06
P23786	P23786	19	19	19	Carnitine O-palmitoyltransferase 2, mitochondrial	CPT2	sp|P23786|CPT2_HUMAN Carnitine O-palmitoyltransferase 2, mitochondrial OS=Homo sapiens OX=9606 GN=CPT2 PE=1 SV=2	933	677857	677857	677857	677857	677857	677857	677857	677857	677857	677857	677857	677857	677857	677857	60273.4	1.8691e+06	1.92937e+06	3.12399	152888	2.2912e+06	2.44409e+06	6.25543	101180	1.86075e+06	1.96193e+06	5.15716	257393	2.23095e+06	2.48835e+06	10.344	230814	1.57342e+06	1.80423e+06	12.7929	171023	1.90407e+06	2.07509e+06	8.2417	121975	1.65359e+06	1.77556e+06
P43155	P43155	17	17	17	Carnitine O-acetyltransferase	CRAT	sp|P43155|CACP_HUMAN Carnitine O-acetyltransferase OS=Homo sapiens OX=9606 GN=CRAT PE=1 SV=5	1186	268374	268374	268374	268374	268374	268374	268374	268374	268374	268374	268374	268374	268374	268374	46057.6	744387	790444	5.8268	82430.2	908687	991117	8.3169	75693.3	802937	878631	8.61491	828015	489989	1.318e+06	62.8234	719815	330498	1.05031e+06	68.5334	781126	416431	1.19756e+06	65.2266	176990	891145	1.06814e+06
Q16698	Q16698	13	13	13	2,4-dienoyl-CoA reductase, mitochondrial	DECR1	sp|Q16698|DECR_HUMAN 2,4-dienoyl-CoA reductase [(3E)-enoyl-CoA-producing], mitochondrial OS=Homo sapiens OX=9606 GN=DECR1 PE=1 SV=1	2037	1.34788e+06	1.34788e+06	1.34788e+06	1.34788e+06	1.34788e+06	1.34788e+06	1.34788e+06	1.34788e+06	1.34788e+06	1.34788e+06	1.34788e+06	1.34788e+06	1.34788e+06	1.34788e+06	296873	2.56555e+06	2.86242e+06	10.3714	487322	2.66917e+06	3.15649e+06	15.4387	372580	2.30122e+06	2.6738e+06	13.9345	920340	3.07095e+06	3.99129e+06	23.0587	577920	1.86821e+06	2.44613e+06	23.6259	626736	2.20427e+06	2.831e+06	22.1383	441202	2.60077e+06	3.04197e+06
P42126	P42126	8	8	8	Enoyl-CoA delta isomerase 1, mitochondrial	ECI1	sp|P42126|ECI1_HUMAN Enoyl-CoA delta isomerase 1, mitochondrial OS=Homo sapiens OX=9606 GN=ECI1 PE=1 SV=1	1167	1.18544e+06	1.18544e+06	1.18544e+06	1.18544e+06	1.18544e+06	1.18544e+06	1.18544e+06	1.18544e+06	1.18544e+06	1.18544e+06	1.18544e+06	1.18544e+06	1.18544e+06	1.18544e+06	37119.1	4.05286e+06	4.08998e+06	0.907561	138834	4.78524e+06	4.92408e+06	2.8195	1958.15	4.11775e+06	4.11971e+06	0.0475313	437858	4.56359e+06	5.00145e+06	8.75462	456821	2.85451e+06	3.31133e+06	13.7957	360673	4.1532e+06	4.51387e+06	7.99032	344142	4.38224e+06	4.72639e+06
O75521	O75521	14	14	14	Enoyl-CoA delta isomerase 2, mitochondrial	ECI2	sp|O75521|ECI2_HUMAN Enoyl-CoA delta isomerase 2 OS=Homo sapiens OX=9606 GN=ECI2 PE=1 SV=4	383	682413	682413	682413	682413	682413	682413	682413	682413	682413	682413	682413	682413	682413	682413	84576.9	1.55128e+06	1.63586e+06	5.17017	118410	1.7938e+06	1.91221e+06	6.19233	83887.3	1.54051e+06	1.6244e+06	5.1642	300505	1.76553e+06	2.06603e+06	14.545	249551	1.16324e+06	1.41279e+06	17.6637	178962	1.53029e+06	1.70925e+06	10.4702	121797	1.616e+06	1.7378e+06
Q92947	Q92947	8	8	8	Glutaryl-CoA dehydrogenase, mitochondrial	GCDH	sp|Q92947|GCDH_HUMAN Glutaryl-CoA dehydrogenase, mitochondrial OS=Homo sapiens OX=9606 GN=GCDH PE=1 SV=1	2670	347276	347276	347276	347276	347276	347276	347276	347276	347276	347276	347276	347276	347276	347276	28611.5	1.70951e+06	1.73812e+06	1.64612	96457.7	1.67002e+06	1.76648e+06	5.46045	76782.6	1.4189e+06	1.49568e+06	5.13361	316753	1.84464e+06	2.1614e+06	14.655	265623	1.11108e+06	1.3767e+06	19.2942	204514	1.34555e+06	1.55006e+06	13.194	133670	1.47876e+06	1.61243e+06
Q16836	Q16836	12	12	12	Hydroxyacyl-coenzyme A dehydrogenase, mitochondrial	HADH	sp|Q16836|HCDH_HUMAN Hydroxyacyl-coenzyme A dehydrogenase, mitochondrial OS=Homo sapiens OX=9606 GN=HADH PE=1 SV=3	2053	1.57994e+06	1.57994e+06	1.57994e+06	1.57994e+06	1.57994e+06	1.57994e+06	1.57994e+06	1.57994e+06	1.57994e+06	1.57994e+06	1.57994e+06	1.57994e+06	1.57994e+06	1.57994e+06	111997	4.76336e+06	4.87536e+06	2.29721	296046	5.42959e+06	5.72563e+06	5.17053	183392	5.00527e+06	5.18866e+06	3.53447	742119	5.87933e+06	6.62145e+06	11.2078	603943	3.71435e+06	4.3183e+06	13.9857	456914	4.79831e+06	5.25522e+06	8.69447	219628	4.39288e+06	4.61251e+06
P40939	P40939	36	36	36	Trifunctional enzyme subunit alpha, mitochondrial;Long-chain enoyl-CoA hydratase;Long chain 3-hydroxyacyl-CoA dehydrogenase	HADHA	sp|P40939|ECHA_HUMAN Trifunctional enzyme subunit alpha, mitochondrial OS=Homo sapiens OX=9606 GN=HADHA PE=1 SV=2	1154	7.46257e+06	7.46257e+06	7.46257e+06	7.46257e+06	7.46257e+06	7.46257e+06	7.46257e+06	7.46257e+06	7.46257e+06	7.46257e+06	7.46257e+06	7.46257e+06	7.46257e+06	7.46257e+06	3.30563e+06	1.97656e+07	2.30712e+07	14.3279	4.22114e+06	2.25826e+07	2.68037e+07	15.7483	3.12568e+06	1.98021e+07	2.29278e+07	13.6327	1.01835e+07	1.93649e+07	2.95484e+07	34.4638	7.70554e+06	1.30797e+07	2.07852e+07	37.0722	7.94527e+06	1.66786e+07	2.46238e+07	32.2666	3.4405e+06	1.52513e+07	1.86918e+07
P55084	P55084	23	23	23	Trifunctional enzyme subunit beta, mitochondrial;3-ketoacyl-CoA thiolase	HADHB	sp|P55084|ECHB_HUMAN Trifunctional enzyme subunit beta, mitochondrial OS=Homo sapiens OX=9606 GN=HADHB PE=1 SV=3	1389	3.30008e+06	3.30008e+06	3.30008e+06	3.30008e+06	3.30008e+06	3.30008e+06	3.30008e+06	3.30008e+06	3.30008e+06	3.30008e+06	3.30008e+06	3.30008e+06	3.30008e+06	3.30008e+06	1.91216e+06	1.0174e+07	1.20861e+07	15.8212	2.46891e+06	1.1888e+07	1.43569e+07	17.1967	1.96779e+06	1.02502e+07	1.2218e+07	16.1057	4.7666e+06	1.08934e+07	1.566e+07	30.4381	3.71198e+06	7.45111e+06	1.11631e+07	33.2523	3.69135e+06	9.09788e+06	1.27892e+07	28.863	1.58584e+06	8.31209e+06	9.89792e+06
Q9Y305	Q9Y305	18	18	18	Acyl-coenzyme A thioesterase 9, mitochondrial	ACOT9	sp|Q9Y305|ACOT9_HUMAN Acyl-coenzyme A thioesterase 9, mitochondrial OS=Homo sapiens OX=9606 GN=ACOT9 PE=1 SV=2	3599	1.15722e+06	1.15722e+06	1.15722e+06	1.15722e+06	1.15722e+06	1.15722e+06	1.15722e+06	1.15722e+06	1.15722e+06	1.15722e+06	1.15722e+06	1.15722e+06	1.15722e+06	1.15722e+06	702616	2.83037e+06	3.53299e+06	19.8873	1.38682e+06	4.55656e+06	5.94338e+06	23.3339	684245	3.02114e+06	3.70539e+06	18.4662	1.21829e+06	2.47448e+06	3.69277e+06	32.9913	914805	1.56788e+06	2.48268e+06	36.8475	913691	1.90656e+06	2.82025e+06	32.3976	580932	2.10692e+06	2.68785e+06
Q96CM8	Q96CM8	1	1	1	Acyl-CoA synthetase family member 2, mitochondrial	ACSF2	sp|Q96CM8|ACSF2_HUMAN Medium-chain acyl-CoA ligase ACSF2, mitochondrial OS=Homo sapiens OX=9606 GN=ACSF2 PE=1 SV=2	2736	0	0	0	0	0	0	0	11668.2	11668.2	0	0	11668.2	0	0	0	0	0	#DIV/0!	0	0	0	#DIV/0!	0	0	0	#DIV/0!	0	0	0	#DIV/0!	0	0	0	#DIV/0!	0	0	0	#DIV/0!	0	26159	26159
Q4G176	Q4G176	9	9	9	Acyl-CoA synthetase family member 3, mitochondrial	ACSF3	sp|Q4G176|ACSF3_HUMAN Malonate--CoA ligase ACSF3, mitochondrial OS=Homo sapiens OX=9606 GN=ACSF3 PE=1 SV=3	2091	75714.5	75714.5	0	75714.5	75714.5	0	75714.5	75714.5	75714.5	75714.5	75714.5	75714.5	75714.5	75714.5	19958.7	217724	237682	8.39722	34489.3	295177	329667	10.4619	23142.9	255144	278287	8.3162	145222	122429	267651	54.258	97361.9	61683.5	159045	61.2164	73798.3	57557.4	131356	56.182	58041	131068	189109
Q53H12	Q53H12	16	16	16	Acylglycerol kinase, mitochondrial	AGK	sp|Q53H12|AGK_HUMAN Acylglycerol kinase, mitochondrial OS=Homo sapiens OX=9606 GN=AGK PE=1 SV=2	2107	554922	554922	554922	554922	554922	554922	554922	554922	554922	554922	554922	554922	554922	554922	196771	1.90738e+06	2.10415e+06	9.35155	331923	2.20131e+06	2.53323e+06	13.1027	313669	1.95539e+06	2.26906e+06	13.8238	269167	1.78143e+06	2.05059e+06	13.1263	264431	1.27961e+06	1.54404e+06	17.1259	154539	1.45853e+06	1.61307e+06	9.58042	113518	2.09234e+06	2.20586e+06
Q02338	Q02338	7	7	7	D-beta-hydroxybutyrate dehydrogenase, mitochondrial	BDH1	sp|Q02338|BDH_HUMAN D-beta-hydroxybutyrate dehydrogenase, mitochondrial OS=Homo sapiens OX=9606 GN=BDH1 PE=1 SV=3	1647	124947	124947	124947	124947	124947	124947	124947	124947	124947	124947	124947	124947	124947	124947	15475	250233	265708	5.82406	25326	237060	262386	9.65218	28420.3	258821	287241	9.89422	204246	169231	373477	54.6877	157484	98714.8	256198	61.4694	141885	94784.8	236669	59.9506	58662.4	123503	182165
O75608	O75608	3	3	3	Acyl-protein thioesterase 1	LYPLA1	sp|O75608|LYPA1_HUMAN Acyl-protein thioesterase 1 OS=Homo sapiens OX=9606 GN=LYPLA1 PE=1 SV=1	391	282289	282289	282289	282289	282289	282289	282289	282289	282289	282289	282289	282289	282289	282289	154197	771422	925619	16.6588	205239	992229	1.19747e+06	17.1394	204264	835674	1.03994e+06	19.642	158777	503570	662347	23.9718	141024	322644	463668	30.4148	152590	417588	570178	26.7618	104028	623672	727700
O95822	O95822	5	5	5	Malonyl-CoA decarboxylase, mitochondrial	MLYCD	sp|O95822|DCMC_HUMAN Malonyl-CoA decarboxylase, mitochondrial OS=Homo sapiens OX=9606 GN=MLYCD PE=1 SV=3	509	62417.5	62417.5	0	62417.5	62417.5	62417.5	62417.5	62417.5	62417.5	62417.5	62417.5	62417.5	62417.5	62417.5	0	194466	194466	0	8523.91	173990	182514	4.67028	11143.6	173519	184663	6.03456	50299.4	183011	233311	21.559	39652	109146	148798	26.6483	36674.9	130974	167649	21.876	18542.6	119291	137834
P05166	P05166	15	15	15	Propionyl-CoA carboxylase beta chain, mitochondrial	PCCB	sp|P05166|PCCB_HUMAN Propionyl-CoA carboxylase beta chain, mitochondrial OS=Homo sapiens OX=9606 GN=PCCB PE=1 SV=3	594	309000	309000	309000	309000	309000	309000	309000	309000	309000	309000	309000	309000	309000	309000	45059.1	751846	796905	5.65427	62901	808300	871200	7.22004	58650.1	748412	807063	7.26711	223554	737955	961508	23.2503	168247	452566	620813	27.101	174964	618299	793263	22.0563	146746	663584	810330
P41247	P41247	7	7	7	Patatin-like phospholipase domain-containing protein 4	PNPLA4	sp|P41247|PLPL4_HUMAN Patatin-like phospholipase domain-containing protein 4 OS=Homo sapiens OX=9606 GN=PNPLA4 PE=1 SV=3	1162	133533	133533	133533	133533	133533	133533	133533	133533	133533	133533	133533	133533	133533	133533	17296.8	336281	353577	4.89194	31494.3	382640	414134	7.60485	17928.1	341355	359283	4.98996	234399	230063	464461	50.4668	159569	122666	282234	56.5377	176981	130271	307251	57.6012	96103.4	236500	332604
Q9NP80	Q9NP80	7	6	6	Calcium-independent phospholipase A2-gamma	PNPLA8	sp|Q9NP80|PLPL8_HUMAN Calcium-independent phospholipase A2-gamma OS=Homo sapiens OX=9606 GN=PNPLA8 PE=1 SV=1	3220	41408.5	0	41408.5	41408.5	41408.5	0	41408.5	41408.5	0	41408.5	41408.5	0	0	0	11699.7	86815.2	98514.9	11.876	18893.8	100499	119393	15.825	13723.2	101513	115236	11.9088	53159.5	78526.9	131686	40.3683	44361.1	52510.6	96871.6	45.7937	31921.5	69538.9	101460	31.462	15040.7	77912	92952.7
Q9NVH6	Q9NVH6	5	5	5	Trimethyllysine dioxygenase, mitochondrial	TMLHE	sp|Q9NVH6|TMLH_HUMAN Trimethyllysine dioxygenase, mitochondrial OS=Homo sapiens OX=9606 GN=TMLHE PE=1 SV=1	3306	27327.4	0	0	27327.4	27327.4	0	27327.4	27327.4	27327.4	0	27327.4	27327.4	27327.4	0	13723.3	72328.3	86051.6	15.9478	23584.9	86385.7	109971	21.4466	24616.6	68947	93563.6	26.31	92259.2	42954	135213	68.2324	108844	24496.3	133340	81.6287	79320.9	39427.1	118748	66.7976	28548	30178.4	58726.4
Q53S33	Q53S33	2	2	2	BolA-like protein 3	BOLA3	sp|Q53S33|BOLA3_HUMAN BolA-like protein 3 OS=Homo sapiens OX=9606 GN=BOLA3 PE=1 SV=1	2113	24646.5	24646.5	0	0	24646.5	0	24646.5	24646.5	0	0	24646.5	24646.5	24646.5	0	2299.79	58486.6	60786.3	3.7834	1993.31	69137.2	71130.5	2.80232	0	51376.7	51376.7	0	0	0	0	#DIV/0!	0	0	0	#DIV/0!	0	0	0	#DIV/0!	6512.52	60137.6	66650.2
P10109	P10109	4	4	4	Adrenodoxin, mitochondrial	FDX1	sp|P10109|ADX_HUMAN Adrenodoxin, mitochondrial OS=Homo sapiens OX=9606 GN=FDX1 PE=1 SV=1	697	53614.4	53614.4	53614.4	53614.4	53614.4	53614.4	53614.4	53614.4	53614.4	53614.4	53614.4	53614.4	53614.4	53614.4	7142.51	159352	166495	4.28993	14063.3	167702	181765	7.73704	19291.1	180709	200000	9.64552	130172	172073	302245	43.0683	135457	154865	290323	46.6575	112963	153377	266340	42.4131	24129.9	119177	143307
P22570	P22570	12	12	12	NADPH:adrenodoxin oxidoreductase, mitochondrial	FDXR	sp|P22570|ADRO_HUMAN NADPH:adrenodoxin oxidoreductase, mitochondrial OS=Homo sapiens OX=9606 GN=FDXR PE=1 SV=3	913	74899.5	74899.5	74899.5	74899.5	74899.5	74899.5	74899.5	74899.5	74899.5	74899.5	74899.5	74899.5	74899.5	74899.5	18018.6	258928	276946	6.50616	28220.9	304328	332549	8.48625	36725.7	280402	317127	11.5807	37122.9	262747	299870	12.3796	27362.3	168710	196073	13.9552	18618	222705	241323	7.71499	13936.6	187811	201747
Q16595	Q16595	4	4	4	Frataxin, mitochondrial;Frataxin intermediate form;Frataxin(56-210);Frataxin(78-210);Frataxin mature form	FXN	sp|Q16595|FRDA_HUMAN Frataxin, mitochondrial OS=Homo sapiens OX=9606 GN=FXN PE=1 SV=2	2029	86483.6	86483.6	0	86483.6	86483.6	86483.6	86483.6	86483.6	86483.6	86483.6	86483.6	86483.6	86483.6	86483.6	5582.61	317218	322800	1.72943	8324.39	398656	406980	2.0454	6522.57	345873	352396	1.85092	46512.1	358640	405152	11.4802	44768	213865	258633	17.3095	32991.9	308890	341882	9.65009	13951.7	373273	387224
Q86SX6	Q86SX6	3	3	3	Glutaredoxin-related protein 5, mitochondrial	GLRX5	sp|Q86SX6|GLRX5_HUMAN Glutaredoxin-related protein 5, mitochondrial OS=Homo sapiens OX=9606 GN=GLRX5 PE=1 SV=2	2348	199443	199443	199443	199443	199443	199443	199443	199443	199443	199443	199443	199443	199443	199443	21392	799140	820532	2.60709	42953.6	1.00892e+06	1.05187e+06	4.08356	13000.8	712706	725707	1.79147	157319	644174	801493	19.6282	168508	390068	558576	30.1674	110544	510207	620750	17.8081	90748.1	620477	711225
Q5T440	Q5T440	4	4	4	Putative transferase CAF17, mitochondrial	IBA57	sp|Q5T440|CAF17_HUMAN Putative transferase CAF17, mitochondrial OS=Homo sapiens OX=9606 GN=IBA57 PE=1 SV=1	2158	51283.6	51283.6	51283.6	51283.6	51283.6	51283.6	51283.6	51283.6	51283.6	51283.6	51283.6	51283.6	51283.6	51283.6	18331.2	143710	162041	11.3127	23406.2	151600	175006	13.3745	22611.9	153029	175641	12.874	53180.9	174335	227515	23.3746	39146.9	107718	146865	26.655	40763.8	124681	165444	24.639	19380.8	133107	152488
Q9BUE6	Q9BUE6	4	4	4	Iron-sulfur cluster assembly 1 homolog, mitochondrial	ISCA1	sp|Q9BUE6|ISCA1_HUMAN Iron-sulfur cluster assembly 1 homolog, mitochondrial OS=Homo sapiens OX=9606 GN=ISCA1 PE=1 SV=1	2984	94092.6	94092.6	94092.6	94092.6	94092.6	94092.6	94092.6	94092.6	94092.6	94092.6	94092.6	94092.6	94092.6	94092.6	32340.1	458716	491056	6.58582	38105.4	528917	567022	6.72026	55007.6	418427	473434	11.6188	228642	467985	696628	32.8213	202864	245225	448089	45.2731	193790	340263	534053	36.2867	80422.7	338182	418604
Q86U28	Q86U28	1	1	1	Iron-sulfur cluster assembly 2 homolog, mitochondrial	ISCA2	sp|Q86U28|ISCA2_HUMAN Iron-sulfur cluster assembly 2 homolog, mitochondrial OS=Homo sapiens OX=9606 GN=ISCA2 PE=1 SV=2	2353	7796.59	0	0	0	0	0	0	0	0	0	0	0	0	0	3878.81	35347.1	39225.9	9.88839	2293.1	40732.7	43025.8	5.32959	4670.17	36885.1	41555.2	11.2385	0	0	0	#DIV/0!	0	0	0	#DIV/0!	0	0	0	#DIV/0!	0	0	0
Q9H1K1	Q9H1K1	3	3	3	Iron-sulfur cluster assembly enzyme ISCU, mitochondrial	ISCU	sp|Q9H1K1|ISCU_HUMAN Iron-sulfur cluster assembly enzyme ISCU, mitochondrial OS=Homo sapiens OX=9606 GN=ISCU PE=1 SV=2	3104	36109.1	36109.1	36109.1	0	36109.1	36109.1	0	0	0	36109.1	36109.1	0	36109.1	36109.1	5131.39	152525	157657	3.25478	10855.8	181545	192401	5.64225	5355.28	156062	161417	3.31767	0	0	0	#DIV/0!	0	0	0	#DIV/0!	0	0	0	#DIV/0!	0	0	0
Q96T76	Q96T76	3	3	3	MMS19 nucleotide excision repair protein homolog	MMS19	sp|Q96T76|MMS19_HUMAN MMS19 nucleotide excision repair protein homolog OS=Homo sapiens OX=9606 GN=MMS19 PE=1 SV=2	2873	10219	0	10219	0	10219	0	0	10219	0	0	0	10219	0	0	13220	25986.4	39206.5	33.719	16985.2	42205.1	59190.3	28.6959	15459.1	21395	36854.1	41.9468	0	0	0	#DIV/0!	0	0	0	#DIV/0!	0	0	0	#DIV/0!	0	19713	19713
Q9Y697	Q9Y697	15	15	15	Cysteine desulfurase, mitochondrial	NFS1	sp|Q9Y697|NFS1_HUMAN Cysteine desulfurase, mitochondrial OS=Homo sapiens OX=9606 GN=NFS1 PE=1 SV=3	3688	326805	326805	326805	326805	326805	326805	326805	326805	326805	326805	326805	326805	326805	326805	88929.7	1.35761e+06	1.44653e+06	6.14778	126786	1.4754e+06	1.60219e+06	7.91328	108671	1.25764e+06	1.36631e+06	7.95356	362659	1.67585e+06	2.03851e+06	17.7904	259152	1.03029e+06	1.28944e+06	20.098	252493	1.33515e+06	1.58765e+06	15.9036	152075	925601	1.07768e+06
Q9UMS0	Q9UMS0	6	6	6	NFU1 iron-sulfur cluster scaffold homolog, mitochondrial	NFU1	sp|Q9UMS0|NFU1_HUMAN NFU1 iron-sulfur cluster scaffold homolog, mitochondrial OS=Homo sapiens OX=9606 GN=NFU1 PE=1 SV=2	3521	188112	188112	188112	188112	188112	0	0	188112	188112	188112	188112	188112	188112	188112	30361.7	903224	933586	3.25216	43050.1	1.061e+06	1.10405e+06	3.89929	42876.5	791244	834120	5.14033	164289	415407	579696	28.3406	150557	207990	358547	41.9909	157574	273449	431023	36.5581	0	333165	333165
Q9Y5Y2	Q9Y5Y2	2	2	2	Cytosolic Fe-S cluster assembly factor NUBP2	NUBP2	sp|Q9Y5Y2|NUBP2_HUMAN Cytosolic Fe-S cluster assembly factor NUBP2 OS=Homo sapiens OX=9606 GN=NUBP2 PE=1 SV=1	3669	7529.09	0	0	0	7529.09	0	0	0	0	7529.09	7529.09	7529.09	0	0	7353.3	11559.7	18913	38.8797	9878.38	10855.1	20733.5	47.6445	9923.66	12556.5	22480.2	44.144	0	0	0	#DIV/0!	0	0	0	#DIV/0!	0	0	0	#DIV/0!	0	0	0
Q96A46	Q96A46	2	2	2	Mitoferrin-2	SLC25A28	sp|Q96A46|MFRN2_HUMAN Mitoferrin-2 OS=Homo sapiens OX=9606 GN=SLC25A28 PE=2 SV=1	2706	0	7603.06	0	0	0	0	0	0	0	0	0	0	7603.06	0	0	0	0	#DIV/0!	0	0	0	#DIV/0!	0	0	0	#DIV/0!	0	0	0	#DIV/0!	0	0	0	#DIV/0!	0	0	0	#DIV/0!	0	0	0
Q3SY69;O75891	Q3SY69	7;2	7;2	7;2	Mitochondrial 10-formyltetrahydrofolate dehydrogenase	ALDH1L2	sp|Q3SY69|AL1L2_HUMAN Mitochondrial 10-formyltetrahydrofolate dehydrogenase OS=Homo sapiens OX=9606 GN=ALDH1L2 PE=1 SV=2	2082	34031.3	0	34031.3	0	0	34031.3	34031.3	34031.3	34031.3	34031.3	34031.3	34031.3	34031.3	34031.3	6471.4	47880.2	54351.6	11.9066	6316.72	53919	60235.8	10.4867	10393	43521.9	53914.9	19.2767	0	0	0	#DIV/0!	0	0	0	#DIV/0!	0	0	0	#DIV/0!	41997.8	58893.6	100891
Q05932	Q05932	7	7	7	Folylpolyglutamate synthase, mitochondrial	FPGS	sp|Q05932|FOLC_HUMAN Folylpolyglutamate synthase, mitochondrial OS=Homo sapiens OX=9606 GN=FPGS PE=1 SV=3	1680	89269.1	89269.1	89269.1	89269.1	89269.1	89269.1	89269.1	89269.1	89269.1	89269.1	89269.1	89269.1	89269.1	89269.1	29017.4	261753	290770	9.9795	37611.7	304298	341910	11.0005	48370.1	246674	295044	16.3942	113075	170360	283435	39.8946	87629.4	95194.4	182824	47.9311	78300.8	120002	198303	39.4854	66338.9	231390	297729
P11586	P11586	25	24	24	C-1-tetrahydrofolate synthase, cytoplasmic;Methylenetetrahydrofolate dehydrogenase;Methenyltetrahydrofolate cyclohydrolase;Formyltetrahydrofolate synthetase;C-1-tetrahydrofolate synthase, cytoplasmic, N-terminally processed	MTHFD1	sp|P11586|C1TC_HUMAN C-1-tetrahydrofolate synthase, cytoplasmic OS=Homo sapiens OX=9606 GN=MTHFD1 PE=1 SV=3	732	608616	608616	608616	608616	608616	608616	608616	608616	608616	608616	608616	608616	608616	608616	387813	1.72823e+06	2.11604e+06	18.3273	535321	1.99862e+06	2.53394e+06	21.1261	435191	1.7216e+06	2.15679e+06	20.1777	1.06461e+06	2.4185e+06	3.48311e+06	30.5648	644329	1.71421e+06	2.35854e+06	27.319	342117	1.57621e+06	1.91832e+06	17.8342	344519	2.09823e+06	2.44275e+06
Q6UB35	Q6UB35	32	32	31	Monofunctional C1-tetrahydrofolate synthase, mitochondrial	MTHFD1L	sp|Q6UB35|C1TM_HUMAN Monofunctional C1-tetrahydrofolate synthase, mitochondrial OS=Homo sapiens OX=9606 GN=MTHFD1L PE=1 SV=1	2265	2.27025e+06	2.27025e+06	2.27025e+06	2.27025e+06	2.27025e+06	2.27025e+06	2.27025e+06	2.27025e+06	2.27025e+06	2.27025e+06	2.27025e+06	2.27025e+06	2.27025e+06	2.27025e+06	634057	8.38129e+06	9.01535e+06	7.03308	907631	9.08474e+06	9.99238e+06	9.08324	732144	7.4353e+06	8.16745e+06	8.96417	2.33985e+06	8.2317e+06	1.05716e+07	22.1334	1.75347e+06	4.91363e+06	6.66709e+06	26.3003	1.56901e+06	6.41954e+06	7.98855e+06	19.6407	999082	7.4948e+06	8.49389e+06
P13995	P13995	8	8	7	Bifunctional methylenetetrahydrofolate dehydrogenase/cyclohydrolase, mitochondrial;NAD-dependent methylenetetrahydrofolate dehydrogenase;Methenyltetrahydrofolate cyclohydrolase	MTHFD2	sp|P13995|MTDC_HUMAN Bifunctional methylenetetrahydrofolate dehydrogenase/cyclohydrolase, mitochondrial OS=Homo sapiens OX=9606 GN=MTHFD2 PE=1 SV=2	770	348463	348463	348463	348463	348463	348463	348463	348463	348463	348463	348463	348463	348463	348463	61486.2	984335	1.04582e+06	5.87923	101502	1.13286e+06	1.23436e+06	8.22298	49587.7	970173	1.01976e+06	4.86268	161016	1.73231e+06	1.89333e+06	8.50438	102618	1.0395e+06	1.14212e+06	8.98492	120961	1.29195e+06	1.41291e+06	8.56114	96598	1.57972e+06	1.67632e+06
P49914	P49914	4	4	4	5-formyltetrahydrofolate cyclo-ligase	MTHFS	sp|P49914|MTHFS_HUMAN 5-formyltetrahydrofolate cyclo-ligase OS=Homo sapiens OX=9606 GN=MTHFS PE=1 SV=2	1276	49141.4	49141.4	49141.4	49141.4	49141.4	49141.4	0	49141.4	49141.4	49141.4	0	49141.4	0	49141.4	12829.7	130484	143313	8.95221	21409.7	165507	186916	11.4542	23763	151448	175211	13.5625	46968.3	156002	202970	23.1405	35049.1	121070	156119	22.4502	25285.4	134198	159483	15.8546	0	118003	118003
P34897	P34897	26	26	24	Serine hydroxymethyltransferase, mitochondrial	SHMT2	sp|P34897|GLYM_HUMAN Serine hydroxymethyltransferase, mitochondrial OS=Homo sapiens OX=9606 GN=SHMT2 PE=1 SV=3	1076	4.86431e+06	4.86431e+06	4.86431e+06	4.86431e+06	4.86431e+06	4.86431e+06	4.86431e+06	4.86431e+06	4.86431e+06	4.86431e+06	4.86431e+06	4.86431e+06	4.86431e+06	4.86431e+06	499214	1.22186e+07	1.27178e+07	3.92531	762784	1.32894e+07	1.40521e+07	5.42824	239090	1.15842e+07	1.18233e+07	2.02219	1.79653e+06	1.6915e+07	1.87115e+07	9.60121	1.32368e+06	1.04281e+07	1.17518e+07	11.2637	1.03467e+06	1.32742e+07	1.43089e+07	7.23095	1.44796e+06	1.24371e+07	1.3885e+07
Q9H2D1	Q9H2D1	10	10	9	Mitochondrial folate transporter/carrier	SLC25A32	sp|Q9H2D1|MFTC_HUMAN Mitochondrial folate transporter/carrier OS=Homo sapiens OX=9606 GN=SLC25A32 PE=1 SV=2	3108	233891	233891	233891	233891	233891	233891	233891	233891	233891	233891	233891	233891	233891	233891	61897.1	846476	908373	6.81406	101150	888849	989999	10.2172	92015.5	814023	906038	10.1558	97899.2	758626	856526	11.4298	89540.6	500378	589918	15.1785	67714.2	623638	691352	9.79445	81488.5	853322	934810
Q00796	Q00796	6	6	6	Sorbitol dehydrogenase	SORD	sp|Q00796|DHSO_HUMAN Sorbitol dehydrogenase OS=Homo sapiens OX=9606 GN=SORD PE=1 SV=4	1622	97519	97519	97519	0	97519	97519	97519	97519	97519	97519	97519	97519	97519	97519	28413.3	191470	219883	12.922	35038.3	224249	259288	13.5133	26158	212188	238346	10.9748	0	0	0	#DIV/0!	0	0	0	#DIV/0!	0	0	0	#DIV/0!	27713.2	379276	406989
[truncated: 717 more rows]
[truncated: 213 more columns]
