# Supplementary material for: Temporal landscape of mitochondrial proteostasis governed by the UPRmt
Source: Sci Adv. 2023 Sep 22;9(38):eadh8228. doi: 10.1126/sciadv.adh8228 (PMC10516501; doi:10.1126/sciadv.adh8228)
Supplement: Supplementary file 2 — Tables S8 and S9 [file sciadv.adh8228_tables_s8_and_s9.zip › adh8228_Table_S9.xlsx]

## Sheet: All IDs
Gene.ID	Chrom	Gene.Name	1-WT-DMSO counts	2-WT-DMSO counts	3-WT-DMSO counts	1-WT-12h counts	2-WT-12h counts	3-WT-12h counts	1-DELE1 KO-DMSO counts	2-DELE1 KO-DMSO counts	3-DELE1 KO-DMSO counts	1-DELE1 KO-12h counts	2-DELE1 KO-12h counts	3-DELE1 KO12h counts	1-CHOP KO-12h counts	2-CHOP KO-12h counts	3-CHOP KO-12h counts	1-ATF4 KO-12h counts	2-ATF4 KO-12h counts	3-ATF4 KO-12h counts	1-ATF5 KO-12h counts	2-ATF5 KO-12h counts	3-ATF5 KO-12h counts	1-TKO-12h counts	2-TKO-12h counts	3-TKO-12h counts	1-WT-DMSO CPM	2-WT-DMSO CPM	3-WT-DMSO CPM	1-WT-12h CPM	2-WT-12h CPM	3-WT-12h CPM	1-DELE1 KO-DMSO CPM	2-DELE1 KO-DMSO CPM	3-DELE1 KO-DMSO CPM	1-DELE1 KO-12h CPM	2-DELE1 KO-12h CPM	3-DELE1 KO-12h CPM	1-CHOP KO-12h CPM	2-CHOP KO-12h CPM	3-CHOP KO-12h CPM	1-ATF4 KO-12h CPM	2-ATF4 KO-12h CPM	3-ATF4 KO-12h CPM	1-ATF5 KO-12h CPM	2-ATF5 KO-12h CPM	3-ATF5 KO-12h CPM	1-TKO-12h CPM	2-TKO-12h CPM
ENSG00000100889	14	PCK2	158	181	211	1427	2142	2231	216	223	303	462	465	505	4402	4895	3431	518	683	672	4300	4155	3856	706	845	867	9.523	8.337	8.438	104.988	108.743	98.312	9.678	10.716	12.575	15.802	17.422	17.718	141.751	159.629	157.541	28.509	31.831	30.417	174.748	153.644	171.686	29.22	34.202
ENSG00000132854	1	KANK4	2225	3650	3874	1887	2646	2697	41	39	45	45	47	40	36	37	9	38	56	28	152	193	130	61	67	50	134.105	168.116	154.92	138.831	134.33	118.847	1.837	1.874	1.868	1.539	1.761	1.403	1.159	1.207	0.413	2.091	2.61	1.267	6.177	7.137	5.788	2.525	2.712
ENSG00000118946	13	PCDH17	184	240	220	102	136	136	3	3	4	1	2	3	2647	2476	1761	1592	1858	1500	2424	2421	2078	2061	2172	1937	11.09	11.054	8.798	7.504	6.904	5.993	0.134	0.144	0.166	0.034	0.075	0.105	85.237	80.744	80.86	87.618	86.591	67.895	98.509	89.524	92.522	85.3	87.914
ENSG00000128965	15	CHAC1	13	20	21	931	1178	1773	73	57	71	163	186	205	7241	8270	5907	558	572	611	3512	3817	3730	1458	1379	1456	0.784	0.921	0.84	68.496	59.804	78.13	3.271	2.739	2.947	5.575	6.969	7.193	233.171	269.689	271.232	30.71	26.658	27.656	142.725	141.145	166.076	60.343	55.816
ENSG00000066382	11	MPPED2	832	1113	1233	683	878	902	0	0	0	0	0	0	23	30	19	76	87	67	152	177	141	293	310	287	50.146	51.264	49.307	50.25	44.574	39.748	0	0	0	0	0	0	0.741	0.978	0.872	4.183	4.055	3.033	6.177	6.545	6.278	12.127	12.548
ENSG00000116711	1	PLA2G4A	6889	9113	9843	3312	4835	4189	2425	2342	2734	3326	3129	2975	1253	1278	788	1179	1446	1026	1699	1829	1294	616	556	614	415.214	419.737	393.618	243.671	245.459	184.594	108.65	112.54	113.468	113.761	117.231	104.381	40.348	41.676	36.183	64.888	67.39	46.44	69.046	67.633	57.615	25.495	22.505
ENSG00000071242	6	RPS6KA2	89	133	138	163	231	263	388	383	468	666	561	619	3638	3430	1952	2040	2954	2473	1360	1768	1208	2385	2784	2132	5.364	6.126	5.519	11.992	11.727	11.589	17.384	18.404	19.423	22.78	21.018	21.718	117.149	111.854	89.63	112.274	137.67	111.936	55.269	65.377	53.785	98.709	112.685
ENSG00000101210	20	EEF1A2	1066	1757	1731	764	1390	1291	2736	2446	2945	2848	2671	3120	9502	9603	6428	5324	6983	7495	5167	5601	4887	7976	7905	7615	64.25	80.926	69.222	56.209	70.566	56.89	122.585	117.538	122.225	97.412	100.072	109.468	305.979	313.159	295.155	293.013	325.44	339.249	209.983	207.114	217.591	330.107	319.962
ENSG00000198681	X	MAGEA1	114	114	173	90	119	152	3	2	2	4	4	1	144	175	101	1041	1125	1248	926	901	766	19	15	14	6.871	5.251	6.918	6.622	6.041	6.698	0.134	0.096	0.083	0.137	0.15	0.035	4.637	5.707	4.638	57.293	52.43	56.489	37.632	33.317	34.106	0.786	0.607
ENSG00000128283	22	CDC42EP1	876	1307	1394	1643	2276	3024	2286	2000	2351	3149	2854	3024	9461	10209	6658	2634	3161	3167	7389	7217	6176	4031	3947	3893	52.798	60.199	55.746	120.879	115.546	133.257	102.423	96.106	97.572	107.707	106.928	106.1	304.659	332.921	305.715	144.966	147.317	143.349	300.283	266.87	274.983	166.833	159.758
ENSG00000110619	11	CARS	695	929	1008	2058	2843	3482	1201	1105	1320	1918	1696	1979	7797	7293	5373	2058	2534	2692	5301	5888	5343	2819	2956	2779	41.889	42.789	40.31	151.412	144.331	153.439	53.81	53.099	54.783	65.603	63.542	69.435	251.075	237.829	246.712	113.265	118.096	121.849	215.428	217.726	237.894	116.671	119.647
ENSG00000143320	1	CRABP2	6291	7538	7832	4239	5347	5123	2087	1927	2325	2225	2111	2190	2304	2424	1673	164	175	160	602	449	565	446	302	479	379.172	347.194	313.199	311.873	271.452	225.752	93.507	92.598	96.493	76.103	79.091	76.838	74.192	79.048	76.819	9.026	8.156	7.242	24.465	16.603	25.156	18.459	12.224
ENSG00000113504	5	SLC12A7	1180	2069	2063	2050	3179	3931	2290	2227	2354	3548	3184	3501	28192	25854	17197	12478	18840	15870	16504	23008	16406	24936	30325	22419	71.121	95.296	82.499	150.823	161.389	173.225	102.602	107.014	97.697	121.354	119.292	122.836	907.825	843.113	789.635	686.743	878.032	718.329	670.709	850.79	730.468	1032.04	1227.43
ENSG00000135069	9	PSAT1	3167	3878	4254	12176	17016	20997	3261	2784	3898	5893	5295	6079	33105	33574	23899	8865	10534	10019	30206	29855	27218	10656	10766	11287	190.882	178.617	170.116	895.816	863.853	925.262	146.107	133.78	161.776	201.562	198.382	213.288	1066.03	1094.87	1097.37	487.897	490.933	453.493	1227.55	1103.98	1211.87	441.025	435.763
ENSG00000101255	20	TRIB3	362	420	383	3365	4642	5859	174	170	263	389	383	441	3612	3508	2857	3295	4049	5213	9953	9411	9504	1291	1209	1117	21.818	19.345	15.316	247.571	235.661	258.185	7.796	8.169	10.915	13.305	14.349	15.473	116.312	114.398	131.185	181.345	188.702	235.958	404.482	348	423.16	53.431	48.935
ENSG00000183688	17	RFLNB	1007	1300	1539	890	1247	1543	1193	1087	1163	1399	1293	1236	4346	4884	2868	3186	3971	3864	4157	4478	3839	7399	8478	7143	60.694	59.877	61.544	65.479	63.307	67.994	53.452	52.234	48.267	47.851	48.443	43.366	139.948	159.27	131.69	175.346	185.067	174.898	168.937	165.587	170.929	306.226	343.155
ENSG00000068985	X	PAGE1	55	71	96	64	67	96	2	0	1	2	6	3	176	155	104	779	927	895	11	25	20	5	2	4	3.315	3.27	3.839	4.709	3.401	4.23	0.09	0	0.042	0.068	0.225	0.105	5.667	5.055	4.775	42.873	43.203	40.511	0.447	0.924	0.89	0.207	0.081
ENSG00000010810	6	FYN	303	295	399	385	488	625	599	443	514	867	676	665	4044	4014	2476	1698	2250	2098	2868	3426	2820	2552	2640	2536	18.262	13.587	15.956	28.325	24.774	27.541	26.838	21.287	21.332	29.655	25.327	23.332	130.223	130.899	113.691	93.452	104.86	94.962	116.553	126.687	125.559	105.621	106.856
ENSG00000057252	1	SOAT1	11579	15736	16070	6375	10101	8435	1551	1314	1768	2069	1971	2002	1829	1837	1317	3650	4646	2971	2682	2913	2307	1875	2305	1834	697.891	724.787	642.634	469.023	512.799	371.7	69.491	63.142	73.376	70.767	73.845	70.242	58.897	59.906	60.473	200.882	216.525	134.477	108.994	107.717	102.718	77.602	93.297
ENSG00000116285	1	ERRFI1	220	307	250	413	568	820	269	174	212	347	255	267	2327	2381	1472	1532	1785	1599	3303	3447	2573	355	349	271	13.26	14.14	9.997	30.385	28.836	36.134	12.052	8.361	8.799	11.869	9.554	9.368	74.933	77.646	67.59	84.316	83.189	72.376	134.231	127.463	114.561	14.693	14.126
ENSG00000106333	7	PCOLCE	1754	3153	4094	1865	2741	3751	1418	1816	1550	2053	1879	1705	202	169	158	39	43	34	256	277	283	82	77	106	105.717	145.225	163.718	137.212	139.153	165.293	63.532	87.264	64.329	70.22	70.399	59.822	6.505	5.511	7.255	2.146	2.004	1.539	10.404	10.243	12.6	3.394	3.117
ENSG00000164116	4	GUCY1A1	136	172	213	87	105	139	0	0	0	0	0	0	0	0	0	0	0	0	0	0	0	0	0	0	8.197	7.922	8.518	6.401	5.331	6.125	0	0	0	0	0	0	0	0	0	0	0	0	0	0	0	0	0
ENSG00000173548	15	SNX33	374	566	565	495	764	880	978	949	1011	1398	1207	1314	2884	2836	2087	1019	1197	1277	1954	2181	1862	1879	1849	1665	22.542	26.069	22.594	36.418	38.786	38.778	43.819	45.602	41.959	47.817	45.221	46.103	92.869	92.483	95.829	56.082	55.786	57.801	79.409	80.649	82.904	77.767	74.84
ENSG00000128165	22	ADM2	18	40	41	401	644	839	64	62	68	144	169	162	1878	1951	1230	148	167	265	1130	1444	1102	368	431	402	1.085	1.842	1.64	29.502	32.694	36.972	2.867	2.979	2.822	4.925	6.332	5.684	60.474	63.623	56.478	8.145	7.783	11.995	45.922	53.396	49.066	15.231	17.445
ENSG00000130766	1	SESN2	194	321	335	1286	1801	2773	256	249	263	343	321	336	3980	3651	3006	854	988	1159	4046	4507	4077	1050	1018	1123	11.693	14.785	13.397	94.614	91.432	122.196	11.47	11.965	10.915	11.732	12.027	11.789	128.162	119.061	138.027	47.001	46.045	52.46	164.426	166.66	181.526	43.457	41.204
ENSG00000076716	X	GPC4	1560	1965	2566	1016	1421	1691	7	7	8	9	10	12	23	38	22	276	435	295	92	116	108	1066	1522	1069	94.024	90.506	102.613	74.749	72.14	74.516	0.314	0.336	0.332	0.308	0.375	0.421	0.741	1.239	1.01	15.19	20.273	13.353	3.739	4.289	4.809	44.119	61.604
ENSG00000175471	5	MCTP1	273	231	238	187	183	194	507	462	587	778	702	852	2213	2202	1477	1930	2244	2117	2577	2864	2205	2693	2825	2669	16.454	10.64	9.518	13.758	9.29	8.549	22.716	22.2	24.362	26.61	26.301	29.893	71.262	71.808	67.819	106.22	104.581	95.822	104.727	105.905	98.176	111.456	114.344
ENSG00000113407	5	TARS	9169	12126	14500	14137	20289	24910	20533	17367	22510	28468	24583	27726	60638	57745	42988	21293	24542	27324	44133	48657	41663	36346	36018	35459	552.635	558.513	579.85	1040.09	1030.01	1097.69	919.966	834.536	934.219	973.708	921.026	972.794	1952.63	1883.1	1973.88	1171.89	1143.77	1236.78	1793.53	1799.24	1855.02	1504.27	1457.86
ENSG00000221867	X	MAGEA3	1340	1587	1627	906	1234	1317	376	268	273	316	321	350	1475	1446	1106	204	271	229	198	229	201	1509	1389	1343	80.765	73.096	65.063	66.656	62.647	58.035	16.846	12.878	11.33	10.808	12.027	12.28	47.497	47.155	50.784	11.227	12.63	10.365	8.047	8.468	8.949	62.454	56.221
ENSG00000121039	8	RDH10	3042	4389	5277	1421	2549	2259	445	400	627	485	507	643	529	529	293	647	888	556	513	540	336	318	336	257	183.348	202.154	211.025	104.546	129.405	99.546	19.938	19.221	26.022	16.589	18.995	22.56	17.035	17.251	13.454	35.608	41.385	25.166	20.848	19.968	14.96	13.161	13.6
ENSG00000133398	5	MED10	854	1022	1331	1488	1987	2720	1773	1640	1821	2637	2318	2551	5897	6186	4628	3629	3853	4280	5499	5199	4688	6293	5679	6060	51.472	47.072	53.226	109.476	100.874	119.861	79.438	78.807	75.576	90.195	86.846	89.504	189.892	201.729	212.504	199.727	179.568	193.727	223.475	192.249	208.73	260.451	229.863
ENSG00000178913	5	TAF7	1070	1322	1600	1226	1930	2269	2076	1860	2257	2624	2402	2556	5864	5665	4244	4332	4541	5066	3142	3445	2968	4558	4147	4311	64.491	60.89	63.983	90.2	97.981	99.987	93.014	89.379	93.671	89.75	89.993	89.68	188.83	184.739	194.872	238.417	211.632	229.304	127.688	127.389	132.148	188.644	167.853
ENSG00000111885	6	MAN1A1	671	972	1108	441	665	834	623	561	744	832	704	871	494	454	353	28	36	27	383	396	319	323	401	326	40.443	44.77	44.309	32.445	33.76	36.751	27.913	26.958	30.878	28.457	26.376	30.56	15.908	14.805	16.209	1.541	1.678	1.222	15.565	14.643	14.203	13.368	16.231
ENSG00000105550	19	FGF21	0	0	0	58	46	94	0	0	0	2	0	0	640	694	421	9	12	3	264	289	256	28	23	17	0	0	0	4.267	2.335	4.142	0	0	0	0.068	0	0	20.609	22.632	19.331	0.495	0.559	0.136	10.729	10.687	11.398	1.159	0.931
ENSG00000106105	7	GARS	3584	4601	5469	8528	13069	16481	5764	5665	6503	8539	8497	9445	27312	28886	19988	4724	6597	7532	20627	24920	20035	8059	8482	8409	216.015	211.918	218.703	627.424	663.476	726.258	258.252	272.22	269.89	292.065	318.348	331.387	879.488	941.988	917.789	259.991	307.451	340.923	838.264	921.492	892.047	333.542	343.316
ENSG00000092929	17	UNC13D	678	1062	1133	568	995	999	4175	4288	4807	5469	5216	6056	5379	6058	3179	890	1138	1029	4556	5247	3559	3215	3680	3208	40.864	48.915	45.308	41.789	50.513	44.022	187.058	206.051	199.502	187.059	195.422	212.481	173.212	197.555	145.97	48.982	53.036	46.576	185.152	194.024	158.462	133.061	148.951
ENSG00000146733	7	PSPH	790	873	998	2283	2989	3529	1295	1151	1433	1986	1715	2042	5574	5379	4379	1063	1261	1235	5057	4488	3913	1987	1929	1958	47.615	40.21	39.91	167.965	151.743	155.51	58.022	55.309	59.473	67.928	64.254	71.646	179.491	175.412	201.071	58.504	58.768	55.9	205.512	165.957	174.224	82.237	78.078
ENSG00000130844	19	ZNF331	201	233	294	394	503	764	436	427	404	694	591	536	3547	3780	2186	1856	2377	2425	1131	1651	1520	3150	4207	3714	12.115	10.732	11.757	28.987	25.536	33.667	19.535	20.519	16.767	23.737	22.142	18.806	114.219	123.268	100.375	102.147	110.779	109.764	45.963	61.051	67.677	130.371	170.282
ENSG00000163840	3	DTX3L	215	316	372	302	402	534	225	202	282	297	244	333	2035	1999	1196	1361	1536	1657	1337	1754	1291	1843	2232	1859	12.959	14.555	14.876	22.219	20.408	23.531	10.081	9.707	11.704	10.158	9.142	11.684	65.53	65.188	54.917	74.904	71.585	75.001	54.335	64.859	57.481	76.277	90.342
ENSG00000172260	1	NEGR1	239	442	492	220	381	438	2285	2141	2226	3216	2854	2661	1625	1788	1214	65	82	84	1157	1490	1098	953	1078	917	14.405	20.358	19.675	16.186	19.342	19.301	102.378	102.881	92.384	109.999	106.928	93.364	52.327	58.308	55.743	3.577	3.822	3.802	47.02	55.097	48.888	39.442	43.633
ENSG00000179222	X	MAGED1	24	28	27	17	25	19	0	1	0	0	0	0	93	101	61	556	766	764	42	42	52	10	5	5	1.447	1.29	1.08	1.251	1.269	0.837	0	0.048	0	0	0	0	2.995	3.294	2.801	30.6	35.699	34.581	1.707	1.553	2.315	0.414	0.202
ENSG00000166446	16	CDYL2	123	181	222	124	219	201	371	320	362	540	509	501	988	820	508	664	828	812	235	298	248	1330	1619	1201	7.413	8.337	8.878	9.123	11.118	8.857	16.622	15.377	15.024	18.47	19.07	17.578	31.815	26.741	23.326	36.544	38.589	36.754	9.55	11.019	11.042	55.045	65.53
ENSG00000150672	11	DLG2	44	54	79	70	87	134	34	44	31	30	35	51	1360	1362	1006	943	1230	988	1071	1426	1168	1016	1350	1124	2.652	2.487	3.159	5.15	4.417	5.905	1.523	2.114	1.287	1.026	1.311	1.789	43.794	44.416	46.193	51.899	57.324	44.72	43.525	52.731	52.005	42.05	54.642
ENSG00000119900	6	OGFRL1	3645	4917	5839	3515	5157	6183	1088	887	899	1407	1274	1052	1270	1216	707	937	1052	1287	2258	2494	2156	1294	1372	1143	219.692	226.473	233.5	258.607	261.806	272.463	48.747	42.623	37.311	48.124	47.732	36.91	40.896	39.654	32.463	51.569	49.028	58.254	91.763	92.223	95.995	53.555	55.533
ENSG00000119547	18	ONECUT2	213	328	416	235	280	344	1232	1122	1291	1709	1353	1429	3540	2960	2070	1615	1606	1506	779	771	638	2362	2428	2228	12.838	15.107	16.636	17.289	14.215	15.159	55.199	53.915	53.58	58.454	50.691	50.138	113.993	96.527	95.048	88.884	74.847	68.167	31.658	28.51	28.407	97.757	98.275
ENSG00000155893	3	PXYLP1	729	1097	1514	338	546	689	425	496	547	632	655	687	222	211	165	93	95	91	137	123	89	182	222	206	43.938	50.527	60.544	24.867	27.719	30.362	19.042	23.834	22.702	21.617	24.54	24.104	7.149	6.881	7.576	5.118	4.427	4.119	5.568	4.548	3.963	7.533	8.986
ENSG00000106070	7	GRB10	582	911	993	1374	2188	2686	2897	2870	3615	3956	3711	4243	5424	5428	3538	1209	1389	1685	3928	4795	3889	2775	2834	2759	35.078	41.96	39.71	101.088	111.078	118.362	129.798	137.912	150.031	135.309	139.036	148.87	174.661	177.01	162.454	66.539	64.734	76.269	159.631	177.309	173.155	114.85	114.709
ENSG00000006740	17	ARHGAP44	198	278	319	123	199	187	289	217	251	329	290	299	27	28	20	9	9	9	46	52	49	22	27	21	11.934	12.804	12.757	9.049	10.103	8.24	12.948	10.428	10.417	11.253	10.865	10.491	0.869	0.913	0.918	0.495	0.419	0.407	1.869	1.923	2.182	0.911	1.093
ENSG00000128791	18	TWSG1	1640	2312	2426	1181	1791	1893	1727	1597	1662	2462	2158	2245	983	901	609	506	671	641	987	1123	927	862	1001	786	98.846	106.489	97.015	86.889	90.924	83.418	77.377	76.741	68.977	84.209	80.852	78.768	31.654	29.382	27.963	27.848	31.272	29.014	40.111	41.526	41.274	35.676	40.516
ENSG00000180875	1	GREM2	8321	12157	15479	9028	12141	16120	2	1	2	0	1	0	2	1	0	2	5	1	2	1	2	3	1	1	501.524	559.941	619	664.21	616.364	710.35	0.09	0.048	0.083	0	0.037	0	0.064	0.033	0	0.11	0.233	0.045	0.081	0.037	0.089	0.124	0.04
ENSG00000168646	17	AXIN2	238	351	434	142	215	228	69	73	127	105	94	99	7	9	3	13	13	14	22	22	20	28	20	24	14.345	16.167	17.356	10.447	10.915	10.047	3.091	3.508	5.271	3.591	3.522	3.474	0.225	0.293	0.138	0.715	0.606	0.634	0.894	0.814	0.89	1.159	0.81
ENSG00000022267	X	FHL1	6251	5942	6366	4999	5612	6265	1116	790	1037	1432	1007	1283	1499	1502	965	893	1025	910	1524	1539	1318	2104	2176	1789	376.761	273.684	254.574	367.788	284.905	276.076	50.002	37.962	43.038	48.98	37.728	45.015	48.27	48.981	44.31	49.147	47.77	41.19	61.934	56.909	58.683	87.079	88.076
ENSG00000180818	12	HOXC10	571	766	825	543	714	803	80	58	65	100	92	98	2839	2814	2001	1833	1818	2041	1744	1793	1559	2561	2447	2529	34.415	35.281	32.991	39.95	36.248	35.385	3.584	2.787	2.698	3.42	3.447	3.438	91.42	91.766	91.88	100.881	84.727	92.382	70.875	66.302	69.414	105.993	99.044
ENSG00000116761	1	CTH	191	287	307	790	1019	1362	97	83	124	126	160	186	3031	3213	2443	362	427	319	1931	2332	2134	1132	1411	1259	11.512	13.219	12.277	58.122	51.732	60.018	4.346	3.988	5.146	4.31	5.995	6.526	97.603	104.778	112.175	19.923	19.9	14.439	78.474	86.233	95.015	46.851	57.111
ENSG00000135631	2	RAB11FIP5	242	405	423	253	442	507	935	792	1022	1329	1273	1473	1843	1901	1208	631	793	805	1593	1936	1468	1119	1157	1062	14.586	18.654	16.916	18.614	22.439	22.342	41.892	38.058	42.415	45.457	47.694	51.682	59.347	61.993	55.468	34.728	36.957	36.437	64.738	71.589	65.362	46.313	46.831
ENSG00000065060	6	UHRF1BP1	286	512	590	982	1819	2048	832	699	862	1240	1142	1067	5462	4932	3125	1321	1631	1670	3594	4543	3335	1763	1848	1624	17.238	23.582	23.594	72.248	92.345	90.248	37.277	33.589	35.775	42.412	42.786	37.437	175.885	160.835	143.491	72.703	76.012	75.59	146.057	167.991	148.489	72.966	74.799
ENSG00000123689	1	G0S2	17	12	23	45	70	80	15	8	25	18	14	33	684	730	546	8	14	7	393	351	269	52	44	38	1.025	0.553	0.92	3.311	3.554	3.525	0.672	0.384	1.038	0.616	0.525	1.158	22.026	23.806	25.071	0.44	0.652	0.317	15.971	12.979	11.977	2.152	1.781
ENSG00000137713	11	PPP2R1B	2680	3820	3738	1384	2146	1933	1337	1129	1300	1728	1506	1572	1047	1022	679	1284	1505	1204	788	822	742	1844	2101	1688	161.529	175.946	149.481	101.824	108.946	85.18	59.903	54.252	53.953	59.104	56.424	55.155	33.715	33.328	31.178	70.667	70.14	54.497	32.024	30.396	33.037	76.319	85.04
ENSG00000167767	12	KRT80	2506	3090	3313	3824	5377	7119	10127	8797	9337	13809	12143	11591	23256	23580	14094	7215	8455	9876	18539	21868	17211	14203	14810	12948	151.042	142.323	132.486	281.34	272.975	313.709	453.733	422.722	387.508	472.318	454.949	406.682	748.878	768.956	647.154	397.087	394.042	447.021	753.41	808.635	766.31	587.826	599.448
ENSG00000166173	15	LARP6	147	157	149	402	455	592	395	402	423	561	514	561	1116	1105	810	326	408	494	1751	1987	1587	463	449	447	8.86	7.231	5.958	29.576	23.099	26.087	17.698	19.317	17.556	19.188	19.258	19.683	35.937	36.035	37.193	17.942	19.015	22.36	71.159	73.475	70.66	19.162	18.174
ENSG00000189060	22	H1F0	264	301	364	757	1011	1290	875	1007	1059	1037	991	1152	5649	5285	3911	1361	1211	1785	3172	3231	2924	1408	1162	1447	15.912	13.864	14.556	55.694	51.326	56.846	39.204	48.389	43.951	35.469	37.129	40.419	181.906	172.347	179.581	74.904	56.438	80.795	128.907	119.476	130.189	58.274	47.033
ENSG00000265763	10	ZNF488	303	352	420	176	239	303	74	64	94	103	96	124	10	18	8	22	30	28	13	22	19	17	10	22	18.262	16.213	16.796	12.949	12.133	13.352	3.316	3.075	3.901	3.523	3.597	4.351	0.322	0.587	0.367	1.211	1.398	1.267	0.528	0.814	0.846	0.704	0.405
ENSG00000108679	17	LGALS3BP	417	733	973	481	687	905	3531	4768	4634	5985	5550	5438	9594	9959	6769	6031	10216	11770	9649	11047	9063	7573	9879	8895	25.133	33.761	38.91	35.388	34.877	39.88	158.204	229.117	192.322	204.709	207.936	190.798	308.941	324.768	310.812	331.924	476.113	532.75	392.127	408.496	403.525	313.427	399.861
ENSG00000165175	X	MID1IP1	1207	1465	1667	1345	1939	2376	1492	1437	1683	1856	1643	1868	4901	4969	3544	3372	3997	3780	4643	5156	4394	4367	4507	4557	72.748	67.477	66.663	98.955	98.437	104.702	66.848	69.052	69.849	63.482	61.557	65.541	157.82	162.042	162.73	185.582	186.279	171.095	188.688	190.659	195.64	180.739	182.425
ENSG00000008394	12	MGST1	3890	4986	5648	2783	3728	4452	4588	4065	5089	6302	5605	6181	2023	2052	1501	1612	2101	2011	1867	1908	1588	1855	1915	1804	234.458	229.651	225.862	204.752	189.26	196.184	205.562	195.335	211.206	215.551	209.997	216.867	65.144	66.917	68.921	88.718	97.916	91.025	75.873	70.554	70.705	76.774	77.511
ENSG00000108932	17	SLC16A6	736	959	916	795	1092	1137	35	25	36	106	41	63	47	40	42	226	337	275	36	30	25	18	29	18	44.36	44.171	36.631	58.49	55.438	50.103	1.568	1.201	1.494	3.626	1.536	2.21	1.513	1.304	1.929	12.438	15.706	12.447	1.463	1.109	1.113	0.745	1.174
ENSG00000175130	1	MARCKSL1	1568	2073	2285	798	1111	1189	1562	1339	1755	2024	1744	1817	457	518	329	688	735	744	711	706	624	806	762	656	94.507	95.481	91.376	58.711	56.402	52.395	69.984	64.343	72.837	69.228	65.341	63.751	14.716	16.892	15.107	37.865	34.254	33.676	28.894	26.106	27.783	33.358	30.843
ENSG00000166780	16	C16orf45	1143	1537	2108	1138	1752	2112	625	503	670	1089	792	1046	493	516	408	118	115	182	527	684	546	278	276	301	68.891	70.793	84.298	83.725	88.944	93.068	28.003	24.171	27.807	37.248	29.673	36.7	15.875	16.827	18.734	6.494	5.36	8.238	21.417	25.293	24.31	11.506	11.171
ENSG00000137959	1	IFI44L	1336	1530	1733	897	1060	1299	144	124	87	209	159	109	21	25	14	117	151	161	98	107	100	63	96	70	80.524	70.471	69.302	65.994	53.813	57.242	6.452	5.959	3.611	7.149	5.957	3.824	0.676	0.815	0.643	6.439	7.037	7.287	3.983	3.957	4.452	2.607	3.886
ENSG00000177888	1	ZBTB41	362	567	727	409	731	907	568	465	543	823	788	735	3903	3573	2269	2147	2582	2731	2962	3596	2810	2851	3346	3081	21.818	26.116	29.072	30.091	37.111	39.968	25.449	22.345	22.536	28.15	29.523	25.788	125.683	116.517	104.186	118.163	120.333	123.614	120.373	132.973	125.114	117.996	135.432
ENSG00000166986	12	MARS	2711	3397	3868	5748	8078	9397	3302	3114	3866	5022	4795	5672	12023	11450	8422	5378	6669	6957	12593	13503	11470	5771	5908	5725	163.398	156.463	154.68	422.893	410.097	414.092	147.944	149.637	160.448	171.77	179.649	199.008	387.159	373.391	386.713	295.985	310.806	314.897	511.769	499.314	510.695	238.847	239.132
ENSG00000118495	6	PLAGL1	1442	2035	2353	823	1331	1435	1364	1256	1436	1757	1503	1665	1061	1098	776	398	428	470	924	1006	903	661	736	717	86.912	93.73	94.096	60.55	67.571	63.235	61.113	60.355	59.597	60.096	56.311	58.418	34.166	35.806	35.632	21.904	19.947	21.274	37.551	37.2	40.206	27.357	29.79
ENSG00000170558	18	CDH2	1594	2630	2936	1446	2514	2823	9866	10680	11360	13357	13041	13331	7330	7091	4012	432	563	701	4767	5632	3937	2464	2205	2059	96.074	121.136	117.41	106.385	127.629	124.399	442.039	513.206	471.467	456.857	488.594	467.731	236.037	231.241	184.219	23.776	26.238	31.73	193.727	208.26	175.293	101.979	89.249
ENSG00000206075	18	SERPINB5	783	1080	1090	382	574	499	4030	3646	3745	5302	4580	3988	786	789	485	34	35	49	344	366	331	61	68	67	47.193	49.744	43.589	28.105	29.14	21.989	180.561	175.201	155.426	181.347	171.594	139.923	25.31	25.73	22.27	1.871	1.631	2.218	13.98	13.534	14.738	2.525	2.752
ENSG00000137203	6	TFAP2A	382	558	617	283	385	628	431	395	473	574	481	544	1160	1221	732	322	461	441	79	84	84	1141	1388	1281	23.024	25.701	24.674	20.821	19.545	27.674	19.311	18.981	19.631	19.633	18.021	19.087	37.354	39.817	33.611	17.722	21.485	19.961	3.21	3.106	3.74	47.223	56.181
ENSG00000184368	X	MAP7D2	70	96	94	39	78	56	9	7	11	11	7	8	730	636	478	32	40	48	590	696	550	127	137	142	4.219	4.422	3.759	2.869	3.96	2.468	0.403	0.336	0.457	0.376	0.262	0.281	23.507	20.74	21.948	1.761	1.864	2.173	23.977	25.737	24.488	5.256	5.545
ENSG00000136720	2	HS6ST1	1218	1944	2481	860	1219	1317	216	244	319	246	287	329	380	352	242	362	478	466	455	562	444	406	409	331	73.411	89.539	99.214	63.272	61.885	58.035	9.678	11.725	13.239	8.414	10.753	11.543	12.237	11.479	11.112	19.923	22.277	21.093	18.491	20.782	19.769	16.803	16.555
ENSG00000174951	19	FUT1	2	10	7	69	124	141	3	8	3	9	7	10	775	892	605	21	39	23	269	348	284	68	86	61	0.121	0.461	0.28	5.076	6.295	6.213	0.134	0.384	0.125	0.308	0.262	0.351	24.956	29.089	27.78	1.156	1.818	1.041	10.932	12.868	12.645	2.814	3.481
ENSG00000155816	1	FMN2	417	495	541	367	479	555	235	251	252	342	300	328	40	48	17	51	59	96	85	89	75	65	55	67	25.133	22.799	21.634	27.001	24.317	24.457	10.529	12.061	10.459	11.698	11.24	11.508	1.288	1.565	0.781	2.807	2.75	4.345	3.454	3.291	3.339	2.69	2.226
ENSG00000151632	10	AKR1C2	657	683	803	492	620	755	1426	1520	1836	1397	1627	1960	11579	13180	8367	6072	7635	5894	8320	9622	5711	5692	6729	4749	39.599	31.458	32.112	36.198	31.476	33.27	63.891	73.041	76.198	47.782	60.957	68.769	372.861	429.807	384.188	334.18	355.827	266.782	338.118	355.802	254.279	235.578	272.362
ENSG00000165757	10	JCAD	270	416	521	127	214	221	6	6	9	10	9	12	0	3	1	9	2	6	12	21	13	6	4	4	16.273	19.161	20.835	9.344	10.864	9.739	0.269	0.288	0.374	0.342	0.337	0.421	0	0.098	0.046	0.495	0.093	0.272	0.488	0.777	0.579	0.248	0.162
ENSG00000134184	1	GSTM1	706	1019	1255	627	874	1073	460	466	631	588	524	633	390	379	298	213	250	238	163	157	158	413	378	355	42.552	46.934	50.187	46.13	44.37	47.283	20.61	22.393	26.188	20.112	19.632	22.209	12.559	12.359	13.683	11.723	11.651	10.773	6.624	5.806	7.035	17.093	15.3
ENSG00000108509	17	CAMTA2	415	604	701	1191	1692	2045	937	925	1035	1306	1237	1354	4276	4340	3560	1152	1268	1677	3382	3867	3548	2210	2272	2432	25.013	27.82	28.033	87.625	85.898	90.116	41.982	44.449	42.955	44.67	46.345	47.506	137.694	141.53	163.465	63.402	59.095	75.907	137.442	142.994	157.973	91.466	91.961
ENSG00000006125	17	AP2B1	12625	19013	21117	10066	15927	16988	10705	10191	12509	14674	14128	15820	14908	14233	9578	3960	4971	5483	9362	10857	8549	9792	10194	9392	760.935	875.723	844.462	740.578	808.568	748.6	479.63	489.708	519.153	501.904	529.319	555.06	480.06	464.146	439.793	217.944	231.672	248.179	380.464	401.47	380.639	405.266	412.611
ENSG00000157077	1	ZFYVE9	246	384	416	464	665	893	444	407	503	619	587	708	2317	2135	1568	807	979	1159	1894	2323	1798	1421	1513	1487	14.827	17.687	16.636	34.138	33.76	39.351	19.893	19.558	20.876	21.172	21.993	24.841	74.611	69.623	71.998	44.414	45.626	52.46	76.971	85.9	80.055	58.812	61.24
ENSG00000167528	12	ZNF641	165	222	244	181	290	318	319	330	296	480	382	424	901	914	553	885	1034	1006	807	757	664	895	990	822	9.945	10.225	9.757	13.317	14.722	14.013	14.293	15.857	12.285	16.418	14.312	14.876	29.014	29.806	25.392	48.707	48.189	45.535	32.796	27.992	29.564	37.042	40.071
ENSG00000115041	2	KCNIP3	912	1207	1415	419	598	565	21	23	24	20	24	24	163	141	112	241	218	190	224	274	250	171	177	157	54.968	55.593	56.585	30.827	30.359	24.898	0.941	1.105	0.996	0.684	0.899	0.842	5.249	4.598	5.143	13.264	10.16	8.6	9.103	10.132	11.131	7.077	7.164
ENSG00000115935	2	WIPF1	1420	2419	2633	1046	1886	2043	2443	2363	2230	3258	2933	2887	1578	1629	1065	1627	2233	1971	345	415	349	1851	2372	1868	85.586	111.417	105.293	76.957	95.747	90.028	109.457	113.549	92.55	111.435	109.888	101.293	50.814	53.123	48.902	89.544	104.068	89.214	14.021	15.346	15.539	76.608	96.009
ENSG00000075643	18	MOCOS	465	589	588	1016	1606	1875	1594	1325	1398	2429	2108	1853	2806	2748	2060	492	716	708	3198	3455	2938	1061	1193	1034	28.027	27.129	23.514	74.749	81.532	82.624	71.418	63.67	58.02	83.081	78.978	65.014	90.357	89.614	94.589	27.078	33.369	32.046	129.964	127.759	130.813	43.912	48.288
ENSG00000168079	8	SCARA5	1546	2601	2714	1074	1918	1714	7	19	20	10	7	17	43	51	28	11	24	10	31	94	32	16	38	16	93.181	119.8	108.532	79.017	97.371	75.53	0.314	0.913	0.83	0.342	0.262	0.596	1.385	1.663	1.286	0.605	1.119	0.453	1.26	3.476	1.425	0.662	1.538
ENSG00000244405	3	ETV5	9	5	10	43	51	84	116	76	117	436	311	443	1047	1037	808	327	459	579	756	894	738	264	324	317	0.542	0.23	0.4	3.164	2.589	3.702	5.197	3.652	4.856	14.913	11.652	15.543	33.715	33.817	37.101	17.997	21.392	26.207	30.723	33.058	32.859	10.926	13.114
ENSG00000065911	2	MTHFD2	2017	2432	2788	5380	7517	8959	2600	2124	2934	3632	3225	3903	13717	13898	10741	4169	5010	5100	10851	11460	10137	5285	5476	5362	121.569	112.016	111.491	395.819	381.617	394.791	116.491	102.065	121.768	124.227	120.828	136.941	441.708	453.221	493.195	229.446	233.489	230.843	440.976	423.768	451.344	218.733	221.646
ENSG00000088992	12	TESC	1613	1610	2135	1134	1359	1817	12	15	15	24	11	17	76	60	65	543	658	560	373	371	339	214	178	220	97.219	74.155	85.378	83.431	68.993	80.069	0.538	0.721	0.623	0.821	0.412	0.596	2.447	1.957	2.985	29.885	30.666	25.347	15.158	13.719	15.094	8.857	7.205
ENSG00000224189	2	HAGLR	329	395	449	277	386	424	97	84	97	127	128	115	87	92	50	72	69	75	148	183	171	119	116	104	19.83	18.193	17.955	20.38	19.596	18.684	4.346	4.036	4.026	4.344	4.796	4.035	2.802	3	2.296	3.963	3.216	3.395	6.015	6.767	7.614	4.925	4.695
ENSG00000154822	3	PLCL2	660	853	910	324	449	403	205	187	231	325	234	264	208	178	99	90	99	140	147	168	139	254	242	243	39.78	39.288	36.391	23.837	22.794	17.759	9.185	8.986	9.587	11.116	8.767	9.263	6.698	5.805	4.546	4.953	4.614	6.337	5.974	6.212	6.189	10.512	9.795
ENSG00000157657	9	ZNF618	145	251	299	92	150	164	290	329	336	485	387	401	84	89	43	793	1021	1017	120	180	146	90	100	86	8.739	11.561	11.957	6.769	7.615	7.227	12.993	15.809	13.945	16.589	14.499	14.069	2.705	2.902	1.974	43.644	47.583	46.033	4.877	6.656	6.501	3.725	4.048
ENSG00000010404	X	IDS	458	701	723	346	525	648	1403	1333	1663	2233	2074	2220	2457	2445	1500	1058	1249	1334	1255	1538	1164	1868	2279	1901	27.605	32.287	28.913	25.456	26.653	28.555	62.86	64.055	69.018	76.377	77.704	77.891	79.119	79.733	68.876	58.228	58.209	60.381	51.002	56.872	51.826	77.312	92.245
ENSG00000198455	X	ZXDB	157	255	251	277	383	573	268	217	260	374	297	380	1210	1233	984	1819	2182	2077	1107	1138	1119	1498	2003	1851	9.463	11.745	10.037	20.38	19.444	25.25	12.008	10.428	10.791	12.792	11.127	13.333	38.964	40.209	45.182	100.111	101.691	94.012	44.988	42.081	49.823	61.998	81.073
ENSG00000126947	X	ARMCX1	53	58	63	73	75	130	137	110	149	164	177	182	548	562	440	567	696	785	143	189	195	501	576	590	3.194	2.671	2.519	5.371	3.808	5.729	6.138	5.286	6.184	5.609	6.631	6.386	17.646	18.327	20.203	31.206	32.437	35.532	5.811	6.989	8.682	20.735	23.314
ENSG00000139874	14	SSTR1	1378	2014	1907	800	1169	1166	2124	1744	1660	2546	2137	1975	833	844	471	16	24	26	387	407	289	505	555	390	83.055	92.763	76.26	58.858	59.347	51.381	95.164	83.804	68.894	87.082	80.065	69.295	26.824	27.523	21.627	0.881	1.119	1.177	15.727	15.05	12.868	20.901	22.464
ENSG00000107249	9	GLIS3	146	215	244	332	572	845	37	29	35	61	57	66	1769	1868	1267	954	1187	1311	1618	2239	1711	1277	1576	1403	8.8	9.903	9.757	24.426	29.039	37.236	1.658	1.394	1.453	2.086	2.136	2.316	56.964	60.916	58.177	52.505	55.32	59.34	65.754	82.794	76.181	52.852	63.79
ENSG00000103485	16	QPRT	645	792	770	541	593	668	227	291	244	313	345	309	29	26	11	255	372	327	52	51	57	54	70	59	38.876	36.479	30.792	39.803	30.105	29.436	10.171	13.983	10.127	10.706	12.926	10.842	0.934	0.848	0.505	14.034	17.337	14.801	2.113	1.886	2.538	2.235	2.833
ENSG00000157693	9	TMEM268	363	547	594	968	1466	1767	495	512	563	718	640	686	2971	3121	2162	1015	1398	1352	2024	2552	1896	1082	1295	1137	21.879	25.194	23.754	71.218	74.425	77.865	22.178	24.603	23.366	24.558	23.978	24.069	95.671	101.777	99.273	55.862	65.153	61.196	82.254	94.368	84.418	44.781	52.416
ENSG00000124006	2	OBSL1	216	245	267	157	217	242	1069	1008	1050	1186	1229	1236	546	529	365	1196	1558	1289	1056	1037	1098	686	776	806	13.019	11.284	10.677	11.551	11.016	10.664	47.896	48.437	43.578	40.565	46.046	43.366	17.582	17.251	16.76	65.823	72.61	58.344	42.915	38.346	48.888	28.392	31.409
ENSG00000173226	3	IQCB1	144	192	210	233	335	412	207	200	233	284	228	275	1077	978	770	469	525	553	850	817	750	852	886	838	8.679	8.843	8.398	17.142	17.007	18.155	9.274	9.611	9.67	9.714	8.542	9.649	34.681	31.893	35.356	25.812	24.467	25.031	34.543	30.211	33.393	35.262	35.862
ENSG00000128573	7	FOXP2	96	133	158	166	229	299	296	321	311	313	338	341	1088	969	626	157	143	180	522	567	485	842	901	845	5.786	6.126	6.318	12.213	11.626	13.176	13.262	15.425	12.907	10.706	12.663	11.964	35.035	31.6	28.744	8.641	6.664	8.147	21.214	20.967	21.594	34.848	36.469
ENSG00000163870	3	TPRA1	567	693	789	635	943	1033	775	637	918	853	741	956	2944	3353	1883	2095	2619	2322	3037	2999	2503	2487	2717	2689	34.174	31.919	31.552	46.718	47.873	45.521	34.723	30.61	38.099	29.176	27.762	33.542	94.801	109.343	86.462	115.301	122.058	105.101	123.421	110.897	111.445	102.931	109.973
ENSG00000189221	X	MAOA	57	80	82	63	53	89	229	229	298	322	294	333	720	686	398	67	80	48	126	151	109	618	735	639	3.436	3.685	3.279	4.635	2.691	3.922	10.26	11.004	12.368	11.014	11.015	11.684	23.185	22.371	18.275	3.687	3.728	2.173	5.121	5.584	4.853	25.577	29.75
ENSG00000145569	5	OTULINL	756	1018	1338	438	591	603	1426	1160	1370	1658	1235	1374	172	150	79	54	100	87	147	182	141	165	265	160	45.566	46.888	53.506	32.225	30.003	26.572	63.891	55.741	56.858	56.71	46.27	48.208	5.539	4.892	3.627	2.972	4.66	3.938	5.974	6.73	6.278	6.829	10.726
ENSG00000116729	1	WLS	5395	6069	6265	3486	4888	4932	2989	2576	3272	3691	3347	3864	2079	2208	1516	1835	2212	1789	2193	2098	1787	2002	1839	1749	325.168	279.533	250.535	256.473	248.15	217.335	133.92	123.785	135.796	126.245	125.399	135.572	66.947	72.004	69.61	100.992	103.09	80.976	89.122	77.58	79.565	82.858	74.435
ENSG00000113657	5	DPYSL3	1131	2037	2474	999	1768	2066	6688	7831	10413	8618	8859	10969	1088	1188	618	40	39	58	848	971	754	138	129	110	68.168	93.823	98.934	73.499	89.756	91.041	299.651	376.303	432.164	294.767	331.911	384.858	35.035	38.741	28.377	2.201	1.818	2.625	34.462	35.906	33.571	5.711	5.221
ENSG00000138413	2	IDH1	1816	2377	2394	2056	3336	3828	2503	2171	2801	3355	3206	3655	5023	5049	3992	2737	3418	3143	6750	8141	6362	1615	1750	1538	109.454	109.483	95.735	151.265	169.359	168.686	112.145	104.323	116.248	114.753	120.116	128.239	161.748	164.651	183.301	150.634	159.295	142.263	274.314	301.038	283.264	66.841	70.833
ENSG00000047597	X	XK	90	111	101	132	238	261	102	68	137	183	140	150	1152	1225	842	1020	1137	989	559	576	438	512	572	399	5.424	5.113	4.039	9.712	12.083	11.501	4.57	3.268	5.686	6.259	5.245	5.263	37.096	39.948	38.662	56.137	52.989	44.765	22.717	21.299	19.502	21.19	23.152
ENSG00000140403	15	DNAJA4	353	492	618	1121	1547	3284	1104	1046	1327	2562	2362	2552	11811	9922	9391	4250	4703	7257	8710	10140	10136	9651	9068	8961	21.276	22.661	24.714	82.475	78.537	144.714	49.464	50.263	55.074	87.63	88.495	89.539	380.332	323.562	431.207	233.904	219.182	328.476	353.967	374.957	451.3	399.431	367.035
ENSG00000170421	12	KRT8	5964	6319	7639	4463	5308	5558	26284	26038	26066	29916	29591	28182	37215	35716	20294	21719	24943	28884	28969	26327	24707	28715	25879	24315	359.463	291.048	305.481	328.353	269.472	244.921	1177.64	1251.2	1081.8	1023.24	1108.65	988.794	1198.38	1164.72	931.84	1195.33	1162.46	1307.39	1177.28	973.52	1100.07	1188.44	1047.47
ENSG00000150510	13	FAM124A	98	140	195	76	111	153	12	3	8	15	11	14	1208	1367	740	836	900	689	952	1069	840	1763	1966	1654	5.907	6.448	7.798	5.591	5.635	6.742	0.538	0.144	0.332	0.513	0.412	0.491	38.899	44.579	33.979	46.01	41.944	31.186	38.688	39.529	37.401	72.966	79.576
ENSG00000114796	3	KLHL24	149	232	233	304	487	566	254	294	338	309	314	378	2142	1880	1221	1944	1834	1747	1301	1530	1264	2136	2440	2019	8.981	10.686	9.318	22.366	24.724	24.942	11.38	14.128	14.028	10.569	11.764	13.263	68.976	61.308	56.065	106.991	85.473	79.075	52.872	56.576	56.279	88.404	98.761
ENSG00000102678	13	FGF9	250	343	431	223	276	466	0	0	0	0	0	1	0	0	0	0	0	0	0	0	0	0	0	0	15.068	15.798	17.236	16.407	14.012	20.535	0	0	0	0	0	0.035	0	0	0	0	0	0	0	0	0	0	0
ENSG00000087266	4	SH3BP2	76	156	122	259	405	488	106	101	145	112	110	151	1890	1739	1055	71	118	74	840	971	665	321	451	360	4.581	7.185	4.879	19.055	20.561	21.504	4.749	4.853	6.018	3.831	4.121	5.298	60.861	56.71	48.442	3.908	5.499	3.349	34.137	35.906	29.609	13.285	18.255
ENSG00000145335	4	SNCA	1623	1895	2186	962	1273	1397	801	698	936	889	731	976	773	733	519	916	1065	933	534	507	391	958	978	928	97.822	87.282	87.417	70.777	64.627	61.561	35.888	33.541	38.846	30.407	27.388	34.244	24.892	23.904	23.831	50.413	49.634	42.231	21.701	18.748	17.409	39.649	39.585
ENSG00000075618	7	FSCN1	10834	14976	17536	5581	8049	8256	18354	16491	17578	21464	19242	20911	7564	8087	4480	4501	5359	4762	5448	5457	4434	4433	4136	3776	652.988	689.782	701.259	410.607	408.625	363.812	822.338	792.442	729.529	734.146	720.92	733.683	243.572	263.721	205.708	247.718	249.754	215.544	221.402	201.789	197.421	183.471	167.408
ENSG00000036672	11	USP2	59	105	105	205	322	500	120	118	110	136	138	105	1813	1855	1105	800	1171	856	798	1069	940	1820	2266	2099	3.556	4.836	4.199	15.082	16.347	22.033	5.377	5.67	4.565	4.652	5.17	3.684	58.381	60.493	50.738	44.029	54.574	38.745	32.43	39.529	41.853	75.325	91.718
ENSG00000166123	16	GPT2	387	516	615	1196	1561	2264	373	321	459	487	435	631	3705	3587	2684	905	1098	1224	2831	2861	2605	1388	1524	1584	23.325	23.767	24.594	87.992	79.247	99.766	16.712	15.425	19.05	16.657	16.298	22.139	119.307	116.974	123.241	49.808	51.172	55.402	115.05	105.794	115.986	57.446	61.685
ENSG00000184588	1	PDE4B	504	576	659	344	445	382	47	52	45	47	50	50	21	30	10	80	102	81	265	397	310	51	60	61	30.377	26.53	26.353	25.309	22.591	16.833	2.106	2.499	1.868	1.608	1.873	1.754	0.676	0.978	0.459	4.403	4.754	3.666	10.769	14.68	13.803	2.111	2.429
ENSG00000070476	3	ZXDC	237	401	365	282	419	487	347	345	378	463	390	441	1628	1553	1065	668	790	914	1297	1416	1230	838	907	804	14.284	18.47	14.596	20.747	21.271	21.46	15.547	16.578	15.688	15.836	14.612	15.473	52.424	50.644	48.902	36.764	36.818	41.371	52.709	52.361	54.765	34.683	36.712
ENSG00000090861	16	AARS	2515	3579	4296	6782	9751	11890	2558	2525	3144	3919	3921	4097	18683	17761	12191	6671	8902	10345	15763	18767	14883	7528	8327	7697	151.584	164.846	171.796	498.967	495.03	523.949	114.609	121.334	130.483	134.044	146.904	143.747	601.621	579.196	559.774	367.147	414.875	468.249	640.595	693.966	662.657	311.565	337.043
ENSG00000115902	2	SLC1A4	816	995	1033	2241	2949	3671	1094	881	911	1515	1430	1273	8321	8353	6111	1355	1946	1416	5648	6202	5622	2956	3247	2838	49.182	45.829	41.309	164.875	149.712	161.768	49.016	42.335	37.809	51.818	53.576	44.664	267.949	272.396	280.599	74.574	90.693	64.093	229.53	229.338	250.316	122.341	131.425
ENSG00000163053	2	SLC16A14	1987	2402	2287	1417	1929	1789	109	75	113	197	137	170	247	211	242	370	447	305	496	645	574	85	96	137	119.761	110.634	91.456	104.252	97.93	78.835	4.884	3.604	4.69	6.738	5.133	5.965	7.954	6.881	11.112	20.363	20.832	13.805	20.157	23.851	25.557	3.518	3.886
ENSG00000189143	7	CLDN4	43	72	69	50	77	105	635	609	797	795	858	1083	796	940	664	236	298	266	661	667	726	619	592	600	2.592	3.316	2.759	3.679	3.909	4.627	28.451	29.264	33.077	27.192	32.146	37.998	25.632	30.654	30.489	12.989	13.888	12.04	26.862	24.664	32.325	25.619	23.962
ENSG00000147324	8	MFHAS1	585	867	1051	764	1156	1556	943	838	1171	1433	1254	1541	3474	3501	2333	2985	3387	3399	2568	3095	2592	2483	2459	2275	35.259	39.933	42.029	56.209	58.687	68.567	42.25	40.268	48.599	49.014	46.982	54.068	111.868	114.169	107.124	164.283	157.85	153.85	104.361	114.447	115.407	102.765	99.53
ENSG00000169851	4	PCDH7	1345	2350	2949	903	1532	1792	1261	1157	1528	2030	1442	1761	364	350	289	741	1077	1138	390	364	341	359	384	447	81.066	108.239	117.93	66.436	77.775	78.967	56.498	55.597	63.416	69.433	54.026	61.786	11.721	11.414	13.27	40.782	50.193	51.51	15.849	13.46	15.183	14.858	15.543
ENSG00000144218	2	AFF3	387	580	715	286	485	633	51	46	32	72	74	70	12	16	4	11	23	13	13	20	10	5	14	4	23.325	26.714	28.593	21.042	24.622	27.894	2.285	2.21	1.328	2.463	2.772	2.456	0.386	0.522	0.184	0.605	1.072	0.588	0.528	0.74	0.445	0.207	0.567
ENSG00000174804	11	FZD4	806	1328	1595	412	811	798	436	338	323	485	409	341	237	228	119	196	255	214	340	423	318	77	85	60	48.579	61.167	63.784	30.312	41.172	35.165	19.535	16.242	13.405	16.589	15.324	11.964	7.632	7.435	5.464	10.787	11.884	9.686	13.817	15.642	14.159	3.187	3.44
ENSG00000197971	18	MBP	314	353	446	503	686	924	592	464	485	907	742	693	1939	2003	1130	1057	1143	1251	2665	3007	2364	2400	2849	2502	18.925	16.259	17.835	37.007	34.826	40.717	26.524	22.297	20.129	31.023	27.8	24.315	62.439	65.319	51.886	58.173	53.269	56.624	108.303	111.193	105.256	99.33	115.316
ENSG00000163655	3	GMPS	2425	3251	3556	2368	3403	3878	3243	2783	3592	4270	3633	4093	8935	8463	5935	5916	6972	6571	6384	7024	5720	7550	7432	6886	146.16	149.738	142.203	174.219	172.761	170.889	145.3	133.731	149.077	146.049	136.114	143.607	287.721	275.983	272.517	325.595	324.928	297.425	259.441	259.733	254.68	312.475	300.817
ENSG00000153879	19	CEBPG	380	568	751	1325	1921	2837	683	530	672	1028	894	1034	5458	5144	3964	2057	2160	2671	3239	3738	3251	2696	2809	2891	22.903	26.162	30.032	97.483	97.524	125.016	30.601	25.468	27.89	35.161	33.495	36.279	175.756	167.749	182.015	113.21	100.666	120.898	131.63	138.224	144.749	111.581	113.697
ENSG00000139269	12	INHBE	1	2	4	240	337	389	4	1	4	9	14	11	1163	1365	814	88	170	94	609	833	757	88	79	66	0.06	0.092	0.16	17.657	17.109	17.142	0.179	0.048	0.166	0.308	0.525	0.386	37.45	44.513	37.376	4.843	7.923	4.255	24.749	30.803	33.705	3.642	3.198
ENSG00000162733	1	DDR2	30	35	38	390	631	703	7	5	4	7	13	13	169	138	116	11	13	14	190	269	234	27	41	28	1.808	1.612	1.52	28.693	32.034	30.979	0.314	0.24	0.166	0.239	0.487	0.456	5.442	4.5	5.326	0.605	0.606	0.634	7.721	9.947	10.419	1.117	1.66
ENSG00000151726	4	ACSL1	104	153	156	79	131	93	578	527	525	733	630	672	678	633	416	594	751	639	560	607	509	621	584	543	6.268	7.047	6.238	5.812	6.65	4.098	25.897	25.324	21.789	25.071	23.604	23.578	21.833	20.642	19.101	32.692	35	28.923	22.758	22.446	22.663	25.702	23.638
ENSG00000079215	5	SLC1A3	347	497	474	516	711	747	115	87	150	232	172	278	4	2	5	1706	2453	1902	489	549	384	330	278	188	20.914	22.891	18.955	37.963	36.095	32.918	5.152	4.181	6.225	7.935	6.444	9.754	0.129	0.065	0.23	93.892	114.321	86.091	19.873	20.301	17.097	13.658	11.252
ENSG00000067606	1	PRKCZ	118	163	151	104	156	169	196	193	221	244	185	242	472	442	280	851	1149	841	545	564	476	416	413	422	7.112	7.508	6.038	7.652	7.92	7.447	8.782	9.274	9.172	8.346	6.931	8.491	15.199	14.414	12.857	46.836	53.549	38.066	22.148	20.856	21.194	17.217	16.717
ENSG00000134986	5	NREP	2609	3270	3544	1074	1631	1534	1194	1366	1573	1310	1401	1203	507	560	212	514	612	435	322	327	234	533	569	368	157.25	150.613	141.723	79.017	82.801	67.598	53.496	65.64	65.283	44.807	52.49	42.208	16.326	18.262	9.734	28.289	28.522	19.69	13.086	12.092	10.419	22.06	23.031
ENSG00000145191	3	EIF2B5	630	930	992	660	1001	1103	1241	1032	1369	1603	1415	1761	3334	3101	2397	2128	2265	2347	2341	2249	2174	3190	2895	3115	37.971	42.835	39.67	48.558	50.818	48.605	55.602	49.591	56.817	54.828	53.014	61.786	107.36	101.125	110.063	117.117	105.56	106.233	95.136	83.164	96.796	132.026	117.178
ENSG00000126890	X	CTAG2	264	265	318	226	267	278	2	1	2	2	1	0	2138	2034	1491	1661	1636	1504	1826	1391	1445	4031	3079	3193	15.912	12.206	12.717	16.627	13.555	12.25	0.09	0.048	0.083	0.068	0.037	0	68.847	66.33	68.462	91.415	76.245	68.076	74.207	51.436	64.338	166.833	124.625
ENSG00000164761	8	TNFRSF11B	2863	4047	6021	1374	2001	2221	945	702	894	1187	750	928	493	479	337	1441	1891	1372	1414	1522	1270	648	744	597	172.559	186.401	240.778	101.088	101.585	97.871	42.34	33.733	37.103	40.6	28.099	32.56	15.875	15.62	15.474	79.307	88.129	62.101	57.464	56.281	56.546	26.819	30.114
ENSG00000171208	16	NETO2	1449	1869	2181	897	1311	1305	1893	1608	1989	2368	2167	2336	906	825	616	651	758	796	823	953	718	799	923	713	87.334	86.085	87.217	65.994	66.556	57.507	84.814	77.269	82.548	80.994	81.189	81.961	29.175	26.904	28.285	35.829	35.326	36.03	33.446	35.24	31.969	33.069	37.359
ENSG00000105989	7	WNT2	81	82	107	49	81	95	0	0	0	0	0	0	0	0	0	0	0	0	1	0	0	0	0	0	4.882	3.777	4.279	3.605	4.112	4.186	0	0	0	0	0	0	0	0	0	0	0	0	0.041	0	0	0	0
ENSG00000129474	14	AJUBA	808	1046	1227	1949	2604	3613	1477	1329	1823	1620	1504	1944	8699	8528	5434	3528	3408	3180	6035	5627	4789	6313	5577	5266	48.7	48.178	49.067	143.392	132.198	159.212	66.176	63.862	75.659	55.41	56.349	68.207	280.121	278.103	249.513	194.168	158.829	143.937	245.257	208.075	213.227	261.279	225.734
ENSG00000125089	4	SH3TC1	171	208	218	235	308	352	154	130	143	183	170	171	1370	1141	818	201	270	212	829	905	744	537	470	425	10.307	9.58	8.718	17.289	15.636	15.511	6.9	6.247	5.935	6.259	6.369	6	44.116	37.209	37.56	11.062	12.583	9.596	33.69	33.465	33.126	22.225	19.024
ENSG00000121864	3	ZNF639	681	794	906	606	955	1217	928	745	1110	1250	1107	1251	2790	2874	2118	2415	2751	2743	2209	2412	2084	2763	2818	2799	41.045	36.571	36.231	44.585	48.483	53.629	41.578	35.799	46.068	42.754	41.475	43.893	89.842	93.723	97.252	132.913	128.209	124.157	89.772	89.191	92.789	114.354	114.061
ENSG00000109654	4	TRIM2	235	405	415	524	823	1000	390	381	346	665	535	550	3641	3351	2060	1481	1763	1970	3089	3589	2662	1782	2046	1485	14.164	18.654	16.596	38.552	41.781	44.066	17.474	18.308	14.36	22.745	20.044	19.297	117.246	109.278	94.589	81.509	82.164	89.169	125.534	132.714	118.524	73.752	82.814
ENSG00000113739	5	STC2	345	572	831	3216	5049	9738	1005	1185	1674	2180	2259	2831	26557	29704	24047	4884	8506	10161	15578	22093	20278	9108	11286	11472	20.794	26.346	33.231	236.608	256.323	429.119	45.028	56.943	69.475	74.564	84.636	99.328	855.176	968.663	1104.17	268.797	396.419	459.921	633.077	816.955	902.866	376.957	456.811
ENSG00000176692	16	FOXC2	94	153	124	117	199	234	1248	1029	1120	1802	1715	1578	1493	1647	880	298	437	395	774	816	613	962	1118	855	5.666	7.047	4.959	8.608	10.103	10.312	55.916	49.447	46.483	61.635	64.254	55.366	48.077	53.71	40.407	16.401	20.366	17.879	31.455	30.174	27.293	39.815	45.252
ENSG00000131668	9	BARX1	316	355	390	219	248	255	0	0	0	0	0	1	40	51	25	26	16	25	33	34	25	101	94	77	19.046	16.351	15.596	16.112	12.59	11.237	0	0	0	0	0	0.035	1.288	1.663	1.148	1.431	0.746	1.132	1.341	1.257	1.113	4.18	3.805
ENSG00000260244	4	AC104083.1	21	40	41	17	24	31	0	0	0	0	0	0	0	0	0	0	0	0	0	0	0	0	0	0	1.266	1.842	1.64	1.251	1.218	1.366	0	0	0	0	0	0	0	0	0	0	0	0	0	0	0	0	0
ENSG00000240694	8	PNMA2	552	927	1060	452	834	793	738	712	968	1081	927	1196	306	307	198	555	664	539	669	735	629	115	130	112	33.27	42.697	42.389	33.255	42.34	34.945	33.066	34.214	40.174	36.974	34.731	41.963	9.854	10.011	9.092	30.545	30.945	24.397	27.188	27.179	28.006	4.76	5.262
ENSG00000128272	22	ATF4	3473	4370	5854	6716	9618	12669	5351	5680	6045	9837	9018	9828	23780	24475	18055	14023	15969	20508	17920	19934	18589	21665	22145	23284	209.325	201.279	234.1	494.111	488.278	558.277	239.748	272.941	250.882	336.461	337.868	344.825	765.752	798.143	829.032	771.774	744.23	928.261	728.254	737.119	827.664	896.66	896.338
ENSG00000130487	22	KLHDC7B	0	0	0	70	161	149	3	1	2	5	7	5	7	9	9	23	47	82	587	793	727	0	1	1	0	0	0	5.15	8.174	6.566	0.134	0.048	0.083	0.171	0.262	0.175	0.225	0.293	0.413	1.266	2.19	3.712	23.855	29.324	32.369	0	0.04
ENSG00000172432	6	GTPBP2	416	639	637	670	1117	1352	883	1005	876	1163	1182	1044	1022	1049	773	1068	1358	1605	3058	3741	3105	570	667	605	25.073	29.432	25.473	49.293	56.707	59.578	39.562	48.293	36.356	39.779	44.285	36.63	32.91	34.208	35.494	58.779	63.289	72.648	124.275	138.335	138.248	23.591	26.997
ENSG00000187134	10	AKR1C1	78	73	68	64	95	103	57	69	86	79	89	109	1624	1974	1407	1274	1765	1355	1711	2203	1571	972	1297	1045	4.701	3.362	2.719	4.709	4.823	4.539	2.554	3.316	3.569	2.702	3.334	3.824	52.295	64.373	64.605	70.116	82.257	61.332	69.534	81.463	69.948	40.229	52.497
ENSG00000037637	1	FBXO42	339	427	530	427	638	811	637	589	713	853	767	799	1753	1640	1165	542	680	608	1673	1969	1717	981	993	928	20.432	19.667	21.195	31.415	32.389	35.738	28.54	28.303	29.591	29.176	28.736	28.034	56.449	53.481	53.493	29.83	31.691	27.52	67.989	72.81	76.448	40.601	40.193
ENSG00000167972	16	ABCA3	295	576	717	301	480	494	8	15	11	27	16	21	43	48	19	31	28	20	53	46	37	42	39	26	17.78	26.53	28.673	22.145	24.368	21.769	0.358	0.721	0.457	0.923	0.599	0.737	1.385	1.565	0.872	1.706	1.305	0.905	2.154	1.701	1.647	1.738	1.579
ENSG00000141052	17	MYOCD	1299	2040	2661	829	1414	2022	1843	2065	1847	2398	2561	1706	41	31	33	1	4	2	36	75	78	34	33	32	78.293	93.961	106.413	60.991	71.785	89.102	82.574	99.229	76.655	82.02	95.95	59.857	1.32	1.011	1.515	0.055	0.186	0.091	1.463	2.773	3.473	1.407	1.336
ENSG00000101782	18	RIOK3	719	980	1099	1080	1678	1909	872	864	945	1126	1067	1119	3597	3680	2384	1117	1277	1380	2328	2720	2065	2312	2573	2120	43.336	45.138	43.949	79.458	85.187	84.123	39.069	41.518	39.22	38.513	39.976	39.261	115.829	120.007	109.466	61.476	59.514	62.463	94.608	100.58	91.943	95.688	104.144
ENSG00000061918	4	GUCY1B1	125	120	178	60	76	74	0	1	0	1	2	0	0	0	0	0	0	0	0	0	0	0	0	0	7.534	5.527	7.118	4.414	3.858	3.261	0	0.048	0	0.034	0.075	0	0	0	0	0	0	0	0	0	0	0	0
ENSG00000109819	4	PPARGC1A	135	196	229	160	351	355	120	102	69	160	155	95	759	882	560	2129	2689	2401	925	1253	960	665	883	801	8.137	9.028	9.158	11.772	17.819	15.644	5.377	4.901	2.864	5.473	5.807	3.333	24.441	28.762	25.714	117.172	125.32	108.677	37.591	46.333	42.743	27.523	35.74
ENSG00000075213	7	SEMA3A	524	937	901	522	808	707	483	481	732	854	732	839	157	122	130	360	461	371	803	935	694	60	79	62	31.583	43.157	36.031	38.405	41.02	31.155	21.64	23.113	30.38	29.21	27.425	29.437	5.056	3.978	5.969	19.813	21.485	16.793	32.633	34.574	30.9	2.483	3.198
ENSG00000133687	12	TMTC1	1926	2817	3007	1786	2429	2544	3346	2900	3582	4895	4317	4514	1694	1477	881	749	804	864	1176	1415	929	597	591	529	116.084	129.749	120.249	131.4	123.313	112.105	149.915	139.354	148.662	167.427	161.741	158.378	54.549	48.166	40.453	41.222	37.47	39.108	47.792	52.324	41.363	24.708	23.921
ENSG00000102554	13	KLF5	479	701	879	516	855	1177	2124	1917	2176	3252	2872	2804	4141	4031	2568	2097	2538	3470	3613	4269	3500	2157	2360	2297	28.87	32.287	35.151	37.963	43.406	51.866	95.164	92.118	90.309	111.23	107.602	98.381	133.346	131.453	117.915	115.411	118.283	157.064	146.829	157.859	155.835	89.273	95.523
ENSG00000088280	1	ASAP3	275	416	445	321	421	452	326	319	407	403	393	418	1516	1387	929	470	619	517	1393	1562	1408	625	654	614	16.575	19.161	17.795	23.617	21.373	19.918	14.606	15.329	16.891	13.784	14.724	14.666	48.817	45.231	42.657	25.867	28.848	23.401	56.61	57.76	62.69	25.867	26.471
ENSG00000188641	1	DPYD	241	315	284	212	343	364	788	672	1006	1081	1070	1302	1495	1472	946	269	295	344	947	943	852	972	1005	986	14.526	14.509	11.357	15.597	17.413	16.04	35.306	32.292	41.751	36.974	40.089	45.682	48.141	48.003	43.437	14.805	13.748	15.571	38.485	34.87	37.935	40.229	40.678
ENSG00000238266	10	LINC00707	1634	1977	2250	1375	1845	2203	1634	1344	2029	2274	1930	2460	2261	2197	1283	194	248	320	1166	1239	939	605	508	578	98.485	91.059	89.977	101.162	93.665	97.078	73.21	64.583	84.208	77.779	72.309	86.312	72.808	71.645	58.912	10.677	11.558	14.484	47.385	45.816	41.808	25.039	20.562
ENSG00000111912	6	NCOA7	421	661	833	835	1298	2013	735	766	913	1189	1211	1180	6490	6225	4736	1727	2135	2488	3175	4225	3663	2716	3283	2961	25.375	30.445	33.311	61.433	65.896	88.706	32.931	36.809	37.892	40.668	45.371	41.401	208.988	203.001	217.463	95.048	99.501	112.615	129.029	156.232	163.093	112.408	132.882
ENSG00000116584	1	ARHGEF2	850	1384	1569	1440	2193	2709	1082	1081	1163	1501	1410	1443	1546	1575	1104	974	1423	1675	3824	4570	3771	516	684	603	51.231	63.746	62.744	105.944	111.332	119.376	48.478	51.945	48.267	51.34	52.827	50.629	49.784	51.362	50.692	53.605	66.318	75.816	155.404	168.989	167.902	21.356	27.686
ENSG00000138772	4	ANXA3	520	487	604	495	676	843	3935	3189	3529	4948	4519	4277	4288	4267	3026	1561	1891	2579	4356	4695	4278	2351	2427	2530	31.341	22.431	24.154	36.418	34.319	37.148	176.305	153.241	146.462	169.239	169.309	150.063	138.08	139.149	138.945	85.912	88.129	116.734	177.024	173.612	190.475	97.302	98.235
ENSG00000105329	19	TGFB1	3901	5564	5511	2167	3019	2770	8954	9422	10429	10487	10552	11646	2539	2599	1603	1086	1468	1313	1529	1428	1188	1846	1947	1771	235.121	256.273	220.383	159.431	153.266	122.064	401.177	452.755	432.828	358.693	395.341	408.612	81.76	84.755	73.605	59.769	68.416	59.431	62.137	52.805	52.895	76.401	78.807
ENSG00000242265	7	PEG10	15401	26592	31842	13751	21103	21454	9148	8986	9206	10815	9721	8787	15720	12520	8410	3778	3923	4086	12495	14707	10763	13720	11520	10979	928.251	1224.81	1273.35	1011.69	1071.34	945.4	409.87	431.804	382.071	369.912	364.207	308.301	506.208	408.284	386.162	207.927	182.83	184.946	507.787	543.835	479.216	567.836	466.282
ENSG00000170689	17	HOXB9	36	46	60	148	258	284	201	218	236	391	289	298	1042	1037	825	174	204	203	581	510	549	318	350	344	2.17	2.119	2.399	10.889	13.098	12.515	9.006	10.476	9.795	13.374	10.828	10.456	33.554	33.817	37.882	9.576	9.507	9.188	23.611	18.859	24.444	13.161	14.167
ENSG00000186432	3	KPNA4	1791	2706	3314	2085	3013	3837	3665	3080	3749	5045	4297	4430	9946	9546	6592	6019	6770	7984	7180	8217	6381	7550	7805	7178	107.947	124.636	132.526	153.398	152.961	169.083	164.208	148.003	155.592	172.557	160.991	155.431	320.276	311.3	302.685	331.263	315.514	361.383	291.789	303.848	284.11	312.475	315.914
ENSG00000167747	19	C19orf48	1111	1524	1914	2309	3093	3969	1351	1331	1518	1917	1629	1831	6646	6742	5374	3915	4311	5055	4008	4172	3592	6272	6098	6710	66.962	70.194	76.54	169.878	157.023	174.9	60.531	63.959	63.001	65.568	61.032	64.242	214.011	219.86	246.758	215.467	200.913	228.806	162.882	154.272	159.932	259.582	246.822
ENSG00000211584	12	SLC48A1	739	912	948	824	1074	1184	700	704	738	996	1002	1035	4049	4109	2748	3166	3600	3311	3288	3021	3156	2104	2367	2290	44.541	42.006	37.91	60.624	54.524	52.175	31.363	33.829	30.629	34.067	37.541	36.314	130.384	133.997	126.18	174.245	167.777	149.867	133.622	111.711	140.519	87.079	95.806
ENSG00000099812	19	MISP	777	1024	1056	943	1305	1462	2854	2733	2845	3300	3043	2996	5205	5323	3197	1116	1434	1658	3947	4488	3326	3233	3248	3157	46.831	47.165	42.229	69.379	66.251	64.425	127.871	131.329	118.074	112.872	114.009	105.118	167.609	173.586	146.797	61.42	66.831	75.047	160.403	165.957	148.088	133.806	131.466
ENSG00000130513	19	GDF15	19	17	15	1104	1753	2683	51	44	73	116	117	84	4519	5293	4422	2292	3874	5032	4205	4762	4898	159	347	385	1.145	0.783	0.6	81.224	88.995	118.23	2.285	2.114	3.03	3.968	4.384	2.947	145.519	172.608	203.045	126.143	180.546	227.765	170.888	176.089	218.081	6.581	14.045
ENSG00000092621	1	PHGDH	4999	5653	6236	8604	10572	13917	4883	4374	4834	6955	6870	6861	28408	27394	20271	7641	9986	10738	21256	23438	20040	12623	12617	12334	301.3	260.372	249.376	633.016	536.71	613.272	218.779	210.184	200.623	237.886	257.391	240.725	914.781	893.333	930.784	420.532	465.394	486.038	863.826	866.69	892.269	522.434	510.684
ENSG00000163347	3	CLDN1	25	27	37	97	84	182	1492	1127	1029	2734	2184	1782	2087	1942	1168	363	494	760	2057	2260	2106	504	521	536	1.507	1.244	1.48	7.137	4.264	8.02	66.848	54.156	42.706	93.513	81.826	62.523	67.205	63.33	53.631	19.978	23.023	34.4	83.595	83.57	93.768	20.859	21.088
ENSG00000162073	16	PAQR4	1209	1605	1581	1826	2367	2887	1678	1669	1777	2133	2053	2199	7736	7727	5903	3206	3510	3128	5182	5086	4271	3518	3246	3107	72.869	73.925	63.224	134.343	120.166	127.22	75.182	80.2	73.75	72.956	76.918	77.154	249.111	251.982	271.048	176.446	163.582	141.584	210.592	188.07	190.164	145.601	131.385
ENSG00000278970	5	HEIH	143	170	199	307	444	512	109	108	118	185	155	155	906	838	640	372	452	481	653	669	597	926	875	876	8.619	7.83	7.958	22.587	22.541	22.562	4.884	5.19	4.897	6.328	5.807	5.438	29.175	27.328	29.387	20.473	21.065	21.772	26.537	24.738	26.581	38.325	35.416
ENSG00000197457	20	STMN3	303	454	498	259	337	407	279	259	225	343	291	287	292	266	152	29	28	35	120	101	100	64	45	43	18.262	20.911	19.915	19.055	17.109	17.935	12.5	12.446	9.338	11.732	10.903	10.07	9.403	8.674	6.979	1.596	1.305	1.584	4.877	3.735	4.452	2.649	1.821
ENSG00000181852	12	RNF41	816	945	1111	1720	2187	2714	1054	865	1026	1385	1279	1326	4278	4595	3163	1228	1404	1197	2929	3177	2494	1862	1946	1902	49.182	43.526	44.429	126.544	111.028	119.596	47.224	41.566	42.581	47.372	47.919	46.524	137.758	149.845	145.235	67.585	65.433	54.18	119.032	117.479	111.044	77.063	78.766
ENSG00000188112	6	C6orf132	38	36	46	74	105	148	338	319	252	457	412	339	888	946	574	8	8	15	283	388	318	98	109	113	2.29	1.658	1.84	5.444	5.331	6.522	15.144	15.329	10.459	15.631	15.436	11.894	28.595	30.85	26.356	0.44	0.373	0.679	11.501	14.347	14.159	4.056	4.412
ENSG00000175556	X	LONRF3	96	196	195	133	223	229	239	212	268	368	331	385	1101	1043	692	665	722	971	621	592	448	639	644	601	5.786	9.028	7.798	9.785	11.321	10.091	10.708	10.187	11.123	12.587	12.401	13.508	35.454	34.013	31.775	36.599	33.649	43.951	25.237	21.891	19.947	26.447	26.066
ENSG00000140937	16	CDH11	76	82	132	24	39	56	1	2	2	4	3	1	576	470	315	2570	4000	2425	683	866	719	1454	1860	1531	4.581	3.777	5.279	1.766	1.98	2.468	0.045	0.096	0.083	0.137	0.112	0.035	18.548	15.327	14.464	141.443	186.419	109.764	27.757	32.023	32.013	60.177	75.285
ENSG00000132002	19	DNAJB1	4148	5203	6628	47785	67001	139480	3563	3330	4816	5931	6716	8102	146897	165206	158311	47926	49970	65332	70439	81548	109932	139713	117481	144510	250.009	239.646	265.052	3515.65	3401.45	6146.38	159.638	160.016	199.875	202.862	251.621	284.267	4730.31	5387.46	7269.17	2637.67	2328.84	2957.14	2862.58	3015.48	4894.66	5782.37	4755.15
ENSG00000139211	12	AMIGO2	128	134	160	307	495	724	2373	2190	2087	3818	3692	3401	3237	3584	2007	673	866	1109	1766	2021	1366	878	989	774	7.715	6.172	6.398	22.587	25.13	31.904	106.321	105.236	86.615	130.589	138.324	119.327	104.236	116.876	92.155	37.039	40.36	50.197	71.769	74.733	60.82	36.338	40.031
ENSG00000139832	13	RAB20	476	491	514	463	513	614	143	128	129	180	180	185	242	245	175	1422	1690	1287	444	419	417	245	226	211	28.69	22.615	20.555	34.064	26.044	27.057	6.407	6.151	5.354	6.157	6.744	6.491	7.793	7.99	8.035	78.262	78.762	58.254	18.044	15.494	18.567	10.14	9.148
ENSG00000114784	3	EIF1B	479	602	665	773	986	1398	523	546	665	813	775	692	3679	3719	2935	1420	1402	1624	2745	2919	2615	1634	1607	1747	28.87	27.728	26.593	56.871	50.056	61.605	23.433	26.237	27.599	27.808	29.036	24.28	118.469	121.279	134.766	78.152	65.34	73.508	111.555	107.939	116.431	67.627	65.045
ENSG00000147676	8	MAL2	59	47	64	56	84	71	95	78	169	107	82	163	1230	1200	893	36	26	27	435	439	326	190	243	222	3.556	2.165	2.559	4.12	4.264	3.129	4.256	3.748	7.014	3.66	3.072	5.719	39.608	39.133	41.004	1.981	1.212	1.222	17.678	16.233	14.515	7.864	9.836
ENSG00000165424	10	ZCCHC24	1701	2290	2693	760	983	1089	1308	1367	1213	1558	1523	1353	715	693	413	230	300	208	532	683	393	501	642	582	102.523	105.475	107.692	55.915	49.904	47.988	58.604	65.688	50.342	53.289	57.061	47.471	23.024	22.599	18.964	12.658	13.981	9.415	21.62	25.256	17.498	20.735	25.986
ENSG00000172987	10	HPSE2	27	43	37	17	34	42	0	1	0	0	0	1	318	308	264	125	166	147	96	126	101	859	879	886	1.627	1.981	1.48	1.251	1.726	1.851	0	0.048	0	0	0	0.035	10.24	10.044	12.122	6.88	7.736	6.654	3.901	4.659	4.497	35.552	35.578
ENSG00000141576	17	RNF157	299	380	446	190	259	310	6	12	11	18	15	22	99	78	59	45	46	55	133	142	136	85	72	59	18.021	17.502	17.835	13.979	13.149	13.661	0.269	0.577	0.457	0.616	0.562	0.772	3.188	2.544	2.709	2.477	2.144	2.489	5.405	5.251	6.055	3.518	2.914
ENSG00000138670	4	RASGEF1B	474	603	708	376	527	610	5	5	6	6	1	5	72	61	40	94	119	49	105	138	134	152	172	150	28.569	27.774	28.313	27.663	26.754	26.881	0.224	0.24	0.249	0.205	0.037	0.175	2.319	1.989	1.837	5.173	5.546	2.218	4.267	5.103	5.966	6.291	6.962
ENSG00000153885	19	KCTD15	558	808	1067	941	1416	1926	493	462	451	734	652	635	5659	5391	3980	1457	1854	1740	2121	2443	2089	2642	2533	2257	33.632	37.216	42.669	69.232	71.886	84.872	22.089	22.2	18.718	25.105	24.428	22.28	182.228	175.803	182.75	80.188	86.405	78.758	86.196	90.337	93.012	109.346	102.525
ENSG00000111266	12	DUSP16	1008	1707	1784	1053	1413	1809	380	383	457	577	497	566	1179	1141	767	384	499	408	436	581	494	575	635	671	60.754	78.623	71.342	77.472	71.734	79.716	17.026	18.404	18.967	19.735	18.621	19.859	37.966	37.209	35.218	21.134	23.256	18.467	17.719	21.484	21.995	23.798	25.702
ENSG00000154146	11	NRGN	437	609	654	294	404	397	199	217	159	255	233	194	55	95	57	115	143	97	108	101	90	37	56	48	26.339	28.05	26.153	21.63	20.51	17.494	8.916	10.428	6.599	8.722	8.73	6.807	1.771	3.098	2.617	6.329	6.664	4.391	4.389	3.735	4.007	1.531	2.267
ENSG00000116977	1	LGALS8	298	456	483	388	632	698	1161	1213	1277	1767	1807	1805	2023	2014	1466	946	1046	1299	1373	1665	1475	1442	1747	1663	17.961	21.003	19.315	28.546	32.085	30.758	52.018	58.288	52.999	60.438	67.701	63.33	65.144	65.678	67.314	52.064	48.748	58.797	55.798	61.568	65.674	59.681	70.711
ENSG00000017260	3	ATP2C1	2126	2806	3225	1906	2861	3831	4350	4071	4508	6644	5825	5941	9166	8623	6203	4663	6324	6554	6442	7717	6492	6979	7723	6790	128.138	129.242	128.967	140.229	145.245	168.818	194.899	195.624	187.093	227.249	218.239	208.446	295.159	281.201	284.823	256.634	294.728	296.656	261.798	285.359	289.053	288.843	312.595
ENSG00000087258	16	GNAO1	546	798	771	331	563	497	208	223	164	250	228	177	168	171	86	57	83	52	121	148	119	105	132	92	32.909	36.755	30.832	24.352	28.582	21.901	9.319	10.716	6.806	8.551	8.542	6.21	5.41	5.576	3.949	3.137	3.868	2.354	4.917	5.473	5.298	4.346	5.343
ENSG00000169083	X	AR	74	97	178	69	93	126	927	887	1081	1300	1387	1621	11	13	6	384	445	416	18	16	14	1	4	5	4.46	4.468	7.118	5.076	4.721	5.552	41.534	42.623	44.864	44.465	51.965	56.874	0.354	0.424	0.276	21.134	20.739	18.83	0.732	0.592	0.623	0.041	0.162
ENSG00000116478	1	HDAC1	3196	4221	4899	2216	3184	3318	2079	2095	2506	2681	2441	2689	2568	2429	1594	1467	1750	1625	2312	2364	1821	2325	2278	1975	192.63	194.416	195.909	163.036	161.643	146.212	93.148	100.671	104.005	91.7	91.454	94.346	82.693	79.211	73.192	80.738	81.558	73.553	93.958	87.416	81.079	96.226	92.204
ENSG00000163848	3	ZNF148	817	1142	1399	723	1202	1437	1224	1056	1311	1705	1463	1625	3641	3623	2462	2390	2711	2901	2508	3241	2475	2951	3443	3237	49.242	52.6	55.946	53.193	61.022	63.323	54.84	50.744	54.41	58.317	54.813	57.015	117.246	118.148	113.048	131.537	126.345	131.309	101.923	119.846	110.198	122.134	139.358
ENSG00000114416	3	FXR1	2934	4153	5193	2801	4057	5419	4545	4491	5762	6587	6407	6928	14155	13610	9706	8990	10101	12378	9392	12487	9832	12878	13328	12914	176.838	191.284	207.666	206.076	205.962	238.796	203.635	215.806	239.137	225.299	240.044	243.076	455.812	443.829	445.67	494.776	470.754	560.27	381.683	461.744	437.764	532.988	539.463
ENSG00000197977	6	ELOVL2	128	161	207	84	128	139	11	11	20	19	11	17	6	5	2	3	0	0	6	8	6	15	12	7	7.715	7.416	8.278	6.18	6.498	6.125	0.493	0.529	0.83	0.65	0.412	0.596	0.193	0.163	0.092	0.165	0	0	0.244	0.296	0.267	0.621	0.486
ENSG00000140795	16	MYLK3	163	284	368	147	168	203	25	19	6	33	21	9	182	167	103	1298	1893	1800	177	167	169	515	678	566	9.824	13.081	14.716	10.815	8.529	8.945	1.12	0.913	0.249	1.129	0.787	0.316	5.861	5.446	4.729	71.437	88.223	81.474	7.193	6.175	7.525	21.315	27.443
ENSG00000175197	12	DDIT3	48	57	68	664	971	1607	63	63	69	95	92	117	851	812	690	1067	1238	2168	1835	2166	2050	379	407	395	2.893	2.625	2.719	48.852	49.295	70.815	2.823	3.027	2.864	3.249	3.447	4.105	27.403	26.48	31.683	58.724	57.697	98.131	74.573	80.094	91.275	15.686	16.474
ENSG00000260920	1	AL031985.3	67	94	79	171	232	355	63	51	61	111	90	83	754	732	452	103	122	108	464	463	366	210	214	200	4.038	4.33	3.159	12.581	11.778	15.644	2.823	2.451	2.532	3.797	3.372	2.912	24.28	23.871	20.754	5.669	5.686	4.888	18.857	17.121	16.296	8.691	8.662
ENSG00000147041	X	SYTL5	208	321	366	144	216	229	18	12	12	16	21	6	1128	968	617	195	213	246	179	185	120	1100	1118	918	12.537	14.785	14.636	10.594	10.966	10.091	0.806	0.577	0.498	0.547	0.787	0.211	36.323	31.567	28.331	10.732	9.927	11.135	7.274	6.841	5.343	45.526	45.252
ENSG00000115339	2	GALNT3	19	44	21	25	42	24	382	395	372	583	493	542	538	648	417	4	2	3	175	216	150	83	107	92	1.145	2.027	0.84	1.839	2.132	1.058	17.115	18.981	15.439	19.941	18.471	19.017	17.324	21.132	19.147	0.22	0.093	0.136	7.112	7.987	6.679	3.435	4.331
ENSG00000155962	X	CLIC2	26	20	20	31	35	82	65	78	60	103	100	123	842	792	587	327	283	529	633	874	737	58	75	76	1.567	0.921	0.8	2.281	1.777	3.613	2.912	3.748	2.49	3.523	3.747	4.316	27.114	25.828	26.953	17.997	13.189	23.944	25.725	32.319	32.814	2.4	3.036
ENSG00000056998	X	GYG2	540	731	754	333	526	462	57	37	23	40	38	22	7	10	9	348	353	237	29	23	33	57	46	51	32.547	33.669	30.152	24.5	26.704	20.359	2.554	1.778	0.955	1.368	1.424	0.772	0.225	0.326	0.413	19.153	16.451	10.727	1.179	0.85	1.469	2.359	1.862
ENSG00000157514	X	TSC22D3	1082	1268	1576	2880	3323	4588	956	857	762	1376	1050	854	17191	16102	11342	5534	5961	4740	6574	6545	5642	7492	6830	6061	65.214	58.403	63.024	211.888	168.699	202.177	42.833	41.181	31.625	47.064	39.339	29.963	553.576	525.095	520.791	304.571	277.81	214.548	267.162	242.021	251.207	310.075	276.45
ENSG00000196950	2	SLC39A10	1463	2247	2801	506	794	828	3899	3495	4425	4557	3917	4041	593	659	323	500	710	600	521	615	446	538	692	498	88.178	103.495	112.011	37.228	40.309	36.487	174.692	167.945	183.648	155.866	146.754	141.783	19.095	21.49	14.831	27.518	33.089	27.158	21.173	22.741	19.858	22.266	28.009
ENSG00000177570	8	SAMD12	88	134	151	108	140	129	197	161	239	264	212	279	929	829	517	140	149	126	552	750	531	304	314	272	5.304	6.172	6.038	7.946	7.107	5.685	8.826	7.737	9.919	9.03	7.943	9.789	29.915	27.034	23.739	7.705	6.944	5.703	22.433	27.733	23.642	12.582	12.709
ENSG00000173406	1	DAB1	66	79	89	33	50	58	134	117	86	170	137	83	1249	1230	614	210	265	243	924	1111	868	1008	1109	886	3.978	3.639	3.559	2.428	2.538	2.556	6.004	5.622	3.569	5.815	5.133	2.912	40.22	40.111	28.193	11.558	12.35	10.999	37.551	41.083	38.647	41.719	44.888
ENSG00000152492	3	CCDC50	1130	1536	1595	935	1371	1552	2376	1979	2060	3293	2829	2589	4352	4213	3016	2812	3102	3440	3119	3394	2671	4323	4451	4179	68.107	70.747	63.784	68.79	69.602	68.391	106.455	95.097	85.495	112.632	105.991	90.838	140.141	137.388	138.486	154.762	144.568	155.706	126.754	125.503	118.925	178.918	180.158
ENSG00000204389	6	HSPA1A	2266	3959	5044	25957	35442	69918	1833	2007	3433	10397	14998	14539	115854	116207	115106	53993	68166	84042	84014	102621	112250	101663	105738	109259	136.577	182.348	201.708	1909.71	1799.29	3081.03	82.126	96.442	142.478	355.615	561.915	510.115	3730.67	3789.57	5285.32	2971.57	3176.85	3804.02	3414.26	3794.72	4997.87	4207.57	4279.84
ENSG00000169750	17	RAC3	693	756	770	420	536	536	477	376	464	557	564	541	167	155	81	151	141	118	306	202	206	72	49	52	41.769	34.821	30.792	30.9	27.211	23.62	21.372	18.068	19.257	19.051	21.131	18.982	5.378	5.055	3.719	8.31	6.571	5.341	12.436	7.47	9.172	2.98	1.983
ENSG00000164418	6	GRIK2	281	495	548	253	371	453	441	469	515	565	534	548	247	249	156	30	21	32	99	123	97	170	197	204	16.936	22.799	21.914	18.614	18.835	19.962	19.759	22.537	21.374	19.325	20.007	19.227	7.954	8.12	7.163	1.651	0.979	1.448	4.023	4.548	4.319	7.036	7.974
ENSG00000132688	1	NES	1014	1771	2449	608	824	1167	2228	2484	2095	2911	3181	2667	572	526	358	62	80	145	241	298	250	192	207	161	61.116	81.571	97.935	44.732	41.832	51.425	99.824	119.364	86.947	99.567	119.179	93.574	18.419	17.153	16.438	3.412	3.728	6.563	9.794	11.019	11.131	7.946	8.379
ENSG00000144659	3	SLC25A38	427	552	666	563	910	1132	533	513	610	810	712	833	1883	2072	1489	1552	1674	1705	1807	1693	1615	2151	2005	2141	25.736	25.425	26.633	41.421	46.198	49.883	23.881	24.651	25.316	27.705	26.676	29.227	60.635	67.569	68.37	85.416	78.016	77.174	73.435	62.604	71.907	89.024	81.154
ENSG00000156639	6	ZFAND3	596	783	920	1097	1418	1987	819	880	955	1254	1255	1255	3459	3516	2433	1572	1986	2109	2545	2855	2454	2419	2449	2527	35.922	36.064	36.79	80.709	71.988	87.56	36.695	42.287	39.635	42.891	47.02	44.033	111.385	114.659	111.716	86.517	92.557	95.46	103.427	105.572	109.263	100.116	99.125
ENSG00000162551	1	ALPL	10318	20211	25706	9800	16583	21274	6005	6680	2667	8561	7433	3032	144	173	157	2849	5360	5126	167	278	231	56	73	93	621.887	930.902	1027.97	721.008	841.871	937.469	269.05	320.994	110.687	292.817	278.485	106.381	4.637	5.642	7.209	156.798	249.801	232.02	6.787	10.28	10.285	2.318	2.955
ENSG00000116717	1	GADD45A	147	208	259	532	799	1385	400	458	425	543	537	575	2545	2783	2271	708	785	1170	2534	3129	2774	782	773	937	8.86	9.58	10.357	39.14	40.563	61.032	17.922	22.008	17.639	18.573	20.119	20.174	81.953	90.755	104.278	38.966	36.585	52.958	102.98	115.704	123.511	32.365	31.288
ENSG00000157150	3	TIMP4	127	157	168	203	318	363	349	335	384	491	510	593	947	1072	833	184	226	215	636	643	648	185	183	209	7.655	7.231	6.718	14.935	16.144	15.996	15.637	16.098	15.937	16.794	19.108	20.806	30.495	34.958	38.249	10.127	10.533	9.732	25.847	23.777	28.852	7.657	7.407
ENSG00000051108	16	HERPUD1	748	945	996	2393	3080	5101	2035	1927	1562	2406	2358	1822	11582	12271	10039	4732	5554	7482	6009	7123	7351	7980	8650	9271	45.084	43.526	39.83	176.058	156.363	224.783	91.177	92.598	64.827	82.294	88.345	63.927	372.958	400.164	460.961	260.432	258.842	338.66	244.201	263.394	327.299	330.272	350.116
ENSG00000105011	19	ASF1B	2954	3253	3393	1537	1917	1889	2609	2581	2811	3185	2959	3111	1564	1525	971	589	727	675	1204	1067	980	1071	1044	1058	178.044	149.83	135.685	113.081	97.321	83.241	116.894	124.025	116.663	108.938	110.862	109.153	50.363	49.731	44.585	32.416	33.882	30.553	48.93	39.456	43.634	44.326	42.257
ENSG00000181788	3	SIAH2	527	666	852	764	1094	1686	843	695	917	1247	1054	1254	4663	5078	4152	2571	2732	3011	3245	3096	3338	3641	3447	3810	31.763	30.675	34.071	56.209	55.539	74.296	37.77	33.397	38.058	42.652	39.489	43.998	150.156	165.596	190.647	141.498	127.324	136.288	131.874	114.484	148.623	150.692	139.52
ENSG00000174705	5	SH3PXD2B	806	1317	1475	800	1329	1575	1724	1772	1566	2673	2641	2261	7576	7155	4688	2405	3331	3307	5292	7325	5395	3242	3928	2849	48.579	60.66	58.985	58.858	67.47	69.405	77.243	85.15	64.993	91.426	98.948	79.329	243.959	233.328	215.259	132.362	155.24	149.686	215.063	270.864	240.209	134.178	158.989
ENSG00000111725	12	PRKAB1	169	291	322	410	576	788	233	223	267	422	389	424	1377	1328	1027	736	905	900	810	997	807	1145	1037	1039	10.186	13.403	12.877	30.165	29.242	34.724	10.439	10.716	11.081	14.434	14.574	14.876	44.341	43.307	47.157	40.507	42.177	40.737	32.918	36.867	35.931	47.389	41.973
ENSG00000167106	9	FAM102A	324	546	518	476	742	846	577	630	761	719	713	786	2467	2541	1580	608	681	815	1667	1940	1336	800	809	756	19.528	25.148	20.715	35.02	37.669	37.28	25.852	30.273	31.583	24.592	26.713	27.578	79.441	82.863	72.549	33.462	31.738	36.89	67.746	71.737	59.485	33.11	32.745
ENSG00000174640	3	SLCO2A1	253	393	514	377	622	786	276	331	332	311	360	329	7428	8816	4347	960	2115	1511	3185	4668	3685	4770	6869	4822	15.249	18.101	20.555	27.737	31.577	34.636	12.366	15.906	13.779	10.637	13.488	11.543	239.193	287.494	199.601	52.835	98.569	68.393	129.436	172.613	164.072	197.418	278.029
ENSG00000165124	9	SVEP1	420	748	979	390	639	767	2	4	2	4	3	3	63	30	39	18	26	44	56	102	77	43	64	68	25.314	34.452	39.15	28.693	32.44	33.799	0.09	0.192	0.083	0.137	0.112	0.105	2.029	0.978	1.791	0.991	1.212	1.992	2.276	3.772	3.428	1.78	2.59
ENSG00000122741	9	DCAF10	746	992	1098	809	1264	1584	1082	885	1129	1538	1321	1374	3553	3507	2490	1895	2134	1968	2355	2658	2314	2543	2672	2528	44.963	45.691	43.909	59.52	64.17	69.801	48.478	42.527	46.856	52.605	49.493	48.208	114.412	114.365	114.333	104.294	99.454	89.078	95.705	98.288	103.03	105.248	108.152
ENSG00000086717	X	PPEF1	340	413	439	373	431	489	15	21	23	26	21	22	243	223	148	16	19	14	262	242	167	92	95	72	20.493	19.022	17.555	27.442	21.881	21.548	0.672	1.009	0.955	0.889	0.787	0.772	7.825	7.272	6.796	0.881	0.885	0.634	10.647	8.949	7.436	3.808	3.845
ENSG00000206527	3	HACD2	1666	2146	2278	1310	2023	1974	2742	2740	2963	3398	3183	2971	6815	6724	4682	3866	4764	4161	4689	5290	4256	3314	3663	3199	100.413	98.843	91.096	96.38	102.702	86.987	122.853	131.665	122.972	116.224	119.254	104.24	219.453	219.273	214.983	212.77	222.025	188.341	190.557	195.614	189.496	137.158	148.263
ENSG00000135269	7	TES	1297	1646	1754	1560	2265	2607	2408	2401	2857	3348	3041	3174	5792	6104	3917	1811	1998	1966	4215	4625	3391	2630	2619	2359	78.173	75.813	70.142	114.773	114.988	114.881	107.889	115.375	118.572	114.514	113.934	111.363	186.511	199.055	179.857	99.671	93.116	88.988	171.294	171.023	150.982	108.849	106.006
ENSG00000110721	11	CHKA	449	620	700	742	1065	1606	553	452	592	948	758	906	2256	2357	1669	2176	2496	2721	1909	1845	1878	2282	2240	2192	27.062	28.557	27.993	54.591	54.067	70.771	24.777	21.72	24.569	32.425	28.399	31.788	72.647	76.863	76.635	119.759	116.325	123.162	77.58	68.224	83.617	94.446	90.666
ENSG00000064655	20	EYA2	118	159	182	53	121	95	0	0	0	0	0	0	0	3	1	0	0	0	16	12	17	1	1	1	7.112	7.323	7.278	3.899	6.143	4.186	0	0	0	0	0	0	0	0.098	0.046	0	0	0	0.65	0.444	0.757	0.041	0.04
ENSG00000152454	19	ZNF256	0	0	0	0	0	0	0	0	0	0	0	0	1	0	0	71	73	78	0	0	0	0	0	0	0	0	0	0	0	0	0	0	0	0	0	0	0.032	0	0	3.908	3.402	3.531	0	0	0	0	0
ENSG00000088826	20	SMOX	37	44	85	146	225	263	140	98	96	267	183	218	666	587	468	586	739	974	624	686	556	402	471	382	2.23	2.027	3.399	10.742	11.423	11.589	6.273	4.709	3.984	9.132	6.856	7.649	21.446	19.142	21.489	32.251	34.441	44.086	25.359	25.367	24.756	16.638	19.064
ENSG00000183770	3	FOXL2	81	113	148	93	146	192	156	166	185	216	186	248	467	465	332	472	495	563	505	505	485	335	300	290	4.882	5.205	5.918	6.842	7.412	8.461	6.989	7.977	7.678	7.388	6.969	8.701	15.038	15.164	15.244	25.977	23.069	25.483	20.523	18.674	21.594	13.865	12.143
ENSG00000152990	4	ADGRA3	1442	2285	2483	678	1186	1093	1394	1411	1839	1870	1609	2088	678	614	372	638	734	606	582	619	421	723	729	561	86.912	105.245	99.294	49.882	60.21	48.165	62.457	67.803	76.323	63.961	60.283	73.26	21.833	20.023	17.081	35.113	34.208	27.43	23.652	22.889	18.745	29.923	29.507
ENSG00000085274	3	MYNN	314	386	405	321	433	535	552	456	605	810	652	737	1294	1320	889	909	1134	1027	863	916	724	981	1076	948	18.925	17.779	16.196	23.617	21.982	23.576	24.732	21.912	25.109	27.705	24.428	25.858	41.669	43.046	40.82	50.028	52.85	46.485	35.072	33.872	32.236	40.601	43.552
ENSG00000174013	3	FBXO45	703	880	1072	644	953	1249	1155	931	1296	1743	1425	1612	3332	3230	2187	2172	2152	2357	2259	2521	1991	2413	2535	2238	42.371	40.532	42.869	47.381	48.381	55.039	51.749	44.737	53.787	59.617	53.389	56.559	107.295	105.332	100.42	119.539	100.293	106.686	91.804	93.222	88.648	99.868	102.606
ENSG00000120833	12	SOCS2	331	397	385	382	582	633	183	174	217	244	225	225	125	123	139	213	262	260	115	131	87	177	142	176	19.95	18.285	15.396	28.105	29.546	27.894	8.199	8.361	9.006	8.346	8.43	7.894	4.025	4.011	6.382	11.723	12.21	11.768	4.674	4.844	3.874	7.326	5.748
ENSG00000105355	19	PLIN3	2828	3422	3588	1673	2224	2538	2829	2538	2926	3411	3089	3393	2048	2074	1397	996	1099	1217	1432	1669	1539	1565	1431	1486	170.449	157.614	143.483	123.086	112.906	111.841	126.751	121.959	121.436	116.668	115.732	119.047	65.949	67.634	64.146	54.816	51.219	55.085	58.195	61.716	68.523	64.771	57.921
ENSG00000043093	3	DCUN1D1	760	1066	1169	619	974	1157	1376	1241	1582	2006	1698	1863	2628	2604	1700	1822	2025	2124	1921	2375	1785	2093	2365	2044	45.807	49.099	46.748	45.541	49.447	50.985	61.651	59.634	65.657	68.612	63.617	65.365	84.626	84.918	78.059	100.276	94.374	96.139	78.068	87.823	79.476	86.624	95.725
ENSG00000136010	12	ALDH1L2	26	79	77	185	290	467	69	87	96	151	134	142	1288	1090	723	134	187	197	743	1100	773	215	276	256	1.567	3.639	3.079	13.611	14.722	20.579	3.091	4.181	3.984	5.165	5.02	4.982	41.476	35.545	33.198	7.375	8.715	8.917	30.195	40.676	34.417	8.898	11.171
ENSG00000175445	8	LPL	1391	2365	3037	1317	2082	2474	5086	4301	3577	6776	4908	3752	7727	7537	5139	17352	29985	24351	14444	19847	16799	10045	14654	12775	83.838	108.93	121.449	96.895	105.697	109.02	227.875	206.676	148.454	231.764	183.883	131.643	248.821	245.786	235.967	954.989	1397.44	1102.21	586.992	733.902	747.966	415.737	593.134
ENSG00000188064	22	WNT7B	546	733	818	279	435	487	2312	1934	2567	2749	2146	2754	726	792	335	33	39	34	350	366	259	149	111	131	32.909	33.761	32.712	20.527	22.084	21.46	103.587	92.934	106.537	94.026	80.402	96.627	23.378	25.828	15.382	1.816	1.818	1.539	14.224	13.534	11.532	6.167	4.493
ENSG00000008441	19	NFIX	4048	6734	7332	2496	4829	4622	1927	2085	2080	2435	2172	1890	3321	3859	1966	783	1154	1167	2143	2561	1746	2021	2216	1857	243.981	310.162	293.204	183.636	245.154	203.675	86.338	100.191	86.325	83.286	81.376	66.313	106.941	125.844	90.273	43.093	53.782	52.822	87.09	94.701	77.74	83.644	89.695
ENSG00000172943	X	PHF8	470	737	814	606	840	1229	585	594	714	817	791	876	2960	2922	2128	1628	1888	2365	2084	2579	2185	2139	2190	2148	28.328	33.946	32.552	44.585	42.644	54.158	26.211	28.543	29.633	27.944	29.636	30.735	95.316	95.288	97.711	89.599	87.99	107.048	84.692	95.366	97.286	88.528	88.642
ENSG00000152409	5	JMY	459	751	951	1226	2043	3268	552	489	604	768	736	715	4895	4590	3066	2927	3978	4147	4143	5793	4671	3530	4438	3732	27.665	34.59	38.03	90.2	103.717	144.009	24.732	23.498	25.067	26.268	27.575	25.086	157.626	149.682	140.782	161.091	185.393	187.707	168.368	214.214	207.974	146.098	179.632
ENSG00000049249	1	TNFRSF9	0	0	0	13	10	10	0	0	1	1	2	3	187	244	188	0	0	1	49	94	49	0	1	0	0	0	0	0.956	0.508	0.441	0	0	0.042	0.034	0.075	0.105	6.022	7.957	8.632	0	0	0.045	1.991	3.476	2.182	0	0.04
ENSG00000182534	17	MXRA7	1091	1430	1627	872	1249	1345	1064	981	1271	1450	1410	1489	732	658	411	572	765	766	1001	1066	846	693	700	572	65.757	65.865	65.063	64.155	63.408	59.269	47.672	47.14	52.75	49.595	52.827	52.243	23.572	21.458	18.872	31.481	35.653	34.672	40.68	39.419	37.668	28.682	28.333
ENSG00000185477	4	GPRIN3	391	674	818	197	308	266	543	344	477	761	587	486	8	6	6	20	29	20	12	7	2	20	19	20	23.566	31.044	32.712	14.494	15.636	11.722	24.329	16.53	19.797	26.029	21.993	17.052	0.258	0.196	0.276	1.101	1.352	0.905	0.488	0.259	0.089	0.828	0.769
ENSG00000125266	13	EFNB2	430	633	788	323	541	794	937	881	887	1514	1135	1031	1832	1787	1067	122	203	210	942	1338	1087	2134	2366	1970	25.917	29.155	31.512	23.764	27.465	34.989	41.982	42.335	36.813	51.784	42.524	36.174	58.993	58.275	48.993	6.714	9.461	9.505	38.282	49.477	48.398	88.321	95.766
ENSG00000167103	9	PIP5KL1	26	24	17	95	158	154	21	27	33	25	35	34	505	564	273	26	31	21	234	232	182	28	47	27	1.567	1.105	0.68	6.989	8.021	6.786	0.941	1.297	1.37	0.855	1.311	1.193	16.262	18.392	12.535	1.431	1.445	0.951	9.51	8.579	8.103	1.159	1.902
ENSG00000141198	17	TOM1L1	604	773	769	942	1196	1324	883	794	975	1212	1171	1162	2826	2706	1993	886	938	1065	2344	2480	2068	1476	1588	1481	36.404	35.604	30.752	69.305	60.717	58.344	39.562	38.154	40.465	41.455	43.873	40.77	91.001	88.244	91.513	48.762	43.715	48.205	95.258	91.705	92.076	61.088	64.276
ENSG00000157483	15	MYO1E	389	559	647	271	444	510	3757	3497	3694	5456	4635	4358	4423	5079	2385	1809	2765	3353	1554	2091	1535	2163	2980	2167	23.446	25.747	25.873	19.938	22.541	22.474	168.33	168.041	153.31	186.615	173.655	152.905	142.427	165.629	109.512	99.561	128.862	151.768	63.153	77.321	68.345	89.521	120.618
ENSG00000026559	20	KCNG1	1923	2511	2703	2778	3697	4937	2773	2515	1581	4173	3748	2599	8385	8738	6098	632	708	821	5289	6003	4962	10488	10922	10748	115.903	115.655	108.092	204.384	187.686	217.556	124.242	120.853	65.615	142.732	140.422	91.189	270.01	284.951	280.002	34.783	32.996	37.161	214.941	221.979	220.93	434.072	442.078
ENSG00000158079	9	PTPDC1	164	219	277	342	537	589	203	195	221	287	284	281	399	378	213	233	318	241	788	882	697	219	182	172	9.885	10.087	11.077	25.162	27.262	25.955	9.095	9.37	9.172	9.816	10.64	9.859	12.848	12.327	9.78	12.823	14.82	10.908	32.024	32.615	31.034	9.064	7.367
ENSG00000169018	15	FEM1B	973	1230	1322	1136	1721	2241	2090	1571	2116	2727	2356	2646	4480	4445	3154	2852	3249	3142	3388	3816	3452	3319	3316	3299	58.645	56.653	52.866	83.578	87.37	98.753	93.641	75.491	87.819	93.273	88.27	92.838	144.263	144.954	144.822	156.963	151.419	142.217	137.686	141.108	153.698	137.365	134.218
ENSG00000074416	3	MGLL	174	286	285	172	240	295	2896	2750	2825	4339	3930	3875	5992	6965	3387	437	719	1022	1048	1465	1022	964	1334	1139	10.487	13.173	11.397	12.654	12.184	13	129.753	132.146	117.244	148.409	147.241	135.958	192.951	227.132	155.521	24.051	33.509	46.259	42.59	54.173	45.504	39.898	53.995
ENSG00000170801	4	HTRA3	2128	3373	4364	1620	2598	3066	421	478	611	541	572	690	903	923	666	841	1243	1031	1165	1250	1189	841	899	950	128.259	155.358	174.515	119.187	131.893	135.108	18.863	22.969	25.358	18.504	21.431	24.209	29.078	30.1	30.581	46.286	57.93	46.667	47.345	46.222	52.94	34.807	36.388
ENSG00000118640	2	VAMP8	136	98	111	88	101	97	759	678	700	987	848	877	917	901	635	683	712	619	711	630	563	789	788	804	8.197	4.514	4.439	6.474	5.127	4.274	34.006	32.58	29.052	33.759	31.771	30.77	29.529	29.382	29.157	37.59	33.183	28.018	28.894	23.296	25.067	32.655	31.895
ENSG00000144645	3	OSBPL10	1893	2678	2789	2078	2991	3253	1163	989	1070	1551	1285	1395	2159	2308	1324	4567	5379	4894	4924	5844	4371	2545	2948	2253	114.095	123.346	111.531	152.883	151.844	143.348	52.107	47.524	44.408	53.05	48.144	48.945	69.523	75.265	60.794	251.351	250.686	221.519	200.107	216.099	194.616	105.331	119.323
ENSG00000108821	17	COL1A1	12574	22626	27053	8971	14097	17106	18632	30874	18097	25552	32641	19568	4734	4674	2955	1318	1960	1809	3441	3973	3468	2926	3593	2998	757.861	1042.13	1081.84	660.017	715.664	753.8	834.793	1483.59	751.069	873.97	1222.93	686.563	152.442	152.422	135.685	72.538	91.345	81.881	139.839	146.914	154.411	121.1	145.43
ENSG00000107242	9	PIP5K1B	92	179	202	125	190	191	4	2	3	3	2	0	15	11	2	485	516	395	2	2	5	5	12	6	5.545	8.245	8.078	9.197	9.646	8.417	0.179	0.096	0.125	0.103	0.075	0	0.483	0.359	0.092	26.693	24.048	17.879	0.081	0.074	0.223	0.207	0.486
ENSG00000198804	MT	MT-CO1	54529	75855	88678	17551	26039	23365	55033	50139	48249	52235	40566	34274	6691	9477	4361	13282	15980	10729	10469	13334	8579	4723	6646	5132	3286.58	3493.82	3546.2	1291.27	1321.92	1029.61	2465.71	2409.33	2002.45	1786.62	1519.84	1202.54	215.46	309.05	200.244	730.992	744.742	485.63	425.452	493.065	381.975	195.473	269.003
ENSG00000070882	7	OSBPL3	381	569	609	550	793	1193	926	833	904	1439	1203	1229	2738	2584	1692	969	1133	1197	1817	2048	1756	1742	1737	1606	22.964	26.208	24.354	40.465	40.258	52.571	41.489	40.028	37.518	49.219	45.072	43.121	88.168	84.266	77.692	53.33	52.803	54.18	73.841	75.731	78.185	72.097	70.307
ENSG00000119487	9	MAPKAP1	2995	3894	4466	1913	2796	2652	3858	3409	4460	5100	4390	5559	2207	2101	1304	1356	1667	1640	1815	1989	1329	1634	1492	1436	180.515	179.354	178.594	140.744	141.945	116.864	172.855	163.813	185.101	174.438	164.476	195.043	71.069	68.515	59.876	74.629	77.69	74.232	73.76	73.549	59.173	67.627	60.39
ENSG00000249550	12	LINC01234	22	29	41	17	28	26	6	11	6	18	14	12	9	7	3	159	199	185	3	8	2	2	4	4	1.326	1.336	1.64	1.251	1.421	1.146	0.269	0.529	0.249	0.616	0.525	0.421	0.29	0.228	0.138	8.751	9.274	8.374	0.122	0.296	0.089	0.083	0.162
ENSG00000007237	17	GAS7	8	13	8	15	12	20	30	21	23	28	31	45	187	179	140	213	238	204	57	74	71	374	473	418	0.482	0.599	0.32	1.104	0.609	0.881	1.344	1.009	0.955	0.958	1.161	1.579	6.022	5.837	6.428	11.723	11.092	9.234	2.316	2.736	3.161	15.479	19.145
ENSG00000031698	1	SARS	2712	3225	3811	4699	6100	7362	2647	2430	3017	3803	3754	4007	10773	9983	7431	3977	4280	4958	9699	9984	8527	5321	4813	5029	163.458	148.541	152.401	345.716	309.679	324.417	118.597	116.769	125.213	130.076	140.647	140.59	346.907	325.551	341.209	218.879	199.468	224.416	394.159	369.188	379.66	220.223	194.81
ENSG00000186716	22	BCR	697	1144	1344	517	868	886	2811	2510	2930	3853	3381	3622	4602	4378	2593	1057	1543	1744	3152	3698	2623	1337	1415	1237	42.01	52.692	53.746	38.037	44.066	39.043	125.945	120.613	121.602	131.786	126.672	127.081	148.191	142.769	119.063	58.173	71.911	78.939	128.095	136.745	116.788	55.335	57.273
ENSG00000176597	3	B3GNT5	57	78	64	123	160	197	743	547	780	1354	1080	1149	638	629	423	219	257	370	845	980	781	303	357	336	3.436	3.593	2.559	9.049	8.123	8.681	33.29	26.285	32.372	46.312	40.463	40.314	20.545	20.512	19.423	12.053	11.977	16.747	34.34	36.238	34.774	12.54	14.45
ENSG00000073756	1	PTGS2	1200	1851	2366	855	1335	1767	887	532	477	1798	1210	978	91	108	78	77	126	150	141	162	215	63	85	80	72.327	85.256	94.616	62.904	67.774	77.865	39.741	25.564	19.797	61.498	45.334	34.314	2.93	3.522	3.582	4.238	5.872	6.79	5.73	5.99	9.573	2.607	3.44
ENSG00000260802	X	SERTM2	37	58	60	23	40	39	0	1	0	0	1	0	1	1	0	2058	2294	1162	71	71	40	13	26	8	2.23	2.671	2.399	1.692	2.031	1.719	0	0.048	0	0	0.037	0	0.032	0.033	0	113.265	106.911	52.596	2.885	2.625	1.781	0.538	1.052
ENSG00000140563	15	MCTP2	1251	1797	2107	1057	1549	1984	613	551	463	1217	893	708	638	561	497	2461	3139	3045	744	971	873	2422	2941	2410	75.4	82.768	84.258	77.766	78.638	87.428	27.465	26.477	19.216	41.626	33.457	24.841	20.545	18.295	22.821	135.444	146.292	137.827	30.236	35.906	38.87	100.24	119.04
ENSG00000066468	10	FGFR2	948	1082	958	546	714	567	0	1	1	0	0	0	0	0	0	0	0	2	0	0	0	0	0	3	57.138	49.836	38.31	40.17	36.248	24.986	0	0.048	0.042	0	0	0	0	0	0	0	0	0.091	0	0	0	0	0
ENSG00000125398	17	SOX9	463	768	799	175	349	278	639	767	822	761	796	716	181	239	139	19	30	29	127	186	143	75	92	66	27.906	35.373	31.952	12.875	17.718	12.25	28.63	36.857	34.115	26.029	29.823	25.122	5.828	7.794	6.382	1.046	1.398	1.313	5.161	6.878	6.367	3.104	3.724
ENSG00000186591	7	UBE2H	1383	1887	2127	1509	2255	2887	2135	2051	2234	3002	2801	2919	6538	6523	4252	2146	2447	2879	4863	5872	4830	4126	4361	4011	83.356	86.914	85.058	111.021	114.48	127.22	95.657	98.557	92.716	102.679	104.942	102.416	210.533	212.719	195.239	118.108	114.042	130.313	197.628	217.135	215.053	170.765	176.515
ENSG00000180104	5	EXOC3	1984	2563	2953	1778	2549	2995	4314	3821	4388	4783	4088	4750	6777	6460	4714	3350	4028	3722	5406	5567	4847	6128	5651	5635	119.58	118.05	118.089	130.811	129.405	131.979	193.286	183.611	182.112	163.596	153.161	166.658	218.23	210.664	216.453	184.372	187.724	168.47	219.695	205.856	215.81	253.622	228.729
ENSG00000187398	11	LUZP2	922	1623	1833	657	1168	1139	141	189	212	150	209	221	70	87	48	673	1035	847	766	1006	773	455	622	538	55.571	74.754	73.301	48.337	59.296	50.192	6.317	9.082	8.799	5.131	7.83	7.754	2.254	2.837	2.204	37.039	48.236	38.338	31.13	37.2	34.417	18.831	25.176
ENSG00000120685	13	PROSER1	448	713	705	600	979	1031	932	902	1180	1577	1293	1400	2676	2833	1784	1059	1142	1220	2134	2277	1834	1301	1483	1293	27.002	32.84	28.193	44.143	49.701	45.432	41.758	43.344	48.973	53.939	48.443	49.12	86.171	92.386	81.916	58.283	53.223	55.221	86.724	84.199	81.658	53.845	60.026
ENSG00000105855	7	ITGB8	149	216	259	100	144	204	583	632	631	739	729	617	1607	1410	741	595	670	554	1367	1685	1204	1021	1114	914	8.981	9.949	10.357	7.357	7.31	8.99	26.121	30.369	26.188	25.276	27.313	21.648	51.748	45.981	34.025	32.747	31.225	25.076	55.554	62.308	53.607	42.257	45.09
ENSG00000112902	5	SEMA5A	96	203	214	90	181	146	2	3	9	10	9	8	0	0	0	1	4	1	0	0	0	0	0	0	5.786	9.35	8.558	6.622	9.189	6.434	0.09	0.144	0.374	0.342	0.337	0.281	0	0	0	0.055	0.186	0.045	0	0	0	0	0
ENSG00000087510	20	TFAP2C	184	290	389	204	289	464	0	0	0	0	0	0	0	0	0	59	74	84	28	24	25	0	2	0	11.09	13.357	15.556	15.009	14.672	20.447	0	0	0	0	0	0	0	0	0	3.247	3.449	3.802	1.138	0.887	1.113	0	0.081
ENSG00000167232	19	ZNF91	23	50	51	11	29	25	76	89	97	141	106	129	5	4	1	131	163	176	18	17	20	1	0	1	1.386	2.303	2.039	0.809	1.472	1.102	3.405	4.277	4.026	4.823	3.971	4.526	0.161	0.13	0.046	7.21	7.597	7.966	0.732	0.629	0.89	0.041	0
ENSG00000175305	8	CCNE2	615	648	740	329	439	369	518	515	602	610	613	598	225	251	145	106	128	141	208	203	180	114	139	99	37.067	29.846	29.592	24.205	22.287	16.261	23.209	24.747	24.984	20.864	22.967	20.981	7.245	8.185	6.658	5.834	5.965	6.382	8.453	7.507	8.014	4.718	5.626
ENSG00000175920	4	DOK7	131	106	175	115	149	230	26	15	17	23	19	15	913	976	460	1001	1132	1199	606	649	468	1003	932	930	7.896	4.882	6.998	8.461	7.564	10.135	1.165	0.721	0.706	0.787	0.712	0.526	29.4	31.828	21.122	55.091	52.756	54.271	24.627	23.999	20.837	41.512	37.724
ENSG00000117479	1	SLC19A2	280	428	490	355	503	721	512	451	647	816	724	750	1002	1112	779	1424	1945	1836	1176	1453	1139	1550	1745	1810	16.876	19.713	19.595	26.118	25.536	31.772	22.94	21.672	26.852	27.91	27.125	26.314	32.266	36.263	35.769	78.372	90.646	83.103	47.792	53.729	50.713	64.151	70.63
ENSG00000105953	7	OGDH	4333	6100	6545	1979	2964	2651	7493	7123	7766	8837	7683	7998	2976	2987	1714	1661	2094	1800	2415	2636	2196	2758	3058	2819	261.159	280.961	261.732	145.6	150.474	116.82	335.718	342.282	322.307	302.257	287.851	280.618	95.832	97.408	78.702	91.415	97.59	81.474	98.144	97.474	97.776	114.147	123.775
ENSG00000111981	6	ULBP1	17	25	33	165	229	354	36	41	37	86	80	61	1014	969	587	83	159	168	463	636	516	161	249	211	1.025	1.151	1.32	12.139	11.626	15.6	1.613	1.97	1.536	2.942	2.997	2.14	32.652	31.6	26.953	4.568	7.41	7.604	18.816	23.518	22.975	6.663	10.078
ENSG00000082781	3	ITGB5	765	1460	1799	1100	1629	1753	3131	3057	3749	5075	4125	5350	6610	6881	3980	5771	8450	6844	5528	6129	4405	5536	5674	4407	46.108	67.246	71.941	80.929	82.7	77.248	140.282	146.898	155.592	173.583	154.547	187.71	212.852	224.393	182.75	317.614	393.809	309.782	224.653	226.638	196.13	229.121	229.66
ENSG00000167962	16	ZNF598	1391	2133	2520	2063	3199	3944	1976	1824	2115	2789	2367	2787	8519	8523	5856	2526	3133	3524	6232	6669	5445	3590	3605	3613	83.838	98.244	100.774	151.78	162.404	173.798	88.533	87.649	87.778	95.394	88.682	97.785	274.325	277.94	268.89	139.022	146.012	159.508	253.263	246.606	242.435	148.581	145.916
ENSG00000166710	15	B2M	3985	6516	8840	5920	7623	10169	14698	14772	14219	22948	19288	17820	34847	36568	30698	23295	29153	30156	32473	33659	29087	19809	20817	21597	240.184	300.122	353.509	435.548	386.998	448.111	658.533	709.839	590.122	784.904	722.644	625.232	1122.13	1192.5	1409.56	1282.07	1358.67	1364.96	1319.68	1244.64	1295.08	819.845	842.586
ENSG00000177311	3	ZBTB38	2203	3611	4248	3116	4927	6646	6692	6489	7476	10088	9333	10408	22253	20233	13338	7766	10068	10974	9662	13719	9525	10869	13260	10885	132.779	166.32	169.876	229.251	250.13	292.865	299.83	311.816	310.272	345.046	349.67	365.175	716.58	659.809	612.441	427.412	469.216	496.72	392.656	507.301	424.095	449.84	536.71
ENSG00000162772	1	ATF3	187	243	265	461	610	995	437	447	489	386	339	386	1654	1739	1148	335	423	434	1089	1508	1078	666	762	755	11.271	11.192	10.597	33.917	30.968	43.846	19.579	21.48	20.295	13.203	12.701	13.543	53.261	56.71	52.713	18.437	19.714	19.644	44.256	55.763	47.997	27.564	30.843
ENSG00000090530	3	P3H2	1702	2484	2812	1622	2438	2789	1183	1358	1423	1535	1871	1654	5631	5758	4284	6633	9943	9434	4049	5043	3785	4990	5850	5098	102.583	114.411	112.451	119.334	123.77	122.901	53.003	65.256	59.058	52.503	70.099	58.032	181.327	187.771	196.708	365.056	463.39	427.014	164.548	186.48	168.525	206.524	236.784
ENSG00000122591	7	FAM126A	817	1217	1446	788	1278	1581	1844	1633	1927	2577	2304	2456	931	963	564	443	507	567	789	929	722	504	565	555	49.242	56.054	57.825	57.975	64.88	69.669	82.619	78.471	79.975	88.143	86.322	86.171	29.98	31.404	25.897	24.381	23.629	25.664	32.064	34.353	32.147	20.859	22.869
ENSG00000132429	6	POPDC3	257	303	286	191	273	323	361	361	471	491	487	612	95	95	61	51	48	55	182	166	153	61	55	58	15.49	13.956	11.437	14.052	13.859	14.233	16.174	17.347	19.548	16.794	18.246	21.473	3.059	3.098	2.801	2.807	2.237	2.489	7.396	6.138	6.812	2.525	2.226
ENSG00000254285	8	KRT8P3	441	506	597	346	403	363	2035	2034	2100	2644	2354	2282	3151	2724	1573	1723	1781	2414	2044	2066	1901	2428	2124	1822	26.58	23.306	23.874	25.456	20.459	15.996	91.177	97.74	87.155	90.434	88.195	80.066	101.467	88.831	72.227	94.827	83.003	109.266	83.066	76.397	84.641	100.489	85.971
ENSG00000135842	1	FAM129A	249	419	412	1519	3068	4242	991	1030	1084	1681	1713	1758	3035	2849	2229	284	436	947	4844	7549	5828	587	667	698	15.008	19.299	16.476	111.756	155.754	186.93	44.401	49.495	44.989	57.496	64.179	61.681	97.732	92.907	102.349	15.63	20.32	42.864	196.856	279.147	259.488	24.294	26.997
ENSG00000137440	4	FGFBP1	344	496	802	112	158	156	47	36	71	51	36	55	17	20	13	32	43	46	9	26	22	62	78	81	20.734	22.845	32.072	8.24	8.021	6.874	2.106	1.73	2.947	1.744	1.349	1.93	0.547	0.652	0.597	1.761	2.004	2.082	0.366	0.961	0.98	2.566	3.157
ENSG00000178726	20	THBD	1538	2463	3012	856	1428	1894	383	210	138	791	507	366	39	49	22	129	222	141	13	10	12	19	41	40	92.698	113.444	120.449	62.978	72.495	83.462	17.16	10.091	5.727	27.055	18.995	12.841	1.256	1.598	1.01	7.1	10.346	6.382	0.528	0.37	0.534	0.786	1.66
ENSG00000166750	17	SLFN5	96	135	101	468	816	829	595	653	617	990	1017	923	1037	1356	655	261	484	511	2649	4545	2788	124	233	189	5.786	6.218	4.039	34.432	41.426	36.531	26.659	31.379	25.607	33.862	38.103	32.384	33.393	44.22	30.076	14.364	22.557	23.13	107.653	168.065	124.134	5.132	9.431
ENSG00000256771	19	ZNF253	31	42	38	25	31	40	31	19	24	34	41	43	10	9	9	125	112	162	88	114	79	2	1	1	1.868	1.934	1.52	1.839	1.574	1.763	1.389	0.913	0.996	1.163	1.536	1.509	0.322	0.293	0.413	6.88	5.22	7.333	3.576	4.215	3.517	0.083	0.04
ENSG00000174130	4	TLR6	85	140	146	93	171	186	642	680	762	1075	1097	1008	797	822	554	52	57	83	353	428	285	119	121	109	5.123	6.448	5.838	6.842	8.681	8.196	28.764	32.676	31.625	36.769	41.1	35.367	25.665	26.806	25.438	2.862	2.656	3.757	14.346	15.827	12.689	4.925	4.898
ENSG00000154124	5	OTULIN	1052	1684	1971	1610	2315	3740	3024	2558	3120	4150	3682	3920	7822	7249	5586	3865	4224	4960	5526	6483	5787	5833	5941	5712	63.406	77.564	78.82	118.451	117.526	164.808	135.488	122.92	129.487	141.945	137.95	137.537	251.88	236.394	256.492	212.715	196.858	224.506	224.572	239.728	257.663	241.413	240.467
ENSG00000181104	5	F2R	539	941	864	353	576	641	740	648	855	1098	820	965	150	171	111	394	462	631	274	308	329	208	218	233	32.487	43.342	34.551	25.971	29.242	28.247	33.155	31.138	35.485	37.556	30.722	33.858	4.83	5.576	5.097	21.684	21.531	28.561	11.135	11.389	14.649	8.609	8.824
ENSG00000105778	7	AVL9	622	930	959	1129	1540	2241	805	738	939	1230	1150	1205	3162	2810	1979	1840	2013	2087	2588	2855	2312	1415	1584	1463	37.489	42.835	38.35	83.063	78.181	98.753	36.067	35.463	38.971	42.07	43.086	42.279	101.821	91.636	90.87	101.267	93.815	94.465	105.174	105.572	102.94	58.563	64.114
ENSG00000179083	X	FAM133A	50	53	92	39	55	77	27	21	19	40	18	25	160	223	149	919	997	1163	68	71	85	48	66	85	3.014	2.441	3.679	2.869	2.792	3.393	1.21	1.009	0.789	1.368	0.674	0.877	5.152	7.272	6.842	50.578	46.465	52.641	2.763	2.625	3.785	1.987	2.671
ENSG00000143367	1	TUFT1	240	316	304	390	525	718	1008	1209	1292	1140	1140	1106	2334	2265	1321	409	397	548	864	908	739	1004	1032	922	14.465	14.555	12.157	28.693	26.653	31.64	45.163	58.096	53.621	38.992	42.711	38.805	75.158	73.863	60.656	22.51	18.502	24.804	35.112	33.576	32.904	41.553	41.771
ENSG00000135924	2	DNAJB2	407	509	669	899	1064	1939	750	986	950	1225	1253	1325	3955	4027	3245	2001	2012	2448	2209	2505	2674	5074	4648	4709	24.531	23.444	26.753	66.141	54.016	85.445	33.603	47.38	39.427	41.899	46.945	46.489	127.357	131.323	149.001	110.128	93.769	110.805	89.772	92.63	119.058	210	188.132
ENSG00000163558	3	PRKCI	1083	1558	1857	875	1269	1481	2054	1821	2182	2834	2346	2788	3338	3272	2026	2835	3101	2820	2710	2998	2300	3055	3392	3007	65.275	71.76	74.261	64.376	64.423	65.262	92.028	87.505	90.558	96.933	87.895	97.82	107.489	106.702	93.028	156.028	144.521	127.643	110.132	110.86	102.406	126.439	137.294
ENSG00000145287	4	PLAC8	339	343	493	231	400	540	8	8	15	12	9	13	118	124	88	987	1187	1009	811	558	537	1041	942	799	20.432	15.798	19.715	16.995	20.307	23.796	0.358	0.384	0.623	0.41	0.337	0.456	3.8	4.044	4.041	54.321	55.32	45.671	32.958	20.634	23.91	43.084	38.128
ENSG00000180190	8	TDRP	34	49	52	25	56	42	0	0	0	0	0	0	0	0	0	3	4	3	0	0	0	0	0	0	2.049	2.257	2.079	1.839	2.843	1.851	0	0	0	0	0	0	0	0	0	0.165	0.186	0.136	0	0	0	0	0
ENSG00000101695	18	RNF125	11	15	17	25	40	52	5	2	4	2	1	6	362	402	272	25	36	41	188	239	174	127	128	116	0.663	0.691	0.68	1.839	2.031	2.291	0.224	0.096	0.166	0.068	0.037	0.211	11.657	13.109	12.489	1.376	1.678	1.856	7.64	8.838	7.747	5.256	5.181
ENSG00000144810	3	COL8A1	3954	6297	7067	2866	4422	4692	280	299	283	348	325	337	2249	2043	1262	642	936	882	4430	6282	3432	2877	2999	2499	238.316	290.035	282.607	210.858	224.492	206.76	12.545	14.368	11.745	11.903	12.176	11.824	72.421	66.623	57.947	35.333	43.622	39.922	180.032	232.296	152.808	119.072	121.387
ENSG00000136213	7	CHST12	827	1112	1292	362	569	499	1033	1188	1056	1260	1189	1155	399	404	244	233	333	266	390	416	385	286	273	270	49.845	51.218	51.667	26.633	28.886	21.989	46.283	57.087	43.827	43.097	44.547	40.524	12.848	13.175	11.204	12.823	15.519	12.04	15.849	15.383	17.142	11.837	11.05
ENSG00000106772	9	PRUNE2	1233	2153	2630	938	1641	1655	798	930	592	1050	1050	520	267	213	98	86	95	103	71	75	55	79	92	56	74.315	99.165	105.173	69.011	83.309	72.93	35.754	44.689	24.569	35.914	39.339	18.245	8.598	6.946	4.5	4.733	4.427	4.662	2.885	2.773	2.449	3.27	3.724
ENSG00000104783	19	KCNN4	141	247	228	95	155	156	780	721	766	1089	918	984	1024	975	554	52	72	62	128	129	110	531	560	507	8.498	11.377	9.118	6.989	7.869	6.874	34.947	34.646	31.791	37.248	34.394	34.525	32.974	31.795	25.438	2.862	3.356	2.806	5.202	4.77	4.898	21.977	22.666
ENSG00000180773	11	SLC36A4	2215	2792	2819	1324	2025	1941	2080	1762	1990	2545	2370	2324	1388	1367	947	889	1075	959	1586	1619	1256	1397	1406	1174	133.503	128.597	112.731	97.41	102.803	85.533	93.193	84.669	82.59	87.048	88.794	81.54	44.696	44.579	43.483	48.927	50.1	43.408	64.454	59.867	55.923	57.818	56.909
ENSG00000161217	3	PCYT1A	928	1423	1660	911	1313	1592	2300	2427	2731	3270	3337	3501	4832	4807	3382	2239	2566	3067	2718	3236	2734	2832	3018	2944	55.933	65.542	66.383	67.024	66.657	70.154	103.05	116.625	113.343	111.846	125.024	122.836	155.598	156.759	155.291	123.226	119.588	138.823	110.457	119.661	121.73	117.209	122.156
ENSG00000074211	4	PPP2R2C	28	34	40	27	17	23	552	526	605	863	703	846	358	356	175	123	93	131	633	726	599	59	74	70	1.688	1.566	1.6	1.986	0.863	1.014	24.732	25.276	25.109	29.518	26.339	29.683	11.528	11.609	8.035	6.769	4.334	5.929	25.725	26.846	26.67	2.442	2.995
ENSG00000126561	17	STAT5A	1065	1417	2160	924	1345	1991	232	184	233	355	257	305	416	478	297	443	547	569	393	469	467	797	854	861	64.19	65.266	86.378	67.981	68.282	87.736	10.395	8.842	9.67	12.142	9.629	10.701	13.396	15.588	13.637	24.381	25.493	25.755	15.971	17.343	20.793	32.986	34.566
ENSG00000140830	16	TXNL4B	208	244	307	410	561	786	270	330	387	415	391	444	1191	1292	913	780	839	792	991	947	875	957	1005	990	12.537	11.238	12.277	30.165	28.48	34.636	12.097	15.857	16.061	14.194	14.649	15.578	38.352	42.133	41.922	42.928	39.101	35.849	40.273	35.018	38.959	39.608	40.678
ENSG00000198938	MT	MT-CO3	67288	76737	90294	19872	25865	24530	62540	56127	57464	51299	40644	36525	8049	10177	7966	19527	20888	13995	10223	13806	9560	6867	9609	8304	4055.59	3534.44	3610.83	1462.03	1313.09	1080.95	2802.06	2697.07	2384.89	1754.61	1522.77	1281.52	259.19	331.877	365.775	1074.69	973.478	633.46	415.454	510.518	425.653	284.208	388.933
ENSG00000198865	5	CCDC152	407	533	652	614	831	983	849	704	768	1303	1089	1085	2560	2767	1686	823	987	1210	1618	2024	1452	1724	1887	1617	24.531	24.55	26.073	45.173	42.187	43.317	38.039	33.829	31.874	44.567	40.8	38.068	82.436	90.233	77.416	45.295	45.999	54.769	65.754	74.843	64.649	71.352	76.378
ENSG00000198840	MT	MT-ND3	23268	16359	16486	6001	7196	5845	20230	13930	12013	12008	11004	8675	921	1310	794	2539	3110	2287	2005	1867	1685	1144	1391	1194	1402.41	753.482	659.27	441.507	365.32	257.568	906.391	669.378	498.568	410.717	412.276	304.371	29.658	42.72	36.458	139.737	144.94	103.517	81.482	69.038	75.024	47.347	56.302
ENSG00000114030	3	KPNA1	1861	2540	2661	1485	2116	2288	2340	1946	2491	3053	2593	2828	5915	5676	3956	3671	4167	4066	3658	3771	3329	4919	4776	4280	112.166	116.99	106.413	109.255	107.423	100.824	104.842	93.511	103.382	104.424	97.149	99.223	190.472	185.097	181.648	202.038	194.202	184.041	148.658	139.444	148.222	203.585	193.313
ENSG00000112149	6	CD83	2310	2741	2961	1299	1731	1718	357	242	215	525	373	260	372	351	221	697	950	590	631	674	569	403	530	417	139.229	126.248	118.409	95.57	87.878	75.706	15.995	11.629	8.923	17.957	13.975	9.122	11.979	11.446	10.148	38.36	44.274	26.705	25.643	24.923	25.334	16.679	21.452
ENSG00000108840	17	HDAC5	872	1328	1625	595	978	970	866	876	856	899	942	870	961	941	535	288	297	313	531	518	459	540	582	531	52.557	61.167	64.983	43.775	49.65	42.744	38.801	42.094	35.526	30.749	35.293	30.525	30.946	30.687	24.566	15.85	13.842	14.167	21.579	19.155	20.437	22.349	23.557
ENSG00000165006	9	UBAP1	1423	1609	1664	1190	1552	1747	2048	1731	2097	2858	2519	2640	4634	4750	2993	4199	4418	4514	3500	3879	3227	2825	3044	2942	85.767	74.109	66.543	87.551	78.791	76.984	91.759	83.18	87.03	97.754	94.377	92.627	149.222	154.9	137.43	231.097	205.899	204.319	142.237	143.438	143.68	116.92	123.209
ENSG00000172086	2	KRCC1	150	219	244	332	420	504	340	347	379	478	438	447	424	436	293	92	113	99	496	580	450	271	272	311	9.041	10.087	9.757	24.426	21.322	22.209	15.233	16.674	15.729	16.349	16.41	15.683	13.653	14.218	13.454	5.063	5.266	4.481	20.157	21.447	20.036	11.216	11.009
ENSG00000268388	16	FENDRR	1290	1883	2412	1024	1502	1890	7	3	5	3	6	8	639	567	474	1493	1701	1325	860	1043	943	1142	1230	1116	77.751	86.729	96.455	75.338	76.252	83.285	0.314	0.144	0.208	0.103	0.225	0.281	20.577	18.49	21.765	82.169	79.275	59.974	34.95	38.568	41.987	47.264	49.785
ENSG00000100219	22	XBP1	1500	1539	1590	2790	3605	4956	2864	2126	2256	3797	3077	2765	12894	13834	9973	3765	4993	4724	10746	10773	10684	5062	5658	5486	90.408	70.885	63.584	205.267	183.016	218.393	128.319	102.161	93.629	129.871	115.283	97.013	415.206	451.134	457.93	207.212	232.697	213.824	436.709	398.364	475.699	209.503	229.013
ENSG00000163993	4	S100P	0	1	0	13	20	25	1	1	1	10	6	1	236	298	201	4	6	5	46	73	60	7	7	7	0	0.046	0	0.956	1.015	1.102	0.045	0.048	0.042	0.342	0.225	0.035	7.6	9.718	9.229	0.22	0.28	0.226	1.869	2.699	2.671	0.29	0.283
ENSG00000080561	X	MID2	84	87	114	83	127	157	117	105	127	170	165	157	505	427	281	250	326	341	300	341	252	408	426	365	5.063	4.007	4.559	6.106	6.447	6.918	5.242	5.046	5.271	5.815	6.182	5.509	16.262	13.925	12.903	13.759	15.193	15.435	12.192	12.609	11.22	16.886	17.243
ENSG00000182400	14	TRAPPC6B	224	339	371	329	488	582	491	408	496	569	526	532	1190	1203	879	632	736	775	803	882	712	916	909	816	13.501	15.614	14.836	24.205	24.774	25.647	21.999	19.606	20.585	19.462	19.707	18.666	38.32	39.23	40.361	34.783	34.301	35.079	32.633	32.615	31.701	37.911	36.793
ENSG00000114503	3	NCBP2	957	1423	1646	922	1354	1682	1821	1726	2186	2563	2203	2759	4113	3944	2777	2414	2666	2757	2608	3103	2207	3199	3045	3087	57.68	65.542	65.823	67.834	68.739	74.12	81.589	82.939	90.724	87.664	82.538	96.802	132.445	128.616	127.512	132.858	124.248	124.791	105.987	114.743	98.265	132.399	123.249
ENSG00000179918	16	SEPHS2	871	1163	1355	1421	2253	2697	1226	1045	1374	1700	1432	1784	2185	2269	1816	2103	2453	2950	3399	3931	3604	1420	1425	1445	52.497	53.567	54.186	104.546	114.378	118.847	54.93	50.215	57.024	58.146	53.651	62.593	70.36	73.993	83.385	115.741	114.321	133.527	138.133	145.36	160.466	58.77	57.678
ENSG00000184060	17	ADAP2	1132	1466	1516	830	978	1039	40	35	11	41	31	13	392	388	181	84	96	74	418	524	310	310	287	243	68.228	67.523	60.624	61.065	49.65	45.785	1.792	1.682	0.457	1.402	1.161	0.456	12.623	12.653	8.311	4.623	4.474	3.349	16.987	19.376	13.803	12.83	11.617
ENSG00000176915	12	ANKLE2	1970	2687	3094	2528	3670	5214	3274	3264	3449	4337	3935	4154	9942	9296	6227	5008	6238	6577	6247	7178	6070	7858	7877	6834	118.736	123.761	123.728	185.991	186.315	229.762	146.689	156.845	143.142	148.341	147.429	145.747	320.147	303.148	285.925	275.622	290.72	297.697	253.873	265.428	270.263	325.223	318.829
ENSG00000253642	8	AF279873.3	95	112	124	75	100	102	0	0	1	0	0	3	0	0	0	25	37	32	0	0	0	1	0	0	5.726	5.159	4.959	5.518	5.077	4.495	0	0	0.042	0	0	0.105	0	0	0	1.376	1.724	1.448	0	0	0	0.041	0
ENSG00000072062	19	PRKACA	3254	4670	5602	2356	3111	3656	3694	3637	3843	4454	4511	4209	3972	4002	2313	1291	1540	1663	2603	2712	2206	2752	2799	2588	196.125	215.096	224.022	173.336	157.937	161.107	165.507	174.769	159.494	152.343	169.009	147.677	127.904	130.507	106.206	71.052	71.771	75.273	105.784	100.284	98.221	113.898	113.292
ENSG00000158321	7	AUTS2	280	449	504	214	437	455	184	241	265	264	251	250	197	174	114	103	145	127	153	175	127	29	26	23	16.876	20.681	20.155	15.744	22.185	20.05	8.244	11.581	10.998	9.03	9.404	8.771	6.344	5.674	5.235	5.669	6.758	5.748	6.218	6.471	5.655	1.2	1.052
ENSG00000173482	18	PTPRM	894	1665	1852	788	1410	1654	670	829	667	1136	962	827	175	210	96	230	400	492	377	545	301	90	147	103	53.883	76.689	74.061	57.975	71.582	72.886	30.019	39.836	27.682	38.855	36.042	29.016	5.635	6.848	4.408	12.658	18.642	22.27	15.321	20.153	13.402	3.725	5.95
ENSG00000165895	11	ARHGAP42	244	343	426	166	288	329	458	386	494	527	547	601	1217	1155	617	1129	1341	1155	815	1134	761	879	1028	892	14.706	15.798	17.036	12.213	14.621	14.498	20.52	18.548	20.502	18.025	20.494	21.087	39.189	37.665	28.331	62.136	62.497	52.279	33.121	41.933	33.883	36.38	41.609
ENSG00000206337	6	HCP5	71	110	102	80	116	164	518	456	291	559	475	363	1088	1063	858	628	660	676	754	880	814	126	110	128	4.279	5.067	4.079	5.886	5.889	7.227	23.209	21.912	12.077	19.12	17.796	12.736	35.035	34.665	39.397	34.563	30.759	30.598	30.642	32.541	36.243	5.215	4.452
ENSG00000068383	10	INPP5A	852	1032	1237	367	547	585	1005	911	1064	1203	1056	1137	577	572	370	243	311	317	441	514	344	520	463	414	51.352	47.533	49.467	27.001	27.77	25.779	45.028	43.776	44.159	41.147	39.564	39.893	18.58	18.653	16.989	13.374	14.494	14.348	17.922	19.007	15.316	21.521	18.74
ENSG00000171246	17	NPTX1	5759	8265	10968	3422	4792	6430	1378	894	566	2013	1105	594	3224	3283	1673	125	204	184	315	441	362	4914	6326	4724	347.107	380.679	438.607	251.764	243.276	283.347	61.74	42.959	23.49	68.852	41.4	20.841	103.818	107.06	76.819	6.88	9.507	8.328	12.801	16.307	16.118	203.378	256.05
ENSG00000112715	6	VEGFA	556	798	846	1047	1632	2280	643	663	747	933	927	1001	3625	3801	2636	2011	2834	2266	3220	3648	2991	1788	2127	1917	33.511	36.755	33.831	77.03	82.852	100.471	28.809	31.859	31.002	31.912	34.731	35.121	116.73	123.953	121.037	110.678	132.078	102.567	130.858	134.896	133.173	74.001	86.092
ENSG00000076685	10	NT5C2	991	1236	1436	1731	2181	2902	793	685	739	1310	1052	1065	3888	3615	2522	3316	4023	3329	3519	3945	3413	3621	4084	3330	59.73	56.929	57.425	127.354	110.723	127.881	35.53	32.916	30.67	44.807	39.414	37.367	125.199	117.887	115.803	182.5	187.491	150.682	143.009	145.878	151.962	149.864	165.304
ENSG00000121966	2	CXCR4	5350	5421	6034	3072	3678	4166	7794	6504	6983	11309	9715	9117	1611	1685	959	3394	5022	4046	3141	3092	2204	1722	1870	1453	322.456	249.687	241.298	226.014	186.722	183.581	349.205	312.537	289.811	386.809	363.982	319.879	51.877	54.949	44.034	186.793	234.049	183.135	127.648	114.336	98.132	71.269	75.69
ENSG00000172548	5	NIPAL4	21	26	21	21	27	34	260	297	348	371	446	451	229	234	139	568	886	822	179	231	213	201	343	202	1.266	1.198	0.84	1.545	1.371	1.498	11.649	14.272	14.443	12.69	16.71	15.824	7.374	7.631	6.382	31.261	41.292	37.206	7.274	8.542	9.484	8.319	13.883
ENSG00000185818	4	NAT8L	180	266	296	187	270	265	260	203	301	299	228	316	421	374	319	644	742	770	762	775	678	591	616	571	10.849	12.252	11.837	13.758	13.707	11.678	11.649	9.755	12.492	10.227	8.542	11.087	13.557	12.196	14.648	35.443	34.581	34.853	30.967	28.658	30.188	24.46	24.933
ENSG00000058091	7	CDK14	234	292	311	239	299	412	923	699	1016	1677	1291	1496	1265	1187	748	232	221	257	932	1052	925	567	534	518	14.104	13.449	12.437	17.584	15.179	18.155	41.354	33.589	42.166	57.359	48.369	52.489	40.735	38.709	34.346	12.768	10.3	11.633	37.876	38.901	41.185	23.467	21.614
ENSG00000196814	9	MVB12B	30	39	33	20	53	40	8	2	3	8	7	15	148	172	91	140	167	150	405	551	387	342	344	297	1.808	1.796	1.32	1.471	2.691	1.763	0.358	0.096	0.125	0.274	0.262	0.526	4.766	5.609	4.178	7.705	7.783	6.79	16.459	20.375	17.231	14.155	13.924
ENSG00000076770	X	MBNL3	561	909	930	471	797	729	528	460	575	710	675	734	1353	1220	862	1984	2352	1672	897	997	875	2332	3008	2258	33.813	41.868	37.19	34.653	40.461	32.124	23.657	22.104	23.864	24.285	25.29	25.753	43.569	39.785	39.58	109.192	109.614	75.68	36.453	36.867	38.959	96.516	121.751
ENSG00000256633	11	AP005019.1	180	214	216	142	166	186	160	137	117	219	176	155	18	16	20	12	19	21	14	15	11	23	23	15	10.849	9.857	8.638	10.447	8.427	8.196	7.169	6.583	4.856	7.491	6.594	5.438	0.58	0.522	0.918	0.66	0.885	0.951	0.569	0.555	0.49	0.952	0.931
ENSG00000139990	14	DCAF5	302	377	462	337	548	658	757	776	807	976	964	1049	1452	1490	1061	991	1179	1212	1076	1358	1275	1118	1196	1213	18.202	17.364	18.475	24.794	27.82	28.996	33.917	37.289	33.492	33.383	36.117	36.805	46.757	48.59	48.718	54.541	54.947	54.859	43.728	50.216	56.769	46.271	48.409
ENSG00000181982	4	CCDC149	4	7	6	4	16	13	9	9	8	6	1	6	186	170	120	117	179	182	141	194	188	222	261	247	0.241	0.322	0.24	0.294	0.812	0.573	0.403	0.432	0.332	0.205	0.037	0.211	5.989	5.544	5.51	6.439	8.342	8.238	5.73	7.174	8.371	9.188	10.564
ENSG00000189337	1	KAZN	361	483	651	330	491	692	34	31	48	50	35	59	1716	1805	1033	307	332	311	809	912	729	1194	1486	1252	21.758	22.247	26.033	24.279	24.927	30.494	1.523	1.49	1.992	1.71	1.311	2.07	55.258	58.862	47.432	16.896	15.473	14.077	32.877	33.724	32.458	49.417	60.147
ENSG00000152952	3	PLOD2	2085	3247	3536	1701	2545	3029	9701	9612	8650	14422	13457	10278	13399	11917	8280	3683	5206	4923	10495	12401	9507	7325	7810	6233	125.667	149.554	141.403	125.146	129.202	133.477	434.646	461.885	358.996	493.284	504.18	360.614	431.468	388.62	380.193	202.699	242.624	222.831	426.508	458.564	423.294	303.163	316.117
ENSG00000128422	17	KRT17	3837	4362	4620	4565	4973	7207	116422	81480	50434	149511	104747	59214	77391	90561	33437	233	412	702	35995	46108	31748	3502	6107	3418	231.264	200.91	184.752	335.857	252.465	317.587	5216.2	3915.36	2093.13	5113.81	3924.45	2077.58	2492.11	2953.24	1535.33	12.823	19.201	31.775	1462.81	1704.98	1413.56	144.939	247.186
ENSG00000016082	5	ISL1	88	89	99	57	82	117	36	39	46	45	50	37	455	415	305	160	224	252	201	246	220	564	543	565	5.304	4.099	3.959	4.194	4.163	5.156	1.613	1.874	1.909	1.539	1.873	1.298	14.652	13.533	14.005	8.806	10.439	11.406	8.168	9.097	9.795	23.343	21.978
ENSG00000175567	11	UCP2	1861	2232	2691	1162	1872	1952	1214	1060	1151	1225	1089	1021	947	1042	733	1514	1744	1529	1088	1020	988	1166	1209	1252	112.166	102.804	107.612	85.491	95.036	86.018	54.392	50.936	47.769	41.899	40.8	35.823	30.495	33.98	33.657	83.325	81.279	69.208	44.215	37.718	43.99	48.258	48.935
ENSG00000270816	14	LINC00221	0	0	0	0	0	0	0	0	0	0	0	0	0	0	0	56	48	71	0	0	0	0	0	0	0	0	0	0	0	0	0	0	0	0	0	0	0	0	0	3.082	2.237	3.214	0	0	0	0	0
ENSG00000160767	1	FAM189B	1805	2516	2564	918	1438	1367	2422	2279	3103	3001	2573	3480	961	893	540	708	758	614	1048	1074	795	987	841	759	108.791	115.885	102.534	67.539	73.003	60.239	108.516	109.513	128.782	102.645	96.4	122.099	30.946	29.121	24.795	38.966	35.326	27.792	42.59	39.714	35.397	40.849	34.04
ENSG00000178764	8	ZHX2	83	113	124	221	322	356	238	264	282	367	361	358	1137	1300	823	315	501	497	682	1025	822	714	1101	1005	5.003	5.205	4.959	16.259	16.347	15.688	10.663	12.686	11.704	12.553	13.525	12.561	36.613	42.394	37.79	17.336	23.349	22.496	27.716	37.902	36.599	29.551	44.564
ENSG00000050344	7	NFE2L3	167	215	249	121	187	198	52	45	81	61	56	93	40	34	32	24	42	19	51	62	51	32	41	34	10.065	9.903	9.957	8.902	9.493	8.725	2.33	2.162	3.362	2.086	2.098	3.263	1.288	1.109	1.469	1.321	1.957	0.86	2.073	2.293	2.271	1.324	1.66
ENSG00000143333	1	RGS16	43	65	80	131	226	286	25	11	27	41	30	31	300	304	270	224	306	274	562	618	496	240	217	214	2.592	2.994	3.199	9.638	11.473	12.603	1.12	0.529	1.121	1.402	1.124	1.088	9.66	9.914	12.398	12.328	14.261	12.402	22.839	22.852	22.084	9.933	8.783
ENSG00000197119	14	SLC25A29	593	984	1039	320	604	630	173	273	202	228	236	187	289	277	160	85	90	64	353	322	252	277	291	308	35.741	45.322	41.549	23.543	30.663	27.762	7.751	13.118	8.383	7.798	8.842	6.561	9.306	9.033	7.347	4.678	4.194	2.897	14.346	11.907	11.22	11.464	11.778
ENSG00000079156	2	OSBPL6	163	304	296	364	545	723	597	539	630	766	779	832	1785	1665	1186	332	421	556	1082	1140	1008	483	507	570	9.824	14.002	11.837	26.78	27.668	31.86	26.748	25.901	26.147	26.2	29.186	29.192	57.48	54.297	54.458	18.272	19.621	25.166	43.972	42.155	44.881	19.99	20.521
ENSG00000177706	7	FAM20C	732	909	1203	395	681	555	317	351	245	421	337	230	154	125	62	138	174	159	201	173	135	9	7	11	44.119	41.868	48.108	29.061	34.572	24.457	14.203	16.867	10.168	14.4	12.626	8.07	4.959	4.076	2.847	7.595	8.109	7.197	8.168	6.397	6.011	0.372	0.283
ENSG00000082014	7	SMARCD3	212	236	266	125	154	164	170	151	141	178	151	136	142	156	118	499	545	482	449	400	325	136	104	117	12.778	10.87	10.637	9.197	7.818	7.227	7.617	7.256	5.852	6.088	5.657	4.772	4.573	5.087	5.418	27.463	25.4	21.817	18.247	14.791	14.47	5.629	4.209
ENSG00000136869	9	TLR4	266	354	361	420	581	942	390	236	256	756	565	528	506	483	364	1160	1392	1432	1261	1526	1449	354	408	330	16.032	16.305	14.436	30.9	29.496	41.511	17.474	11.341	10.625	25.858	21.168	18.525	16.294	15.751	16.714	63.842	64.874	64.817	51.246	56.428	64.516	14.651	16.514
ENSG00000235649	Y	MXRA5Y	101	235	299	75	190	174	0	0	0	0	0	0	0	0	0	0	0	0	0	0	0	0	0	0	6.087	10.824	11.957	5.518	9.646	7.668	0	0	0	0	0	0	0	0	0	0	0	0	0	0	0	0	0
ENSG00000270194	3	AC097359.2	9	14	21	57	84	128	15	15	20	25	25	21	195	222	139	247	268	282	92	143	121	196	240	263	0.542	0.645	0.84	4.194	4.264	5.64	0.672	0.721	0.83	0.855	0.937	0.737	6.279	7.24	6.382	13.594	12.49	12.764	3.739	5.288	5.387	8.112	9.714
ENSG00000120129	5	DUSP1	1352	1598	2121	3639	4838	8403	2031	1977	1654	3459	3942	3254	8198	9848	6126	7996	9169	8678	8959	10139	9303	9651	10993	9904	81.488	73.603	84.818	267.729	245.611	370.29	90.997	95.001	68.645	118.31	147.691	114.17	263.988	321.149	281.288	440.07	427.318	392.795	364.086	374.92	414.211	399.431	444.951
ENSG00000102760	13	RGCC	1921	1688	2148	679	834	725	64	49	54	80	51	43	98	82	63	579	564	393	321	297	171	399	381	242	115.783	77.748	85.898	49.956	42.34	31.948	2.867	2.355	2.241	2.736	1.911	1.509	3.156	2.674	2.893	31.866	26.285	17.788	13.045	10.982	7.614	16.514	15.421
ENSG00000017797	18	RALBP1	1594	2300	2710	1248	1672	1971	2116	1971	2410	2873	2590	2881	2182	1996	1303	627	787	892	1489	1652	1248	1511	1585	1368	96.074	105.936	108.372	91.818	84.883	86.855	94.806	94.712	100.021	98.267	97.037	101.083	70.264	65.091	59.83	34.508	36.678	40.375	60.512	61.088	55.566	62.536	64.154
ENSG00000071991	18	CDH19	1	4	6	3	10	9	1	1	1	0	2	0	0	1	1	3	4	1	26	16	21	436	561	394	0.06	0.184	0.24	0.221	0.508	0.397	0.045	0.048	0.042	0	0.075	0	0	0.033	0.046	0.165	0.186	0.045	1.057	0.592	0.935	18.045	22.707
ENSG00000126016	X	AMOT	283	516	497	215	259	264	286	275	304	295	272	254	21	15	8	113	151	122	105	95	112	193	241	209	17.057	23.767	19.875	15.818	13.149	11.634	12.814	13.215	12.617	10.09	10.191	8.912	0.676	0.489	0.367	6.219	7.037	5.522	4.267	3.513	4.987	7.988	9.755
ENSG00000139835	13	GRTP1	220	302	283	184	266	304	219	210	232	264	225	223	167	160	104	160	221	199	87	87	83	209	219	213	13.26	13.91	11.317	13.537	13.504	13.396	9.812	10.091	9.629	9.03	8.43	7.824	5.378	5.218	4.775	8.806	10.3	9.007	3.536	3.217	3.696	8.65	8.864
ENSG00000152767	13	FARP1	3453	4973	6728	3118	4259	5932	2092	1714	1853	2830	2303	2322	2727	2390	1404	1931	2439	2634	1813	2009	1806	2526	2887	2652	208.12	229.052	269.05	229.398	216.217	261.402	93.731	82.363	76.904	96.796	86.284	81.47	87.814	77.939	64.467	106.275	113.669	119.224	73.679	74.289	80.411	104.545	116.854
ENSG00000072832	4	CRMP1	48	61	55	39	59	45	601	537	495	793	718	600	832	896	441	79	71	91	321	370	261	346	316	310	2.893	2.81	2.199	2.869	2.995	1.983	26.927	25.804	20.544	27.123	26.901	21.052	26.792	29.219	20.249	4.348	3.309	4.119	13.045	13.682	11.621	14.32	12.79
ENSG00000104312	8	RIPK2	291	435	458	453	647	722	380	304	423	537	472	561	1468	1441	1076	704	844	782	1083	1136	918	1207	1185	1111	17.539	20.036	18.315	33.328	32.846	31.816	17.026	14.608	17.556	18.367	17.684	19.683	47.272	46.992	49.407	38.746	39.334	35.396	44.012	42.007	40.873	49.955	47.964
ENSG00000135378	11	PRRG4	44	44	56	39	53	119	177	132	156	212	201	179	301	321	179	229	305	270	290	344	355	639	766	648	2.652	2.027	2.239	2.869	2.691	5.244	7.93	6.343	6.474	7.251	7.531	6.28	9.693	10.468	8.219	12.603	14.214	12.221	11.785	12.72	15.806	26.447	31.005
ENSG00000232677	19	LINC00665	3	2	0	4	7	6	8	3	8	7	6	7	6	7	5	231	240	263	179	151	176	2	2	3	0.181	0.092	0	0.294	0.355	0.264	0.358	0.144	0.332	0.239	0.225	0.246	0.193	0.228	0.23	12.713	11.185	11.904	7.274	5.584	7.836	0.083	0.081
ENSG00000204516	6	MICB	208	324	383	489	676	1334	378	396	461	636	646	652	2022	1894	1551	1534	1615	1672	1624	1729	1722	1745	1696	1695	12.537	14.923	15.316	35.977	34.319	58.785	16.936	19.029	19.133	21.753	24.203	22.876	65.111	61.764	71.217	84.426	75.267	75.68	65.998	63.935	76.671	72.221	68.647
ENSG00000185247	X	MAGEA11	59	55	75	40	58	73	0	0	0	0	0	0	9	10	9	132	159	182	36	35	38	16	9	19	3.556	2.533	2.999	2.943	2.944	3.217	0	0	0	0	0	0	0.29	0.326	0.413	7.265	7.41	8.238	1.463	1.294	1.692	0.662	0.364
ENSG00000104213	8	PDGFRL	434	528	584	291	368	353	370	324	374	442	394	341	114	132	92	169	221	186	108	133	137	109	121	117	26.158	24.319	23.354	21.41	18.682	15.555	16.578	15.569	15.522	15.118	14.762	11.964	3.671	4.305	4.224	9.301	10.3	8.419	4.389	4.918	6.1	4.511	4.898
ENSG00000146242	6	TPBG	186	246	240	345	463	696	1052	939	1166	1975	1666	2110	1368	1386	948	544	629	789	1183	1148	1046	685	617	596	11.211	11.331	9.598	25.382	23.505	30.67	47.134	45.122	48.392	67.552	62.418	74.031	44.052	45.198	43.529	29.94	29.314	35.713	48.076	42.451	46.573	28.35	24.974
ENSG00000007372	11	PAX6	183	236	211	224	305	338	476	551	639	640	652	715	981	1072	732	489	587	599	818	887	804	563	611	566	11.03	10.87	8.438	16.48	15.484	14.894	21.327	26.477	26.52	21.89	24.428	25.086	31.59	34.958	33.611	26.913	27.357	27.113	33.243	32.799	35.798	23.301	24.731
ENSG00000140044	14	JDP2	281	397	525	526	792	956	668	573	756	992	841	1069	2008	2017	1254	813	995	1043	1726	1696	1593	941	997	985	16.936	18.285	20.995	38.699	40.208	42.127	29.929	27.534	31.376	33.93	31.509	37.507	64.661	65.775	57.58	44.744	46.372	47.21	70.143	62.715	70.927	38.946	40.354
ENSG00000162849	1	KIF26B	195	392	523	95	201	215	0	0	0	0	1	0	8	6	4	204	392	403	2	6	5	3	5	2	11.753	18.055	20.915	6.989	10.204	9.474	0	0	0	0	0.037	0	0.258	0.196	0.184	11.227	18.269	18.241	0.081	0.222	0.223	0.124	0.202
ENSG00000178996	5	SNX18	380	506	625	511	727	1001	435	371	515	644	519	589	2046	2198	1386	937	1034	1098	1405	1528	1297	1267	1269	1281	22.903	23.306	24.994	37.595	36.908	44.11	19.49	17.828	21.374	22.027	19.445	20.666	65.884	71.678	63.641	51.569	48.189	49.699	57.098	56.502	57.748	52.438	51.364
ENSG00000187239	9	FNBP1	775	1350	1518	692	1162	1249	715	801	981	928	970	1141	773	696	425	180	242	314	636	777	614	412	435	362	46.711	62.18	60.704	50.912	58.991	55.039	32.035	38.49	40.714	31.741	36.342	40.033	24.892	22.697	19.515	9.907	11.278	14.213	25.847	28.732	27.338	17.052	17.607
ENSG00000160325	9	CACFD1	123	170	166	222	259	474	103	108	113	131	130	143	787	815	630	715	795	710	548	569	577	844	801	809	7.413	7.83	6.638	16.333	13.149	20.887	4.615	5.19	4.69	4.481	4.871	5.017	25.343	26.578	28.928	39.351	37.051	32.137	22.27	21.04	25.691	34.931	32.421
ENSG00000164251	5	F2RL1	391	547	526	244	431	394	262	184	271	456	345	559	526	532	333	29	30	35	595	701	501	708	810	667	23.566	25.194	21.035	17.952	21.881	17.362	11.739	8.842	11.247	15.597	12.926	19.613	16.938	17.349	15.29	1.596	1.398	1.584	24.18	25.922	22.307	29.302	32.785
ENSG00000185222	X	TCEAL9	1009	1218	1436	1099	1548	2459	1431	1395	1337	1810	1776	1690	4881	5232	4253	4359	4833	6360	2234	2735	2741	4813	4911	5016	60.815	56.1	57.425	80.856	78.588	108.359	64.115	67.034	55.489	61.909	66.54	59.295	157.176	170.618	195.285	239.903	225.24	287.875	90.788	101.135	122.041	199.198	198.777
ENSG00000135047	9	CTSL	3624	5269	5905	3032	5018	5605	2760	2660	3222	3584	3345	4023	4016	4329	3198	3768	4972	5663	4060	4491	3610	2271	2149	2188	218.426	242.686	236.139	223.071	254.749	246.992	123.66	127.821	133.721	122.586	125.324	141.151	129.321	141.171	146.843	207.377	231.718	256.326	164.995	166.068	160.733	93.991	86.983
ENSG00000164932	8	CTHRC1	520	623	672	336	493	436	13	34	20	21	41	30	107	113	87	134	212	149	145	175	132	251	298	277	31.341	28.695	26.873	24.72	25.028	19.213	0.582	1.634	0.83	0.718	1.536	1.053	3.446	3.685	3.995	7.375	9.88	6.744	5.893	6.471	5.877	10.388	12.062
ENSG00000001460	1	STPG1	79	97	94	100	139	159	101	126	109	167	180	189	489	473	337	65	65	72	323	351	270	146	190	134	4.761	4.468	3.759	7.357	7.057	7.007	4.525	6.055	4.524	5.712	6.744	6.631	15.747	15.425	15.474	3.577	3.029	3.259	13.126	12.979	12.022	6.043	7.69
ENSG00000144566	3	RAB5A	793	1099	1206	846	1268	1696	1338	1275	1500	1937	1664	1666	3143	3143	2278	2046	2238	2619	1902	2337	1952	2730	3013	2822	47.796	50.619	48.228	62.242	64.373	74.737	59.948	61.268	62.254	66.252	62.343	58.453	101.209	102.495	104.599	112.604	104.301	118.545	77.296	86.418	86.912	112.988	121.954
ENSG00000198780	5	FAM169A	18	26	37	24	49	42	158	138	206	234	185	236	139	126	97	204	214	246	301	459	287	135	185	155	1.085	1.198	1.48	1.766	2.488	1.851	7.079	6.631	8.549	8.004	6.931	8.28	4.476	4.109	4.454	11.227	9.973	11.135	12.232	16.973	12.779	5.587	7.488
ENSG00000166482	17	MFAP4	94	129	166	125	179	190	2	1	2	1	2	1	3	4	3	0	1	0	2	0	4	0	1	0	5.666	5.942	6.638	9.197	9.087	8.373	0.09	0.048	0.083	0.034	0.075	0.035	0.097	0.13	0.138	0	0.047	0	0.081	0	0.178	0	0.04
ENSG00000135480	12	KRT7	11851	14185	18131	12610	15033	19498	39179	34772	40983	48294	44122	45835	60443	64825	42758	28041	33234	44411	57280	53732	54064	39036	40726	43203	714.285	653.349	725.053	927.746	763.182	859.207	1755.39	1670.9	1700.89	1651.83	1653.07	1608.17	1946.36	2113.98	1963.32	1543.27	1548.86	2010.19	2327.81	1986.9	2407.17	1615.6	1648.42
ENSG00000184602	16	SNN	468	655	644	242	319	319	300	253	340	313	305	334	184	188	120	250	290	227	216	252	230	154	177	134	28.207	30.169	25.753	17.804	16.195	14.057	13.441	12.157	14.111	10.706	11.427	11.719	5.925	6.131	5.51	13.759	13.515	10.275	8.778	9.318	10.241	6.374	7.164
ENSG00000171517	1	LPAR3	165	210	267	179	280	363	46	56	81	76	65	94	427	461	390	29	42	44	109	133	144	522	544	588	9.945	9.672	10.677	13.169	14.215	15.996	2.061	2.691	3.362	2.599	2.435	3.298	13.75	15.033	17.908	1.596	1.957	1.992	4.43	4.918	6.412	21.604	22.019
ENSG00000182551	2	ADI1	2358	2739	3002	1613	2180	2295	1563	1345	1747	1930	1709	2191	1293	1271	1017	1203	1348	1413	1031	1025	1029	1376	1292	1500	142.122	126.156	120.049	118.672	110.672	101.132	70.029	64.631	72.505	66.013	64.029	76.873	41.637	41.448	46.698	66.209	62.823	63.957	41.899	37.902	45.816	56.949	52.295
ENSG00000114120	3	SLC25A36	808	1295	1585	1023	1617	1951	1185	1085	1470	1747	1553	1741	3974	3693	2699	2966	3054	3110	3091	3622	3001	2871	3287	2986	48.7	59.647	63.384	75.264	82.09	85.974	53.093	52.138	61.009	59.754	58.185	61.085	127.969	120.431	123.93	163.238	142.331	140.769	125.616	133.934	133.618	118.823	133.044
ENSG00000131459	5	GFPT2	634	721	882	798	941	1482	298	298	524	381	365	568	348	339	158	69	89	93	746	931	777	188	174	199	38.213	33.209	35.271	58.711	47.772	65.306	13.352	14.32	21.747	13.032	13.675	19.929	11.206	11.055	7.255	3.798	4.148	4.209	30.317	34.427	34.595	7.781	7.043
ENSG00000112655	6	PTK7	868	1233	1482	555	918	1035	1205	1357	1416	1565	1538	1536	767	742	458	276	420	366	722	818	805	403	381	374	52.316	56.791	59.265	40.833	46.604	45.609	53.989	65.208	58.767	53.529	57.623	53.892	24.699	24.197	21.03	15.19	19.574	16.566	29.341	30.248	35.842	16.679	15.421
ENSG00000119922	10	IFIT2	8	10	12	36	81	92	30	18	61	47	30	93	539	747	525	83	102	213	1127	1640	1499	237	283	223	0.482	0.461	0.48	2.649	4.112	4.054	1.344	0.865	2.532	1.608	1.124	3.263	17.357	24.36	24.106	4.568	4.754	9.641	45.8	60.644	66.742	9.809	11.455
ENSG00000062282	11	DGAT2	437	574	603	313	387	424	81	62	83	75	61	87	192	166	112	76	105	40	199	213	145	109	85	77	26.339	26.438	24.114	23.028	19.647	18.684	3.629	2.979	3.445	2.565	2.285	3.052	6.183	5.413	5.143	4.183	4.893	1.811	8.087	7.876	6.456	4.511	3.44
ENSG00000137752	11	CASP1	9	7	15	17	15	37	1	0	0	2	0	2	14	6	11	331	423	476	66	67	69	50	98	76	0.542	0.322	0.6	1.251	0.762	1.63	0.045	0	0	0.068	0	0.07	0.451	0.196	0.505	18.217	19.714	21.545	2.682	2.478	3.072	2.069	3.967
ENSG00000177030	11	DEAF1	288	415	434	261	384	341	401	400	461	494	477	526	195	180	129	272	313	378	480	524	417	150	166	158	17.358	19.115	17.356	19.202	19.495	15.027	17.967	19.221	19.133	16.897	17.871	18.455	6.279	5.87	5.923	14.97	14.587	17.11	19.507	19.376	18.567	6.208	6.719
ENSG00000173641	1	HSPB7	67	75	82	27	48	53	0	0	0	0	0	0	7	6	6	1	0	0	6	7	6	0	0	0	4.038	3.454	3.279	1.986	2.437	2.336	0	0	0	0	0	0	0.225	0.196	0.276	0.055	0	0	0.244	0.259	0.267	0	0
ENSG00000100266	22	PACSIN2	875	1273	1417	735	1049	1363	1675	1663	1910	2213	2175	2442	2669	2620	1631	821	1046	1181	2455	2573	2146	934	1001	911	52.738	58.633	56.665	54.076	53.255	60.063	75.047	79.912	79.27	75.693	81.488	85.68	85.946	85.44	74.891	45.185	48.748	53.456	99.769	95.144	95.549	38.656	40.516
ENSG00000106031	7	HOXA13	177	260	321	130	144	190	110	81	138	144	101	144	121	112	70	32	39	41	7	3	5	15	25	25	10.668	11.975	12.837	9.564	7.31	8.373	4.928	3.892	5.727	4.925	3.784	5.052	3.896	3.652	3.214	1.761	1.818	1.856	0.284	0.111	0.223	0.621	1.012
ENSG00000178234	7	GALNT11	488	638	766	226	352	324	385	357	396	473	429	444	299	328	197	210	208	208	236	262	179	261	226	189	29.413	29.386	30.632	16.627	17.87	14.278	17.25	17.155	16.435	16.178	16.073	15.578	9.628	10.696	9.046	11.558	9.694	9.415	9.591	9.688	7.97	10.802	9.148
ENSG00000131378	3	RFTN1	239	209	238	365	395	510	366	275	330	536	443	486	430	344	276	703	844	663	694	686	497	1536	1725	1409	14.405	9.626	9.518	26.854	20.053	22.474	16.398	13.215	13.696	18.333	16.597	17.052	13.847	11.218	12.673	38.69	39.334	30.01	28.204	25.367	22.129	63.571	69.821
ENSG00000181274	10	FRAT2	286	345	453	223	352	435	189	202	292	263	235	346	882	849	700	996	1069	1115	692	731	637	1109	1069	1154	17.238	15.89	18.115	16.407	17.87	19.169	8.468	9.707	12.119	8.996	8.805	12.14	28.402	27.686	32.142	54.816	49.82	50.469	28.122	27.031	28.362	45.899	43.269
ENSG00000165113	9	GKAP1	101	86	94	163	199	251	38	39	43	42	51	55	631	503	384	319	306	291	539	520	422	580	555	509	6.087	3.961	3.759	11.992	10.103	11.061	1.703	1.874	1.785	1.437	1.911	1.93	20.319	16.403	17.632	17.557	14.261	13.172	21.905	19.229	18.789	24.005	22.464
ENSG00000168209	10	DDIT4	2856	4077	4994	6263	8625	10575	3789	3701	5041	5238	5153	6716	17558	18853	13883	5973	7081	5499	14869	17245	13759	5532	5763	5374	172.137	187.783	199.708	460.783	437.866	466.002	169.763	177.844	209.214	179.158	193.062	235.638	565.394	614.806	637.466	328.732	330.008	248.903	604.264	637.686	612.611	228.956	233.263
ENSG00000179562	7	GCC1	326	539	678	653	978	1305	443	380	523	616	540	651	2393	2341	1643	772	945	1080	1400	1743	1536	1657	1794	1656	19.649	24.826	27.113	48.043	49.65	57.507	19.848	18.26	21.706	21.069	20.232	22.841	77.058	76.341	75.442	42.488	44.041	48.884	56.895	64.453	68.39	68.579	72.614
ENSG00000105281	19	SLC1A5	7939	9841	10810	13383	18807	21520	10346	8511	10061	14855	13720	15515	37966	38540	28087	14129	18701	16109	26513	26842	23480	21604	21911	20196	478.5	453.268	432.288	984.618	954.777	948.309	463.545	408.979	417.555	508.094	514.033	544.359	1222.56	1256.81	1289.67	777.607	871.554	729.147	1077.47	992.563	1045.43	894.135	886.867
ENSG00000120742	3	SERP1	2562	2606	2937	2572	3244	4268	3744	3093	3858	4887	4183	4895	12058	11542	10268	6422	6850	7891	7704	8263	7659	9991	9682	9772	154.417	120.03	117.45	189.228	164.689	188.075	167.747	148.628	160.116	167.153	156.72	171.746	388.286	376.391	471.476	353.443	319.242	357.173	313.084	305.549	341.013	413.502	391.888
ENSG00000113734	5	BNIP1	199	240	281	257	377	503	202	174	187	309	268	240	925	908	697	518	596	652	687	685	620	882	854	847	11.994	11.054	11.237	18.908	19.139	22.165	9.05	8.361	7.761	10.569	10.041	8.421	29.786	29.61	32.004	28.509	27.776	29.512	27.919	25.33	27.605	36.504	34.566
ENSG00000167461	19	RAB8A	2414	3626	4305	1651	2379	2952	2901	2798	3374	3725	3337	3781	3186	3123	2212	1327	1676	1699	1620	1826	1608	2449	2479	2606	145.497	167.011	172.156	121.468	120.775	130.084	129.977	134.452	140.029	127.408	125.024	132.66	102.594	101.843	101.568	73.033	78.109	76.902	65.835	67.522	71.595	101.358	100.34
ENSG00000075624	7	ACTB	191123	257936	285536	117369	168494	181073	385166	336934	380633	463293	438058	420727	185664	199685	115810	105842	121513	124774	148752	141717	112951	99377	101285	88087	11519.4	11880.3	11418.5	8635.1	8553.96	7979.23	17257.1	16190.7	15797.2	15846.3	16412.3	14761.6	5978.66	6511.83	5317.65	5825.15	5663.07	5647.69	6045.16	5240.41	5029.08	4112.96	4099.6
ENSG00000240771	12	ARHGEF25	171	231	229	63	82	97	292	303	334	300	324	338	50	47	29	47	47	43	53	56	54	45	59	48	10.307	10.64	9.158	4.635	4.163	4.274	13.083	14.56	13.862	10.261	12.139	11.859	1.61	1.533	1.332	2.587	2.19	1.946	2.154	2.071	2.404	1.862	2.388
ENSG00000140450	15	ARRDC4	29	40	41	36	48	89	93	121	158	78	83	105	508	447	368	171	166	189	398	519	364	174	146	160	1.748	1.842	1.64	2.649	2.437	3.922	4.167	5.814	6.557	2.668	3.11	3.684	16.358	14.577	16.897	9.411	7.736	8.555	16.174	19.192	16.207	7.201	5.909
ENSG00000188158	X	NHS	90	154	183	98	124	168	387	451	457	628	523	494	1355	1122	666	266	373	369	479	722	510	836	1186	969	5.424	7.093	7.318	7.21	6.295	7.403	17.339	21.672	18.967	21.48	19.595	17.332	43.633	36.589	30.581	14.64	17.384	16.702	19.466	26.698	22.707	34.6	48.004
ENSG00000156504	X	FAM122B	702	1013	1041	403	612	675	1006	833	1045	1321	1080	1115	880	897	586	372	445	449	478	510	393	1013	997	937	42.311	46.658	41.629	29.65	31.069	29.745	45.073	40.028	43.37	45.183	40.463	39.121	28.337	29.252	26.907	20.473	20.739	20.323	19.426	18.859	17.498	41.926	40.354
ENSG00000121879	3	PIK3CA	389	546	638	395	624	688	1022	919	1103	1434	1298	1283	1908	1716	1076	992	1203	1438	1341	1496	1304	1243	1321	1276	23.446	25.148	25.513	29.061	31.679	30.318	45.79	44.161	45.777	49.048	48.631	45.015	61.44	55.96	49.407	54.596	56.065	65.089	54.497	55.319	58.06	51.445	53.469
ENSG00000103175	16	WFDC1	1023	1574	2144	1073	1458	1988	529	311	259	756	471	354	404	455	292	2026	3300	2833	763	822	672	207	221	229	61.658	72.497	85.738	78.943	74.018	87.604	23.701	14.944	10.749	25.858	17.646	12.42	13.009	14.838	13.408	111.503	153.795	128.231	31.008	30.396	29.92	8.567	8.945
ENSG00000224259	1	LINC01133	11	26	24	65	78	145	183	166	111	251	244	174	849	1177	547	1	0	0	370	607	381	1	19	9	0.663	1.198	0.96	4.782	3.96	6.39	8.199	7.977	4.607	8.585	9.142	6.105	27.339	38.383	25.117	0.055	0	0	15.036	22.446	16.964	0.041	0.769
ENSG00000158526	X	TSR2	887	1114	1487	962	1338	1808	1196	1115	1339	1591	1464	1602	2977	3059	2270	2467	2894	3046	2604	2917	2725	3124	2833	3067	53.461	51.31	59.465	70.777	67.926	79.672	53.586	53.579	55.572	54.418	54.85	56.208	95.864	99.756	104.232	135.774	134.874	137.872	105.824	107.865	121.329	129.294	114.668
ENSG00000186283	1	TOR3A	1679	2064	2565	1642	2323	2745	894	876	1005	1094	1136	1293	2532	2600	1887	799	1121	817	2668	2809	2405	1372	1384	1318	101.197	95.066	102.573	120.806	117.932	120.962	40.055	42.094	41.71	37.419	42.561	45.366	81.534	84.787	86.645	43.974	52.244	36.98	108.425	103.871	107.081	56.784	56.019
ENSG00000120694	13	HSPH1	2773	4598	6056	6672	9902	19436	5077	5107	6880	10313	10443	12231	50202	47091	40764	21502	26498	40616	29684	40831	38313	41063	40907	42613	167.135	211.78	242.177	490.874	502.696	856.475	227.471	245.407	285.536	352.742	391.257	429.137	1616.58	1535.66	1871.76	1183.39	1234.93	1838.42	1206.33	1509.85	1705.86	1699.49	1655.75
ENSG00000196139	10	AKR1C3	2249	2430	3118	1465	2077	2374	2375	2226	2457	2622	2839	2960	5959	6320	4658	6289	6922	6901	6072	5887	4535	5464	5439	5161	135.552	111.924	124.688	107.783	105.443	104.614	106.41	106.966	101.971	89.682	106.366	103.855	191.889	206.099	213.881	346.123	322.597	312.362	246.761	217.689	201.918	226.141	220.148
ENSG00000159184	17	HOXB13	250	299	338	141	182	186	129	103	121	135	134	112	81	91	57	98	115	102	70	76	56	113	76	93	15.068	13.772	13.517	10.374	9.24	8.196	5.78	4.949	5.022	4.617	5.02	3.93	2.608	2.968	2.617	5.394	5.36	4.617	2.845	2.81	2.493	4.677	3.076
ENSG00000012232	8	EXTL3	2649	3780	4185	1360	2294	2053	1392	1120	1436	1813	1711	1677	1661	1738	1198	1202	1610	1432	1454	1806	1406	1788	1875	1530	159.661	174.104	167.357	100.058	116.46	90.468	62.368	53.819	59.597	62.011	64.104	58.839	53.487	56.677	55.009	66.154	75.033	64.817	59.089	66.782	62.601	74.001	75.892
ENSG00000261655	8	AC100803.2	76	110	106	25	43	32	9	24	19	21	23	20	1	0	0	0	1	0	1	0	0	0	0	0	4.581	5.067	4.239	1.839	2.183	1.41	0.403	1.153	0.789	0.718	0.862	0.702	0.032	0	0	0	0.047	0	0.041	0	0	0	0
ENSG00000041515	13	MYO16	173	196	222	192	265	227	32	26	38	33	39	33	47	35	17	55	77	64	38	46	27	42	43	24	10.427	9.028	8.878	14.126	13.453	10.003	1.434	1.249	1.577	1.129	1.461	1.158	1.513	1.141	0.781	3.027	3.589	2.897	1.544	1.701	1.202	1.738	1.74
ENSG00000140455	15	USP3	373	461	533	444	670	726	979	874	1240	1377	1144	1383	1625	1675	1144	778	866	911	1196	1261	971	1019	1057	935	22.481	21.233	21.314	32.666	34.014	31.992	43.863	41.998	51.463	47.098	42.861	48.524	52.327	54.623	52.529	42.818	40.36	41.235	48.604	46.629	43.233	42.174	42.783
ENSG00000169504	1	CLIC4	3372	4444	5303	5395	7514	10412	7498	6452	6720	10737	9854	8638	15985	16023	10963	2548	3402	4104	11025	13508	11360	5999	6951	6138	203.238	204.687	212.065	396.922	381.464	458.819	335.942	310.038	278.896	367.244	369.19	303.073	514.741	522.519	503.388	140.232	158.549	185.761	448.047	499.499	505.797	248.283	281.348
ENSG00000174579	3	MSL2	383	483	624	376	619	831	584	594	791	835	837	913	1929	1898	1457	1354	1718	1789	1265	1555	1383	1452	1786	1681	23.084	22.247	24.954	27.663	31.425	36.619	26.166	28.543	32.828	28.56	31.359	32.034	62.117	61.895	66.901	74.519	80.067	80.976	51.409	57.501	61.577	60.095	72.29
ENSG00000110042	11	DTX4	29	14	21	44	42	60	2	3	0	2	0	6	168	128	54	642	813	591	303	284	254	191	205	180	1.748	0.645	0.84	3.237	2.132	2.644	0.09	0.144	0	0.068	0	0.211	5.41	4.174	2.48	35.333	37.89	26.751	12.314	10.502	11.309	7.905	8.298
ENSG00000129595	5	EPB41L4A	247	480	463	220	309	322	226	268	274	306	277	211	2383	2377	1216	881	1067	834	1162	1393	973	1301	1677	1252	14.887	22.108	18.515	16.186	15.687	14.189	10.126	12.878	11.372	10.466	10.378	7.403	76.736	77.515	55.835	48.487	49.727	37.75	47.223	51.51	43.322	53.845	67.878
ENSG00000161203	3	AP2M1	6873	9042	10368	5886	7700	8393	13163	11912	14661	17032	15531	18504	19984	19935	13987	16310	17109	18146	15511	15035	12765	17547	15607	15432	414.25	416.467	414.613	433.046	390.907	369.849	589.759	572.407	608.466	582.556	581.884	649.231	643.515	650.091	642.241	897.642	797.359	821.349	630.354	555.964	568.354	726.226	631.707
ENSG00000253802	8	SIRLNT	153	202	190	128	206	263	2	3	0	1	1	0	4	3	2	9	11	14	22	22	26	1	1	0	9.222	9.304	7.598	9.417	10.458	11.589	0.09	0.144	0	0.034	0.037	0	0.129	0.098	0.092	0.495	0.513	0.634	0.894	0.814	1.158	0.041	0.04
ENSG00000173786	17	CNP	2456	3265	3956	1580	2143	2624	2928	2879	3380	3396	3187	3439	2069	2169	1512	1127	1394	1541	2024	2208	1854	1962	2028	2025	148.028	150.383	158.199	116.244	108.794	115.63	131.187	138.345	140.278	116.155	119.404	120.661	66.625	70.732	69.427	62.026	64.967	69.751	82.254	81.647	82.548	81.202	82.085
ENSG00000143995	2	MEIS1	1235	1852	2035	609	893	839	1173	1181	1000	1287	1078	870	528	504	294	334	437	341	624	763	583	563	620	536	74.436	85.302	81.379	44.806	45.335	36.972	52.555	56.751	41.502	44.02	40.388	30.525	17.002	16.436	13.5	18.382	20.366	15.435	25.359	28.214	25.958	23.301	25.095
ENSG00000069535	X	MAOB	7	16	24	9	11	21	20	15	25	33	28	20	194	178	113	519	633	756	52	49	58	52	95	60	0.422	0.737	0.96	0.662	0.558	0.925	0.896	0.721	1.038	1.129	1.049	0.702	6.247	5.805	5.189	28.564	29.501	34.219	2.113	1.812	2.582	2.152	3.845
ENSG00000182973	3	CNOT10	693	860	1018	731	1015	1139	830	747	937	1091	900	1041	2639	2400	1736	1319	1422	1491	2044	2003	1732	2016	1873	1951	41.769	39.611	40.709	53.781	51.529	50.192	37.188	35.896	38.888	37.316	33.719	36.525	84.98	78.265	79.712	72.593	66.272	67.488	83.066	74.067	77.116	83.437	75.811
ENSG00000176903	14	PNMA1	641	941	971	841	1211	1458	1653	1670	2003	2088	2003	2405	3031	2837	2165	2317	2358	2213	1968	1798	1729	2347	2101	2259	38.634	43.342	38.83	61.874	61.479	64.249	74.061	80.249	83.129	71.417	75.044	84.382	97.603	92.516	99.41	127.519	109.894	100.168	79.978	66.486	76.983	97.136	85.04
ENSG00000188060	1	RAB42	191	209	244	195	189	223	62	68	85	82	88	93	471	470	262	47	46	29	138	155	133	490	427	423	11.512	9.626	9.757	14.347	9.595	9.827	2.778	3.268	3.528	2.805	3.297	3.263	15.167	15.327	12.03	2.587	2.144	1.313	5.608	5.732	5.922	20.28	17.283
ENSG00000145703	5	IQGAP2	350	537	602	179	279	270	182	216	186	240	263	204	2142	2205	1040	741	1279	1074	2380	3220	2209	2715	3652	2299	21.095	24.734	24.074	13.169	14.164	11.898	8.154	10.379	7.719	8.209	9.854	7.158	68.976	71.906	47.754	40.782	59.607	48.613	96.721	119.069	98.354	112.367	147.818
ENSG00000100221	22	JOSD1	1283	1823	2240	2013	2946	4240	4180	3251	3035	6660	5210	4481	10793	10220	7309	3909	4306	4880	8023	9472	8275	6201	5985	5731	77.329	83.966	89.577	148.101	149.56	186.842	187.282	156.22	125.96	227.796	195.198	157.22	347.551	333.28	335.607	215.137	200.68	220.885	326.048	350.256	368.44	256.644	242.248
ENSG00000184613	12	NELL2	76	118	165	63	69	97	269	423	313	380	435	298	540	492	288	23	25	33	497	510	396	434	399	391	4.581	5.435	6.598	4.635	3.503	4.274	12.052	20.326	12.99	12.997	16.298	10.456	17.389	16.044	13.224	1.266	1.165	1.494	20.198	18.859	17.632	17.962	16.15
ENSG00000249852	7	AC145676.1	34	44	36	14	21	14	0	1	0	1	0	0	0	0	0	0	0	0	0	0	0	0	0	0	2.049	2.027	1.44	1.03	1.066	0.617	0	0.048	0	0.034	0	0	0	0	0	0	0	0	0	0	0	0	0
ENSG00000073849	3	ST6GAL1	73	104	121	104	159	153	75	88	92	77	86	117	31	37	26	155	160	143	200	240	196	26	40	31	4.4	4.79	4.839	7.652	8.072	6.742	3.36	4.229	3.818	2.634	3.222	4.105	0.998	1.207	1.194	8.531	7.457	6.473	8.128	8.875	8.727	1.076	1.619
ENSG00000109929	11	SC5D	575	634	616	378	532	574	1588	1418	1660	1925	1797	1409	2461	2791	1670	1404	2073	1472	1087	1298	1042	2695	3594	2634	34.656	29.202	24.634	27.81	27.008	25.294	71.149	68.139	68.894	65.842	67.326	49.436	79.248	91.016	76.681	77.271	96.611	66.628	44.175	47.997	46.394	111.539	145.47
ENSG00000227619	9	AL391056.1	106	162	166	87	125	131	0	0	1	1	1	1	1	0	1	4	3	9	2	3	1	2	2	0	6.389	7.462	6.638	6.401	6.346	5.773	0	0	0.042	0.034	0.037	0.035	0.032	0	0.046	0.22	0.14	0.407	0.081	0.111	0.045	0.083	0.081
ENSG00000112319	6	EYA4	798	1299	1533	861	1403	1662	2057	1960	1808	2821	2545	2130	5259	5216	2957	2000	2495	2196	3833	4490	3616	3887	4879	4446	48.097	59.831	61.304	63.346	71.226	73.238	92.162	94.184	75.036	96.488	95.351	74.733	169.348	170.097	135.777	110.073	116.279	99.398	155.77	166.031	161	160.873	197.482
ENSG00000168078	8	PBK	3382	4271	4415	2286	3482	3341	1827	1517	1701	2293	1859	1882	2382	2303	1658	1676	1842	1850	1875	2178	1740	1982	2335	2359	203.84	196.719	176.554	168.186	176.771	147.226	81.857	72.896	70.596	78.429	69.649	66.032	76.704	75.102	76.13	92.241	85.846	83.737	76.198	80.538	77.472	82.03	94.511
ENSG00000144136	2	SLC20A1	1457	2006	2380	780	1243	1286	3201	2810	3247	4078	3644	3783	1255	1256	749	883	1108	1036	1175	1233	859	763	866	682	87.816	92.395	95.175	57.386	63.104	56.669	143.418	135.029	134.758	139.482	136.526	132.73	40.413	40.959	34.392	48.597	51.638	46.893	47.751	45.594	38.246	31.579	35.052
ENSG00000146373	6	RNF217	703	1219	1449	741	1229	1699	357	352	382	548	499	522	574	651	368	510	591	610	503	588	487	377	467	411	42.371	56.146	57.945	54.517	62.393	74.869	15.995	16.915	15.854	18.744	18.696	18.315	18.484	21.229	16.897	28.068	27.543	27.611	20.442	21.743	21.683	15.603	18.902
ENSG00000151690	2	MFSD6	123	187	161	131	209	156	517	520	550	645	593	511	1314	1224	704	450	514	446	870	949	660	816	914	708	7.413	8.613	6.438	9.638	10.61	6.874	23.164	24.988	22.826	22.061	22.217	17.929	42.313	39.915	32.326	24.766	23.955	20.187	35.356	35.092	29.386	33.772	36.995
ENSG00000112561	6	TFEB	86	126	144	94	168	166	308	305	322	410	381	376	812	1015	600	130	175	166	315	368	314	247	278	249	5.183	5.803	5.759	6.916	8.529	7.315	13.8	14.656	13.364	14.023	14.275	13.192	26.148	33.1	27.55	7.155	8.156	7.514	12.801	13.608	13.981	10.223	11.252
ENSG00000177485	X	ZBTB33	819	1121	1125	683	1071	1179	1148	919	1257	1562	1198	1551	2546	2530	1765	1967	2229	1898	1212	1420	1084	2337	2584	2218	49.363	51.632	44.988	50.25	54.372	51.954	51.435	44.161	52.168	53.426	44.884	54.418	81.985	82.505	81.044	108.256	103.882	85.91	49.255	52.509	48.264	96.723	104.59
ENSG00000175874	2	CREG2	8	10	5	13	26	27	311	277	384	364	330	385	862	877	448	22	30	14	144	172	110	444	513	311	0.482	0.461	0.2	0.956	1.32	1.19	13.934	13.311	15.937	12.45	12.364	13.508	27.758	28.599	20.571	1.211	1.398	0.634	5.852	6.36	4.898	18.376	20.764
ENSG00000079308	2	TNS1	741	1481	1500	406	691	514	808	1156	816	1145	1381	940	351	353	145	9	17	33	28	50	45	46	49	41	44.662	68.214	59.985	29.87	35.08	22.65	36.202	55.549	33.866	39.163	51.741	32.981	11.303	11.512	6.658	0.495	0.792	1.494	1.138	1.849	2.004	1.904	1.983
ENSG00000165688	9	PMPCA	3384	4223	4730	1677	2417	2265	3299	2818	3222	3424	2767	3376	2339	2139	1420	1877	2214	1906	2051	2095	1542	1815	1650	1461	203.961	194.508	189.151	123.381	122.704	99.81	147.809	135.413	133.721	117.113	103.668	118.45	75.319	69.754	65.202	103.303	103.183	86.272	83.351	77.469	68.657	75.118	66.785
ENSG00000251461	17	AC091133.3	16	20	30	9	13	21	0	0	0	0	0	0	1	0	0	0	0	0	0	1	0	0	0	0	0.964	0.921	1.2	0.662	0.66	0.925	0	0	0	0	0	0	0.032	0	0	0	0	0	0	0.037	0	0	0
ENSG00000110880	12	CORO1C	3796	4793	5840	2382	3622	4322	6415	5968	6782	8059	7537	8063	3383	3494	2511	1905	2296	2751	2205	2466	2246	2587	2752	2710	228.793	220.762	233.54	175.249	183.879	190.455	287.419	286.78	281.469	275.647	282.381	282.898	108.938	113.941	115.298	104.844	107.004	124.519	89.609	91.188	100.002	107.069	111.39
ENSG00000176046	16	NUPR1	273	385	474	1713	2313	3829	720	840	630	1360	1539	1206	7861	8031	5297	1125	1822	2839	4048	5368	4189	1712	2231	2015	16.454	17.733	18.955	126.029	117.424	168.73	32.259	40.365	26.147	46.517	57.66	42.314	253.136	261.895	243.222	61.916	84.914	128.503	164.507	198.498	186.513	70.855	90.302
ENSG00000085185	X	BCORL1	534	986	962	286	550	407	525	614	710	687	742	693	284	251	156	66	145	121	161	171	135	239	276	247	32.185	45.414	38.47	21.042	27.922	17.935	23.522	29.505	29.467	23.498	27.8	24.315	9.145	8.185	7.163	3.632	6.758	5.477	6.543	6.323	6.011	9.892	11.171
ENSG00000134363	5	FST	180	231	202	196	286	290	104	80	140	159	147	200	66	67	65	314	407	471	91	82	90	169	151	173	10.849	10.64	8.078	14.42	14.519	12.779	4.66	3.844	5.81	5.438	5.507	7.017	2.125	2.185	2.985	17.281	18.968	21.319	3.698	3.032	4.007	6.994	6.112
ENSG00000112773	6	TENT5A	4507	5601	5836	2118	3206	3616	3101	2595	3095	3707	3278	3338	2442	2553	1982	3270	3906	3101	2110	2417	2332	3273	3598	3425	271.646	257.977	233.38	155.826	162.759	159.344	138.938	124.698	128.45	126.793	122.813	117.117	78.636	83.255	91.008	179.969	182.038	140.362	85.749	89.376	103.831	135.461	145.632
ENSG00000150347	10	ARID5B	792	1434	1706	430	775	829	650	720	779	656	736	707	619	556	292	194	227	318	510	562	428	298	350	307	47.735	66.049	68.222	31.636	39.345	36.531	29.123	34.598	32.33	22.438	27.575	24.806	19.933	18.131	13.408	10.677	10.579	14.394	20.726	20.782	19.056	12.333	14.167
ENSG00000103005	16	USB1	1152	1382	1518	644	930	996	1269	1086	1333	1672	1454	1603	814	846	606	478	519	628	748	818	640	635	644	595	69.433	63.654	60.704	47.381	47.213	43.89	56.857	52.186	55.323	57.188	54.476	56.243	26.212	27.589	27.826	26.307	24.188	28.425	30.398	30.248	28.496	26.281	26.066
ENSG00000121361	12	KCNJ8	4	2	1	3	4	1	0	0	0	0	0	0	0	0	0	50	65	59	0	0	0	0	0	0	0.241	0.092	0.04	0.221	0.203	0.044	0	0	0	0	0	0	0	0	0	2.752	3.029	2.671	0	0	0	0	0
ENSG00000118007	3	STAG1	938	1447	1692	1108	1666	1863	2125	1895	2432	2787	2603	2842	4585	4172	3034	1984	2334	2415	3179	3472	2939	2951	2957	2891	56.535	66.648	67.663	81.518	84.578	82.096	95.209	91.06	100.934	95.325	97.524	99.714	147.644	136.051	139.312	109.192	108.775	109.311	129.192	128.388	130.857	122.134	119.687
ENSG00000163132	4	MSX1	282	264	328	190	247	406	241	208	169	266	218	221	1025	1075	805	1057	1048	1170	948	902	954	1348	1295	1281	16.997	12.16	13.117	13.979	12.539	17.891	10.798	9.995	7.014	9.098	8.168	7.754	33.007	35.056	36.963	58.173	48.842	52.958	38.526	33.354	42.476	55.79	52.416
ENSG00000213699	2	SLC35F6	1270	1908	2061	1965	2991	3726	2077	1844	2017	2712	2472	2321	4646	4627	3208	3615	5074	5534	5345	6362	5241	2897	3172	2739	76.546	87.881	82.419	144.57	151.844	164.191	93.058	88.61	83.71	92.76	92.616	81.435	149.608	150.889	147.302	198.956	236.472	250.487	217.216	235.254	233.352	119.9	128.39
ENSG00000204264	6	PSMB8	295	336	406	206	372	373	605	469	463	657	509	516	1208	1303	970	1282	1410	1233	1243	1243	1019	685	638	740	17.78	15.476	16.236	15.156	18.885	16.437	27.107	22.537	19.216	22.472	19.07	18.104	38.899	42.492	44.539	70.556	65.713	55.81	50.514	45.964	45.37	28.35	25.824
ENSG00000100228	22	RAB36	29	51	58	58	79	69	55	63	67	76	63	84	204	224	152	17	29	20	195	238	192	58	53	64	1.748	2.349	2.319	4.267	4.011	3.041	2.464	3.027	2.781	2.599	2.36	2.947	6.569	7.305	6.979	0.936	1.352	0.905	7.925	8.801	8.549	2.4	2.145
ENSG00000114626	3	ABTB1	136	166	125	113	142	125	356	384	407	434	435	514	1212	1133	821	231	255	207	633	666	499	481	510	387	8.197	7.646	4.999	8.314	7.209	5.508	15.95	18.452	16.891	14.844	16.298	18.034	39.028	36.948	37.698	12.713	11.884	9.37	25.725	24.627	22.218	19.907	20.643
ENSG00000111907	6	TPD52L1	626	746	860	506	686	808	715	615	720	907	777	762	600	552	381	513	547	563	404	415	366	314	313	311	37.73	34.36	34.391	37.228	34.826	35.606	32.035	29.553	29.882	31.023	29.111	26.736	19.321	18.001	17.494	28.234	25.493	25.483	16.418	15.346	16.296	12.996	12.669
ENSG00000170145	11	SIK2	1609	2880	3532	1603	2635	3051	1720	1768	1468	2335	2035	1732	2052	2065	1272	2552	3415	3305	1172	1502	1143	4734	5604	4818	96.978	132.65	141.244	117.936	133.771	134.447	77.063	84.958	60.925	79.865	76.243	60.769	66.078	67.341	58.406	140.453	159.155	149.595	47.629	55.541	50.891	195.928	226.827
ENSG00000091409	2	ITGA6	636	1149	1060	416	752	616	2929	2668	4011	4503	4004	5396	2926	2783	1680	2541	3177	2902	2523	2851	1976	2091	2024	1749	38.333	52.922	42.389	30.606	38.177	27.145	131.232	128.205	166.466	154.019	150.014	189.324	94.222	90.755	77.141	139.847	148.063	131.354	102.533	105.424	87.98	86.541	81.923
ENSG00000134440	18	NARS	2692	3980	4654	3734	5728	6589	4119	3621	4797	5664	5311	5775	9806	9354	6713	2607	2958	3460	7199	8288	6583	5073	5105	5041	162.252	183.315	186.112	274.719	290.794	290.353	184.549	174	199.087	193.729	198.982	202.622	315.768	305.039	308.241	143.48	137.857	156.611	292.561	306.474	293.104	209.959	206.629
ENSG00000113742	5	CPEB4	212	306	308	299	454	579	929	884	798	1333	1109	980	1541	1671	906	603	832	827	1555	2172	1634	1077	1475	1127	12.778	14.094	12.317	21.998	23.048	25.514	41.623	42.479	33.119	45.593	41.55	34.384	49.623	54.492	41.601	33.187	38.775	37.433	63.194	80.316	72.753	44.574	59.702
ENSG00000087502	12	ERGIC2	1973	2463	2617	1096	1595	1682	3128	2698	3287	4147	3823	3739	1693	1576	1120	1157	1244	1398	1456	1460	1108	1029	1015	972	118.917	113.444	104.653	80.635	80.974	74.12	140.148	129.647	136.418	141.842	143.232	131.187	54.517	51.394	51.427	63.677	57.976	63.278	59.171	53.988	49.333	42.588	41.083
ENSG00000198542	13	ITGBL1	393	785	1033	542	842	1108	1	5	3	5	3	2	13	8	3	5	7	3	49	70	45	3	6	3	23.687	36.156	41.309	39.876	42.746	48.826	0.045	0.24	0.125	0.171	0.112	0.07	0.419	0.261	0.138	0.275	0.326	0.136	1.991	2.588	2.004	0.124	0.243
ENSG00000123562	X	MORF4L2	8312	9644	11601	5837	7951	9291	11070	9357	11046	14148	12164	12830	20941	21533	15949	16439	17790	20613	13786	15783	14044	20318	21194	21027	500.982	444.195	463.92	429.441	403.649	409.421	495.983	449.632	458.435	483.913	455.736	450.153	674.332	702.203	732.33	904.741	829.097	933.013	560.252	583.624	625.301	840.911	857.846
ENSG00000184160	4	ADRA2C	216	288	296	198	268	361	1	2	0	2	1	2	121	98	86	207	212	232	91	79	70	164	137	142	13.019	13.265	11.837	14.567	13.606	15.908	0.045	0.096	0	0.068	0.037	0.07	3.896	3.196	3.949	11.393	9.88	10.501	3.698	2.921	3.117	6.788	5.545
ENSG00000258927	14	AL133467.2	43	44	59	50	86	100	90	74	84	115	97	99	316	289	198	88	103	109	179	256	190	221	233	202	2.592	2.027	2.359	3.679	4.366	4.407	4.032	3.556	3.486	3.933	3.634	3.474	10.176	9.424	9.092	4.843	4.8	4.934	7.274	9.466	8.46	9.147	9.431
ENSG00000184897	3	H1FX	1628	2184	2015	1994	2993	3250	4221	3704	3810	4911	4382	4279	8848	8622	6355	4428	4557	4165	7007	6247	5637	5895	4938	5565	98.123	100.593	80.579	146.703	151.946	143.216	189.119	177.988	158.124	167.974	164.176	150.133	284.919	281.168	291.803	243.701	212.377	188.522	284.759	231.002	250.984	243.979	199.87
ENSG00000237819	7	AC002454.1	94	105	137	77	88	131	5	5	13	15	10	18	6	3	3	3	3	4	11	6	8	4	6	2	5.666	4.836	5.479	5.665	4.468	5.773	0.224	0.24	0.54	0.513	0.375	0.632	0.193	0.098	0.138	0.165	0.14	0.181	0.447	0.222	0.356	0.166	0.243
ENSG00000185551	15	NR2F2	1627	2368	2473	789	1296	1158	1232	1205	1536	1605	1456	1708	1356	1416	848	1111	1241	1250	1056	1100	784	1000	1012	888	98.063	109.068	98.894	58.049	65.794	51.029	55.199	57.904	63.748	54.897	54.55	59.927	43.665	46.177	38.938	61.145	57.836	56.579	42.915	40.676	34.907	41.387	40.962
ENSG00000174136	5	RGMB	267	419	495	253	420	517	375	368	476	546	516	572	1530	1370	999	383	483	485	1044	1066	895	593	659	622	16.093	19.299	19.795	18.614	21.322	22.782	16.802	17.684	19.755	18.675	19.332	20.069	49.268	44.676	45.871	21.079	22.51	21.953	42.427	39.419	39.849	24.543	26.674
ENSG00000175352	11	NRIP3	312	390	489	244	326	350	294	366	395	428	483	463	218	195	132	73	76	97	269	303	248	178	181	163	18.805	17.963	19.555	17.952	16.55	15.423	13.172	17.587	16.393	14.639	18.096	16.245	7.02	6.359	6.061	4.018	3.542	4.391	10.932	11.204	11.042	7.367	7.326
ENSG00000166394	11	CYB5R2	16	17	16	21	21	20	90	103	116	94	140	107	59	63	40	253	276	260	39	48	40	19	21	11	0.964	0.783	0.64	1.545	1.066	0.881	4.032	4.949	4.814	3.215	5.245	3.754	1.9	2.054	1.837	13.924	12.863	11.768	1.585	1.775	1.781	0.786	0.85
ENSG00000152056	2	AP1S3	751	1172	1224	479	679	729	637	555	712	932	680	710	660	596	354	131	190	202	274	449	246	588	714	590	45.264	53.981	48.947	35.241	34.471	32.124	28.54	26.669	29.55	31.878	25.477	24.911	21.253	19.436	16.255	7.21	8.855	9.143	11.135	16.603	10.953	24.336	28.9
ENSG00000250509	5	AC034213.1	2	3	2	45	54	60	1	0	0	0	1	1	3	2	0	4	6	6	95	75	76	1	1	1	0.121	0.138	0.08	3.311	2.741	2.644	0.045	0	0	0	0.037	0.035	0.097	0.065	0	0.22	0.28	0.272	3.861	2.773	3.384	0.041	0.04
ENSG00000119280	1	C1orf198	1498	2024	2622	1347	1767	2544	389	365	360	444	382	359	901	938	625	669	613	644	758	823	753	840	798	746	90.288	93.224	104.853	99.102	89.706	112.105	17.429	17.539	14.941	15.186	14.312	12.596	29.014	30.589	28.698	36.819	28.569	29.15	30.804	30.433	33.527	34.765	32.3
ENSG00000151229	12	SLC2A13	2445	3703	4133	1669	2728	2626	560	424	480	690	600	577	1247	1154	798	1937	2574	1759	1762	2087	1771	1441	1783	1279	147.365	170.557	165.277	122.792	138.493	115.718	25.09	20.374	19.921	23.6	22.48	20.245	40.155	37.633	36.642	106.605	119.96	79.618	71.606	77.173	78.853	59.639	72.169
ENSG00000164543	7	STK17A	516	610	643	484	731	1144	1665	1280	1661	2433	2239	2234	2844	2915	2366	2046	2167	2794	2004	2212	2268	1624	1739	1881	31.1	28.096	25.713	35.609	37.111	50.412	74.599	61.508	68.935	83.217	83.886	78.382	91.581	95.06	108.64	112.604	100.992	126.466	81.441	81.795	100.981	67.213	70.388
ENSG00000132906	1	CASP9	637	711	972	951	1007	1881	460	288	276	661	427	374	5178	4751	3177	2731	3003	2777	2464	2542	2702	7085	7918	6825	38.393	32.748	38.87	69.967	51.122	82.889	20.61	13.839	11.455	22.609	15.998	13.122	166.739	154.933	145.878	150.304	139.954	125.696	100.135	93.998	120.305	293.23	320.488
ENSG00000147689	8	FAM83A	20	17	20	71	60	113	11	10	9	27	25	19	584	619	382	16	15	32	64	87	69	60	58	32	1.205	0.783	0.8	5.224	3.046	4.98	0.493	0.481	0.374	0.923	0.937	0.667	18.806	20.186	17.54	0.881	0.699	1.448	2.601	3.217	3.072	2.483	2.348
ENSG00000080503	9	SMARCA2	601	1081	1281	730	1208	1515	1518	1772	2013	2389	2465	2351	7026	6071	4204	1434	1867	2217	3258	4629	3447	2144	2326	2334	36.224	49.79	51.227	53.708	61.327	66.761	68.013	85.15	83.544	81.712	92.354	82.487	226.248	197.979	193.035	78.922	87.011	100.349	132.402	171.171	153.476	88.735	94.147
ENSG00000066248	2	NGEF	235	358	368	257	422	416	1211	1210	1286	1396	1374	1265	1863	1920	945	562	807	668	1434	1573	1128	606	666	527	14.164	16.489	14.716	18.908	21.424	18.332	54.258	58.144	53.372	47.748	51.478	44.384	59.991	62.612	43.392	30.93	37.61	30.236	58.277	58.166	50.224	25.081	26.957
ENSG00000146374	6	RSPO3	2508	3726	4788	2670	3696	5400	104	87	119	249	224	293	517	514	651	475	691	1115	934	1202	1030	806	760	1024	151.162	171.616	191.471	196.438	187.635	237.959	4.66	4.181	4.939	8.517	8.392	10.28	16.648	16.762	29.892	26.142	32.204	50.469	37.957	44.448	45.86	33.358	30.762
ENSG00000154310	3	TNIK	25	32	33	16	22	20	389	438	473	570	551	532	680	577	325	35	31	48	169	169	127	155	150	120	1.507	1.474	1.32	1.177	1.117	0.881	17.429	21.047	19.631	19.496	20.644	18.666	21.897	18.816	14.923	1.926	1.445	2.173	6.868	6.249	5.655	6.415	6.071
ENSG00000134138	15	MEIS2	457	604	734	245	374	397	461	497	661	583	612	645	355	416	233	133	165	178	249	294	205	231	202	203	27.544	27.82	29.352	18.025	18.987	17.494	20.655	23.882	27.433	19.941	22.929	22.63	11.432	13.566	10.699	7.32	7.69	8.057	10.119	10.872	9.128	9.561	8.176
ENSG00000142910	1	TINAGL1	178	242	380	201	228	354	306	400	501	499	495	654	1276	1272	694	698	771	963	1817	1861	1643	815	763	681	10.728	11.146	15.196	14.788	11.575	15.6	13.71	19.221	20.793	17.068	18.546	22.946	41.089	41.481	31.866	38.415	35.932	43.589	73.841	68.816	73.154	33.731	30.883
ENSG00000104361	8	NIPAL2	56	59	64	56	72	63	217	170	205	229	246	213	475	459	259	152	229	222	345	401	272	268	327	243	3.375	2.717	2.559	4.12	3.655	2.776	9.723	8.169	8.508	7.833	9.217	7.473	15.296	14.968	11.893	8.366	10.672	10.048	14.021	14.828	12.111	11.092	13.236
ENSG00000131473	17	ACLY	14414	20875	23422	8940	13338	14181	18411	17333	20173	22540	20589	20986	18048	17586	10370	6773	8369	8244	11196	13327	10227	13560	13889	11837	868.762	961.485	936.638	657.736	677.132	624.906	824.892	832.903	837.228	770.949	771.387	736.315	581.173	573.489	476.159	372.761	390.034	373.151	454.996	492.806	455.351	561.214	562.17
ENSG00000064199	11	SPA17	154	204	242	131	181	189	83	67	93	102	97	109	87	113	60	43	34	31	69	71	64	58	49	62	9.282	9.396	9.677	9.638	9.189	8.329	3.719	3.22	3.86	3.489	3.634	3.824	2.802	3.685	2.755	2.367	1.585	1.403	2.804	2.625	2.85	2.4	1.983
ENSG00000152503	5	TRIM36	71	103	106	73	146	169	135	118	143	145	161	159	462	437	327	91	108	128	329	361	271	183	164	150	4.279	4.744	4.239	5.371	7.412	7.447	6.049	5.67	5.935	4.96	6.032	5.579	14.877	14.251	15.015	5.008	5.033	5.794	13.37	13.349	12.066	7.574	6.638
ENSG00000126351	17	THRA	1619	2614	3137	903	1406	1340	2179	2218	2597	2474	2329	2679	913	893	442	762	1042	807	819	1013	678	866	1030	734	97.581	120.399	125.448	66.436	71.379	59.049	97.629	106.582	107.782	84.62	87.258	93.995	29.4	29.121	20.295	41.938	48.562	36.528	33.283	37.459	30.188	35.842	41.69
ENSG00000138496	3	PARP9	95	133	136	79	99	129	106	100	112	150	110	133	494	493	264	314	348	284	411	483	338	464	537	434	5.726	6.126	5.439	5.812	5.026	5.685	4.749	4.805	4.648	5.131	4.121	4.666	15.908	16.077	12.122	17.281	16.218	12.855	16.703	17.86	15.049	19.204	21.736
ENSG00000133216	1	EPHB2	636	966	1215	558	745	895	1392	1984	2440	2041	2547	3213	105	136	51	53	106	127	198	296	186	56	64	61	38.333	44.493	48.587	41.053	37.822	39.439	62.368	95.337	101.266	69.81	95.426	112.731	3.381	4.435	2.342	2.917	4.94	5.748	8.047	10.945	8.282	2.318	2.59
ENSG00000145431	4	PDGFC	156	174	210	239	329	404	445	452	660	682	660	835	656	679	427	381	438	483	729	714	598	228	195	224	9.402	8.014	8.398	17.584	16.702	17.803	19.938	21.72	27.392	23.327	24.728	29.297	21.124	22.143	19.607	20.969	20.413	21.862	29.626	26.402	26.626	9.436	7.893
ENSG00000164284	5	GRPEL2	485	699	908	967	1447	2369	563	475	671	858	692	700	4457	4721	3544	1602	1829	1920	2751	3291	2941	2340	2721	2717	29.232	32.195	36.311	71.144	73.46	104.393	25.225	22.825	27.848	29.347	25.926	24.56	143.522	153.954	162.73	88.168	85.24	86.906	111.798	121.695	130.946	96.847	110.135
ENSG00000189334	1	S100A14	7	14	5	14	26	19	22	12	14	19	14	19	629	612	405	14	11	12	225	292	165	39	41	26	0.422	0.645	0.2	1.03	1.32	0.837	0.986	0.577	0.581	0.65	0.525	0.667	20.255	19.958	18.596	0.771	0.513	0.543	9.144	10.798	7.347	1.614	1.66
ENSG00000140105	14	WARS	2279	2803	3125	4066	6156	8497	3088	2786	3262	4533	4211	4358	9675	9601	7217	2442	3405	4588	8481	10647	8959	3326	3277	3565	137.36	129.104	124.968	299.145	312.522	374.432	138.356	133.876	135.381	155.045	157.769	152.905	311.55	313.094	331.383	134.399	158.689	207.668	344.661	393.705	398.894	137.655	132.639
ENSG00000176678	16	FOXL1	36	45	46	61	63	96	387	335	316	565	531	558	654	603	355	129	187	173	296	377	290	299	304	242	2.17	2.073	1.84	4.488	3.198	4.23	17.339	16.098	13.115	19.325	19.894	19.578	21.06	19.664	16.301	7.1	8.715	7.831	12.029	13.941	12.912	12.375	12.305
ENSG00000198712	MT	MT-CO2	38116	46555	59843	12276	18073	17866	45453	37458	34028	33346	26924	21890	6159	7701	4680	11231	14360	9427	9199	11390	7474	5501	7745	6737	2297.33	2144.28	2393.1	903.173	917.514	787.29	2036.49	1799.97	1412.24	1140.55	1008.73	768.032	198.329	251.134	214.892	618.112	669.243	426.698	373.84	421.179	332.776	227.673	313.486
ENSG00000180616	17	SSTR2	1121	2051	2396	433	825	795	1	0	0	1	0	0	16	19	17	301	574	291	169	253	217	408	598	446	67.565	94.467	95.815	31.857	41.883	35.033	0.045	0	0	0.034	0	0	0.515	0.62	0.781	16.566	26.751	13.172	6.868	9.355	9.662	16.886	24.205
ENSG00000101856	X	PGRMC1	2913	3552	3601	1825	2664	2562	5169	4948	6298	6257	6190	7572	4203	4201	2905	5788	7610	6204	2994	2883	2531	4293	4485	4223	175.573	163.602	144.003	134.269	135.244	112.898	231.593	237.766	261.382	214.012	231.914	265.671	135.343	136.997	133.389	318.55	354.661	280.814	121.674	106.608	112.691	177.676	181.534
ENSG00000137486	11	ARRB1	294	360	370	167	264	215	113	101	138	108	113	139	91	111	64	68	92	85	127	110	103	169	122	147	17.72	16.581	14.796	12.287	13.403	9.474	5.063	4.853	5.727	3.694	4.234	4.877	2.93	3.62	2.939	3.742	4.288	3.847	5.161	4.068	4.586	6.994	4.938
ENSG00000156475	5	PPP2R2B	352	466	603	255	481	544	61	56	80	87	76	71	831	792	542	770	959	985	433	494	600	2174	2440	2479	21.216	21.464	24.114	18.761	24.419	23.972	2.733	2.691	3.32	2.976	2.847	2.491	26.759	25.828	24.887	42.378	44.694	44.584	17.597	18.267	26.715	89.976	98.761
ENSG00000068366	X	ACSL4	1304	1723	1823	1220	1843	2448	3376	2702	3254	4971	4191	4231	5931	5776	3898	2867	3266	4136	2868	3308	2826	4194	4346	4034	78.595	79.36	72.901	89.758	93.564	107.875	151.259	129.839	135.049	170.026	157.02	148.449	190.987	188.358	178.984	157.789	152.211	187.209	116.553	122.323	125.826	173.579	175.908
ENSG00000172216	20	CEBPB	1028	1315	1465	1804	2451	3134	1110	772	1450	1730	1513	2071	4536	4707	3218	3458	3937	3813	6984	5909	5413	3083	2843	2920	61.96	60.568	58.585	132.724	124.43	138.104	49.733	37.097	60.178	59.172	56.686	72.663	146.066	153.498	147.761	190.315	183.483	172.589	283.824	218.503	241.011	127.598	115.073
ENSG00000002834	17	LASP1	8607	10857	13622	5955	8451	10061	11103	10260	10981	14648	14023	13311	8505	8454	4921	4897	5889	5868	6149	6526	5292	6492	6477	5664	518.762	500.064	544.739	438.123	429.033	443.352	497.462	493.024	455.738	501.014	525.385	467.03	273.874	275.689	225.958	269.513	274.455	265.605	249.89	241.318	235.623	268.688	262.162
ENSG00000144649	3	FAM198A	78	84	92	72	97	94	0	0	0	0	0	0	26	21	14	21	23	21	69	65	55	15	16	20	4.701	3.869	3.679	5.297	4.924	4.142	0	0	0	0	0	0	0.837	0.685	0.643	1.156	1.072	0.951	2.804	2.404	2.449	0.621	0.648
ENSG00000248092	5	NNT-AS1	595	909	904	859	1165	1141	1360	1360	1462	1936	1803	1673	2906	2929	1793	1357	1451	1487	2393	2691	2124	1559	1723	1528	35.862	41.868	36.151	63.199	59.144	50.28	60.934	65.352	60.676	66.218	67.551	58.699	93.578	95.516	82.329	74.684	67.623	67.307	97.25	99.508	94.57	64.523	69.74
ENSG00000251209	15	LINC00923	254	324	270	139	212	124	0	1	0	0	0	0	0	1	0	0	1	0	0	0	1	3	1	2	15.309	14.923	10.797	10.227	10.763	5.464	0	0.048	0	0	0	0	0	0.033	0	0	0.047	0	0	0	0.045	0.124	0.04
ENSG00000169684	15	CHRNA5	551	683	667	621	812	1391	1267	1182	1256	1726	1560	1469	2477	2461	1916	1562	1904	1964	1745	1950	1803	2454	2470	2250	33.21	31.458	26.673	45.688	41.223	61.296	56.767	56.799	52.127	59.035	58.447	51.541	79.763	80.255	87.977	85.967	88.735	88.897	70.915	72.107	80.278	101.565	99.975
ENSG00000128602	7	SMO	148	186	205	85	118	128	69	52	67	79	66	84	1	0	2	8	14	10	9	6	8	0	4	6	8.92	8.567	8.198	6.254	5.991	5.64	3.091	2.499	2.781	2.702	2.473	2.947	0.032	0	0.092	0.44	0.652	0.453	0.366	0.222	0.356	0	0.162
ENSG00000167693	17	NXN	1315	1733	2128	1168	1683	2203	801	725	707	975	935	747	719	825	550	2358	2702	2383	1402	1362	1581	1531	1692	1543	79.258	79.821	85.098	85.932	85.441	97.078	35.888	34.838	29.342	33.349	35.031	26.209	23.153	26.904	25.254	129.776	125.926	107.863	56.976	50.364	70.393	63.364	68.485
ENSG00000172113	3	NME6	437	546	648	431	651	872	500	435	587	739	592	667	1954	1888	1446	1028	1069	1329	1225	1489	1107	1531	1679	1638	26.339	25.148	25.913	31.71	33.049	38.426	22.402	20.903	24.362	25.276	22.18	23.402	62.922	61.569	66.396	56.577	49.82	60.155	49.783	55.06	49.289	63.364	67.959
ENSG00000154678	7	PDE1C	504	757	1071	656	989	1259	7	10	12	20	7	14	332	345	206	312	441	381	561	880	472	146	164	130	30.377	34.867	42.829	48.263	50.209	55.48	0.314	0.481	0.498	0.684	0.262	0.491	10.691	11.251	9.459	17.171	20.553	17.245	22.799	32.541	21.016	6.043	6.638
ENSG00000196878	1	LAMB3	300	587	521	286	545	533	3164	4397	3445	4382	4686	3798	5843	6231	2429	72	114	106	2314	3442	1721	880	1306	849	18.082	27.037	20.835	21.042	27.668	23.487	141.761	211.289	142.976	149.88	175.566	133.257	188.153	203.196	111.532	3.963	5.313	4.798	94.039	127.278	76.627	36.421	52.862
ENSG00000108852	17	MPP2	553	712	764	269	352	327	467	461	508	486	499	499	270	277	120	124	172	116	200	193	164	235	267	179	33.33	32.794	30.552	19.791	17.87	14.41	20.924	22.152	21.083	16.623	18.696	17.508	8.694	9.033	5.51	6.824	8.016	5.251	8.128	7.137	7.302	9.726	10.807
ENSG00000196998	X	WDR45	607	665	702	703	850	1018	602	576	576	802	692	692	2608	2386	1857	1378	1410	1506	2186	2253	1865	1778	1826	1663	36.585	30.629	28.073	51.721	43.152	44.86	26.972	27.679	23.905	27.431	25.926	24.28	83.982	77.809	85.268	75.84	65.713	68.167	88.837	83.311	83.038	73.587	73.909
ENSG00000033627	17	ATP6V0A1	1701	2230	2084	916	1386	1389	1320	1438	1585	1957	1995	2139	1424	1393	846	657	753	585	846	943	761	930	1003	838	102.523	102.712	83.338	67.392	70.363	61.208	59.142	69.1	65.781	66.936	74.745	75.049	45.855	45.426	38.846	36.159	35.093	26.479	34.381	34.87	33.883	38.49	40.597
ENSG00000163584	3	RPL22L1	512	521	719	483	594	713	1255	980	1175	1384	1135	1339	848	953	807	2561	2351	2720	846	843	751	1132	1011	1211	30.859	23.997	28.753	35.535	30.156	31.419	56.229	47.092	48.765	47.338	42.524	46.98	27.307	31.078	37.055	140.948	109.568	123.116	34.381	31.172	33.438	46.851	40.921
ENSG00000180035	16	ZNF48	215	297	365	298	453	542	362	296	410	445	422	477	1267	1321	981	511	684	630	793	818	676	679	699	646	12.959	13.68	14.596	21.925	22.998	23.884	16.219	14.224	17.016	15.221	15.811	16.736	40.799	43.079	45.045	28.124	31.878	28.516	32.227	30.248	30.099	28.102	28.293
ENSG00000005249	7	PRKAR2B	233	354	385	128	184	240	75	84	86	107	94	91	362	340	273	647	722	610	252	292	273	336	336	308	14.043	16.305	15.396	9.417	9.341	10.576	3.36	4.036	3.569	3.66	3.522	3.193	11.657	11.088	12.535	35.608	33.649	27.611	10.241	10.798	12.155	13.906	13.6
ENSG00000183036	21	PCP4	323	332	272	187	208	163	0	0	0	0	0	0	0	0	0	28	23	22	0	1	0	0	0	0	19.468	15.292	10.877	13.758	10.56	7.183	0	0	0	0	0	0	0	0	0	1.541	1.072	0.996	0	0.037	0	0	0
ENSG00000116793	1	PHTF1	795	1000	1123	471	731	673	1325	1360	1479	1711	1814	1905	626	626	402	361	420	380	505	621	476	462	510	427	47.916	46.059	44.908	34.653	37.111	29.657	59.366	65.352	61.382	58.522	67.963	66.839	20.158	20.414	18.459	19.868	19.574	17.2	20.523	22.963	21.194	19.121	20.643
ENSG00000104881	19	PPP1R13L	477	687	708	349	543	704	1844	1790	1739	2351	2167	2112	2653	2725	1497	884	998	1257	1357	1356	1166	1993	1856	1821	28.75	31.643	28.313	25.677	27.567	31.023	82.619	86.015	72.173	80.413	81.189	74.102	85.431	88.864	68.738	48.652	46.511	56.896	55.147	50.142	51.915	82.485	75.123
ENSG00000187037	7	GPR141	23	18	27	20	21	22	0	0	0	0	0	0	0	0	0	0	0	0	0	0	0	0	0	0	1.386	0.829	1.08	1.471	1.066	0.969	0	0	0	0	0	0	0	0	0	0	0	0	0	0	0	0	0
ENSG00000185950	13	IRS2	1523	2309	2614	1895	2900	5055	2420	1900	2279	3421	2986	3118	9777	10284	7683	4260	5174	5604	4232	4335	4332	8406	9335	9942	91.794	106.351	104.533	139.419	147.225	222.756	108.426	91.301	94.584	117.011	111.873	109.398	314.834	335.367	352.78	234.455	241.132	253.656	171.985	160.3	192.88	347.903	377.842
ENSG00000111817	6	DSE	952	1433	1585	695	1056	1394	1405	1400	1521	1849	1893	1736	927	838	565	706	933	864	924	1111	950	539	579	482	57.379	66.003	63.384	51.133	53.61	61.429	62.95	67.274	63.125	63.242	70.923	60.909	29.851	27.328	25.943	38.856	43.482	39.108	37.551	41.083	42.298	22.308	23.436
ENSG00000122862	10	SRGN	27	20	13	15	18	18	3004	2677	2717	4211	4156	3791	428	506	423	497	759	711	345	393	307	233	267	239	1.627	0.921	0.52	1.104	0.914	0.793	134.592	128.638	112.762	144.031	155.709	133.011	13.782	16.501	19.423	27.353	35.373	32.182	14.021	14.532	13.669	9.643	10.807
ENSG00000109511	4	ANXA10	31	50	47	23	28	40	35	52	92	58	84	131	338	393	270	533	612	600	503	529	400	225	265	242	1.868	2.303	1.88	1.692	1.421	1.763	1.568	2.499	3.818	1.984	3.147	4.596	10.884	12.816	12.398	29.334	28.522	27.158	20.442	19.561	17.81	9.312	10.726
ENSG00000116852	1	KIF21B	10	12	29	13	42	32	7	9	10	8	19	14	419	489	246	6	11	16	207	278	135	14	20	23	0.603	0.553	1.16	0.956	2.132	1.41	0.314	0.432	0.415	0.274	0.712	0.491	13.492	15.947	11.296	0.33	0.513	0.724	8.412	10.28	6.011	0.579	0.81
ENSG00000120318	5	ARAP3	113	198	213	66	98	87	593	625	695	779	742	907	616	499	324	210	281	291	526	609	475	450	541	456	6.811	9.12	8.518	4.856	4.975	3.834	26.569	30.033	28.844	26.645	27.8	31.823	19.836	16.273	14.877	11.558	13.096	13.172	21.376	22.52	21.149	18.624	21.897
ENSG00000063587	X	ZNF275	180	300	327	248	444	543	322	280	396	517	448	469	1179	1236	878	596	707	784	706	886	773	943	1060	1104	10.849	13.818	13.077	18.246	22.541	23.928	14.427	13.455	16.435	17.683	16.785	16.455	37.966	40.307	40.315	32.802	32.949	35.486	28.691	32.763	34.417	39.028	42.904
ENSG00000129422	8	MTUS1	337	490	526	305	495	468	760	740	788	935	790	794	2783	2199	1364	968	1142	1109	1243	1553	1020	1395	1420	1077	20.312	22.569	21.035	22.44	25.13	20.623	34.051	35.559	32.704	31.98	29.598	27.858	89.617	71.711	62.631	53.275	53.223	50.197	50.514	57.427	45.415	57.736	57.476
ENSG00000153944	17	MSI2	2443	3355	4088	1717	2460	3034	3667	3635	3780	4788	4228	3913	3642	3705	2362	1263	1508	1293	1759	1950	1557	2892	3474	2880	147.245	154.528	163.478	126.324	124.887	133.697	164.297	174.673	156.879	163.767	158.406	137.292	117.278	120.822	108.456	69.511	70.28	58.525	71.484	72.107	69.325	119.693	140.613
ENSG00000235750	1	KIAA0040	339	516	519	344	658	686	910	771	611	1842	1429	1102	3912	4147	2370	1010	1460	1137	2580	3325	2675	2335	2889	2123	20.432	23.767	20.755	25.309	33.405	30.23	40.772	37.049	25.358	63.003	53.539	38.665	125.972	135.236	108.823	55.587	68.043	51.464	104.849	122.952	119.103	96.64	116.935
ENSG00000180370	3	PAK2	2059	3306	3743	1762	2820	3240	4714	4084	5539	6373	5329	6289	8142	7755	5290	5015	5309	6390	5627	6704	5298	6411	6706	6046	124.1	152.272	149.681	129.634	143.163	142.775	211.207	196.248	229.882	217.98	199.656	220.656	262.185	252.895	242.901	276.007	247.424	289.233	228.677	247.9	235.89	265.335	271.431
ENSG00000225973	15	PIGBOS1	62	81	81	105	123	139	147	141	147	213	189	196	430	461	297	294	259	299	304	286	233	314	281	292	3.737	3.731	3.239	7.725	6.244	6.125	6.586	6.775	6.101	7.285	7.081	6.877	13.847	15.033	13.637	16.181	12.071	13.534	12.354	10.576	10.374	12.996	11.374
ENSG00000118418	6	HMGN3	2282	2420	3021	1395	1952	1862	1606	1437	1710	2048	1632	1840	1203	1371	929	1222	1282	1284	1267	1168	1040	1289	1073	1019	137.541	111.463	120.809	102.633	99.097	82.052	71.956	69.052	70.969	70.049	61.144	64.558	38.738	44.709	42.657	67.254	59.747	58.118	51.49	43.19	46.305	53.348	43.431
ENSG00000114742	3	WDR48	620	865	974	680	1014	1111	782	799	942	975	898	999	2459	2240	1618	1261	1394	1331	1582	1883	1462	1920	1919	1774	37.369	39.841	38.95	50.029	51.478	48.958	35.037	38.394	39.095	33.349	33.644	35.051	79.184	73.048	74.294	69.401	64.967	60.246	64.291	69.63	65.095	79.464	77.673
ENSG00000204388	6	HSPA1B	1306	2740	3604	14673	19857	40646	1102	1313	2451	4722	6205	7121	62386	61838	53736	29803	36095	44597	38167	48258	52779	48553	49132	55197	78.715	126.202	144.123	1079.53	1008.08	1791.12	49.374	63.094	101.722	161.509	232.476	249.847	2008.92	2016.57	2467.4	1640.25	1682.19	2018.61	1551.08	1784.48	2349.95	2009.49	1988.66
ENSG00000047644	X	WWC3	327	436	613	392	565	628	985	940	1051	1487	1309	1403	2380	2183	1175	710	878	820	1601	1723	1212	1075	1239	946	19.709	20.082	24.514	28.84	28.683	27.674	44.132	45.17	43.619	50.861	49.043	49.226	76.64	71.189	53.952	39.076	40.919	37.116	65.063	63.713	53.964	44.492	50.15
ENSG00000169714	3	CNBP	6093	7527	8944	5824	8563	9881	8975	7215	9887	12427	10542	12864	18410	19152	14878	16197	17781	20262	15513	15801	13421	17624	17177	17164	367.238	346.687	357.668	428.485	434.719	435.42	402.118	346.702	410.334	425.048	394.966	451.346	592.83	624.557	683.153	891.422	828.677	917.126	630.436	584.289	597.562	729.413	695.254
ENSG00000115641	2	FHL2	3438	3924	4412	3939	4772	5876	3500	2673	2461	4732	3712	3499	1854	1899	1236	4447	5060	4922	3640	3371	2991	3222	3481	3188	207.215	180.736	176.434	289.801	242.261	258.934	156.815	128.446	102.137	161.851	139.074	122.766	59.702	61.927	56.753	244.746	235.82	222.786	147.927	124.653	133.173	133.35	140.897
ENSG00000160877	19	NACC1	3395	5214	6240	1955	3033	3737	4349	4343	5178	5548	5290	5724	2967	3132	2028	1390	1786	2010	2159	2744	2039	2169	2392	2492	204.624	240.152	249.536	143.834	153.977	164.676	194.854	208.694	214.899	189.762	198.195	200.832	95.542	102.136	93.12	76.5	83.236	90.979	87.74	101.468	90.785	89.769	96.818
ENSG00000134684	1	YARS	5535	7879	9169	8614	12398	15140	4920	4621	5365	7278	6485	7427	19025	17997	13532	4973	6078	7476	14023	15658	13224	9314	9122	9665	333.606	362.9	366.665	633.752	629.411	667.165	220.437	222.053	222.66	248.934	242.967	260.584	612.634	586.892	621.349	273.695	283.263	338.389	569.883	579.001	588.791	385.483	369.221
ENSG00000171320	8	ESCO2	1303	1649	1554	825	1150	1220	1019	892	965	1285	1081	896	768	830	505	342	390	494	618	571	535	486	630	566	78.535	75.952	62.144	60.697	58.382	53.761	45.656	42.863	40.05	43.952	40.501	31.437	24.731	27.067	23.188	18.822	18.176	22.36	25.115	21.114	23.821	20.114	25.5
ENSG00000188643	1	S100A16	611	726	601	456	692	511	7708	6099	7084	9668	8309	9217	4286	4855	2622	402	428	418	1926	1794	1317	1541	1317	1230	36.826	33.439	24.034	33.549	35.131	22.518	345.351	293.075	294.003	330.68	311.305	323.388	138.016	158.324	120.394	22.125	19.947	18.92	78.271	66.339	58.639	63.778	53.307
ENSG00000103202	16	NME4	2669	3053	2893	1723	2129	1857	1521	1251	1683	2037	1788	2055	807	870	689	1303	1342	1448	1156	777	870	742	623	726	160.866	140.619	115.69	126.765	108.083	81.831	68.147	60.114	69.849	69.673	66.989	72.102	25.987	28.371	31.637	71.712	62.543	65.541	46.979	28.732	38.736	30.71	25.216
ENSG00000101825	X	MXRA5	3001	7810	11095	2593	6254	6545	0	0	1	1	2	0	2	1	0	0	2	2	1	0	0	7	5	5	180.877	359.722	443.685	190.773	317.498	288.415	0	0	0.042	0.034	0.075	0	0.064	0.033	0	0	0.093	0.091	0.041	0	0	0.29	0.202
ENSG00000151617	4	EDNRA	630	900	1134	680	1006	1317	385	248	293	650	479	439	183	165	148	345	505	401	364	384	375	419	510	435	37.971	41.453	45.348	50.029	51.072	58.035	17.25	11.917	12.16	22.232	17.946	15.403	5.893	5.381	6.796	18.988	23.535	18.151	14.793	14.2	16.697	17.341	20.643
ENSG00000152495	5	CAMK4	372	547	652	282	498	446	351	331	486	417	410	503	695	634	443	60	58	70	337	400	348	411	447	465	22.421	25.194	26.073	20.747	25.282	19.654	15.726	15.906	20.17	14.263	15.361	17.648	22.38	20.675	20.341	3.302	2.703	3.168	13.695	14.791	15.494	17.01	18.093
ENSG00000151468	10	CCDC3	969	1223	1823	689	1011	1546	0	3	2	2	2	7	86	120	102	370	519	614	724	822	931	212	296	312	58.404	56.33	72.901	50.691	51.326	68.127	0	0.144	0.083	0.068	0.075	0.246	2.769	3.913	4.684	20.363	24.188	27.792	29.423	30.396	41.452	8.774	11.981
ENSG00000128872	15	TMOD2	25	33	34	25	54	44	52	53	70	82	81	79	321	293	150	15	13	29	185	180	159	73	66	64	1.507	1.52	1.36	1.839	2.741	1.939	2.33	2.547	2.905	2.805	3.035	2.772	10.337	9.555	6.888	0.826	0.606	1.313	7.518	6.656	7.079	3.021	2.671
ENSG00000268754	16	LINC01081	43	66	63	98	150	150	0	0	0	1	0	1	12	15	14	44	57	52	81	119	91	8	17	9	2.592	3.04	2.519	7.21	7.615	6.61	0	0	0	0.034	0	0.035	0.386	0.489	0.643	2.422	2.656	2.354	3.292	4.4	4.052	0.331	0.688
ENSG00000106948	9	AKNA	67	132	145	250	524	642	47	54	64	92	91	93	324	358	290	106	183	256	896	1171	1087	78	99	85	4.038	6.08	5.799	18.393	26.602	28.291	2.106	2.595	2.656	3.147	3.409	3.263	10.433	11.675	13.316	5.834	8.529	11.587	36.413	43.301	48.398	3.228	4.007
ENSG00000142599	1	RERE	514	856	954	496	806	957	1022	928	1232	1545	1336	1459	2645	2748	1805	705	1119	1086	2209	2723	2097	1511	1973	1741	30.98	39.427	38.15	36.492	40.918	42.172	45.79	44.593	51.131	52.845	50.055	51.19	85.173	89.614	82.88	38.801	52.151	49.156	89.772	100.691	93.368	62.536	79.859
ENSG00000168297	3	PXK	104	188	204	349	435	566	145	138	216	220	224	262	856	806	604	323	324	357	654	761	623	291	307	324	6.268	8.659	8.158	25.677	22.084	24.942	6.497	6.631	8.965	7.525	8.392	9.193	27.564	26.284	27.734	17.777	15.1	16.159	26.578	28.14	27.739	12.044	12.426
ENSG00000170345	14	FOS	552	755	687	450	691	823	56	39	46	90	57	52	160	208	174	488	637	480	168	198	162	288	432	269	33.27	34.775	27.473	33.108	35.08	36.267	2.509	1.874	1.909	3.078	2.136	1.824	5.152	6.783	7.99	26.858	29.687	21.726	6.827	7.322	7.213	11.92	17.486
ENSG00000174749	4	FAM241A	250	309	328	392	588	680	583	434	655	792	677	755	1525	1645	1125	668	707	605	1121	1088	849	738	779	639	15.068	14.232	13.117	28.84	29.851	29.965	26.121	20.855	27.184	27.089	25.364	26.49	49.107	53.644	51.657	36.764	32.949	27.384	45.557	40.232	37.801	30.544	31.531
ENSG00000162076	16	FLYWCH2	522	654	751	488	693	833	379	368	377	439	474	392	1949	2033	1304	1786	2117	1722	1638	1701	1296	1248	1244	1091	31.462	30.123	30.032	35.903	35.182	36.707	16.981	17.684	15.646	15.015	17.759	13.754	62.761	66.297	59.876	98.295	98.662	77.943	66.567	62.9	57.704	51.652	50.352
ENSG00000273301	2	AC016717.2	5	17	14	20	34	47	247	193	146	449	390	258	178	208	93	433	659	708	495	551	369	278	408	298	0.301	0.783	0.56	1.471	1.726	2.071	11.067	9.274	6.059	15.357	14.612	9.052	5.732	6.783	4.27	23.831	30.712	32.046	20.116	20.375	16.43	11.506	16.514
ENSG00000068308	X	OTUD5	1437	1904	2101	1404	2119	2426	1894	1808	1912	2231	2177	2387	4596	4449	3354	2313	2736	3021	3888	3826	3426	4399	4066	4116	86.611	87.697	84.018	103.295	107.576	106.905	84.859	86.88	79.353	76.308	81.563	83.75	147.998	145.084	154.006	127.299	127.51	136.741	158.005	141.478	152.541	182.064	164.575
ENSG00000054356	2	PTPRN	779	1713	2296	959	1948	2489	4	3	1	5	7	3	85	122	84	387	775	1112	19	27	19	88	110	97	46.952	78.899	91.816	70.556	98.894	109.681	0.179	0.144	0.042	0.171	0.262	0.105	2.737	3.978	3.857	21.299	36.119	50.333	0.772	0.998	0.846	3.642	4.452
ENSG00000108846	17	ABCC3	282	395	493	273	408	529	1150	1419	1220	1606	1689	1621	1916	1958	1180	1883	3374	2414	2213	2867	1994	742	1293	943	16.997	18.193	19.715	20.085	20.713	23.311	51.525	68.187	50.633	54.931	63.28	56.874	61.698	63.851	54.182	103.633	157.244	109.266	89.934	106.016	88.782	30.71	52.335
ENSG00000102387	X	TAF7L	21	30	25	17	16	19	33	35	33	48	37	31	78	73	52	133	144	139	40	49	47	2	9	4	1.266	1.382	1	1.251	0.812	0.837	1.479	1.682	1.37	1.642	1.386	1.088	2.512	2.381	2.388	7.32	6.711	6.292	1.626	1.812	2.093	0.083	0.364
ENSG00000162687	1	KCNT2	7	9	20	29	55	59	22	24	31	43	35	53	400	378	223	57	70	72	241	347	248	96	127	81	0.422	0.415	0.8	2.134	2.792	2.6	0.986	1.153	1.287	1.471	1.311	1.86	12.881	12.327	10.239	3.137	3.262	3.259	9.794	12.831	11.042	3.973	5.14
ENSG00000072682	5	P4HA2	769	1181	1366	1028	1469	2233	1386	1527	1276	2039	2086	1815	5492	5148	3718	1988	2919	3605	3904	5200	4352	5105	5515	4825	46.349	54.396	54.626	75.632	74.577	98.4	62.099	73.377	52.957	69.741	78.154	63.681	176.851	167.879	170.719	109.412	136.039	163.174	158.655	192.286	193.77	211.283	223.225
ENSG00000026103	10	FAS	557	714	757	359	510	628	413	368	381	612	519	512	560	485	411	421	451	494	487	586	523	142	175	178	33.572	32.886	30.272	26.412	25.891	27.674	18.504	17.684	15.812	20.933	19.445	17.964	18.033	15.816	18.872	23.17	21.019	22.36	19.791	21.669	23.286	5.877	7.083
ENSG00000165995	10	CACNB2	11	28	20	10	14	15	0	0	0	0	0	0	35	22	20	75	94	91	4	6	11	93	126	107	0.663	1.29	0.8	0.736	0.711	0.661	0	0	0	0	0	0	1.127	0.717	0.918	4.128	4.381	4.119	0.163	0.222	0.49	3.849	5.1
ENSG00000177479	3	ARIH2	1603	1991	2317	1560	2276	2946	2302	1922	2449	3099	2576	2950	5418	5088	3633	2908	3412	3730	3729	4128	3287	4315	4318	4226	96.616	91.704	92.656	114.773	115.546	129.82	103.139	92.358	101.639	105.997	96.512	103.504	174.468	165.922	166.816	160.045	159.015	168.832	151.543	152.645	146.352	178.587	174.775
ENSG00000106823	9	ECM2	5	7	10	89	132	169	2	3	5	4	7	15	203	312	190	2	6	4	121	138	108	13	15	10	0.301	0.322	0.4	6.548	6.701	7.447	0.09	0.144	0.208	0.137	0.262	0.526	6.537	10.174	8.724	0.11	0.28	0.181	4.917	5.103	4.809	0.538	0.607
ENSG00000146233	6	CYP39A1	8	7	6	23	17	41	73	64	70	98	108	94	156	128	131	84	114	115	153	147	143	136	135	116	0.482	0.322	0.24	1.692	0.863	1.807	3.271	3.075	2.905	3.352	4.046	3.298	5.023	4.174	6.015	4.623	5.313	5.205	6.218	5.436	6.367	5.629	5.464
ENSG00000106460	7	TMEM106B	2122	2698	2496	1594	2330	1937	2201	2184	2929	2578	2546	2715	1356	1652	948	631	861	523	1399	1586	1211	689	824	669	127.897	124.268	99.814	117.274	118.287	85.357	98.614	104.948	121.56	88.177	95.388	95.258	43.665	53.873	43.529	34.728	40.127	23.673	56.854	58.647	53.919	28.516	33.352
ENSG00000141639	18	MAPK4	176	191	226	137	158	191	6	1	1	10	4	3	214	226	96	12	26	14	50	64	76	359	424	422	10.608	8.797	9.038	10.079	8.021	8.417	0.269	0.048	0.042	0.342	0.15	0.105	6.891	7.37	4.408	0.66	1.212	0.634	2.032	2.367	3.384	14.858	17.162
ENSG00000170006	4	TMEM154	3	11	6	22	41	51	126	141	175	242	254	275	194	208	158	6	3	8	59	82	51	9	16	16	0.181	0.507	0.24	1.619	2.081	2.247	5.645	6.775	7.263	8.277	9.516	9.649	6.247	6.783	7.255	0.33	0.14	0.362	2.398	3.032	2.271	0.372	0.648
ENSG00000113721	5	PDGFRB	896	1554	1691	883	1397	1495	950	1245	1040	1148	1358	1111	623	669	255	81	115	76	497	710	447	234	276	161	54.004	71.576	67.623	64.964	70.922	65.879	42.564	59.826	43.162	39.266	50.879	38.981	20.062	21.816	11.709	4.458	5.36	3.44	20.198	26.254	19.902	9.685	11.171
ENSG00000154027	1	AK5	195	249	281	196	201	256	9	7	10	6	7	21	42	57	26	22	23	20	48	52	72	74	59	75	11.753	11.469	11.237	14.42	10.204	11.281	0.403	0.336	0.415	0.205	0.262	0.737	1.352	1.859	1.194	1.211	1.072	0.905	1.951	1.923	3.206	3.063	2.388
ENSG00000166801	11	FAM111A	32	56	48	47	51	51	231	211	179	307	271	245	402	369	191	443	615	506	232	299	224	257	350	292	1.929	2.579	1.92	3.458	2.589	2.247	10.35	10.139	7.429	10.501	10.153	8.596	12.945	12.033	8.77	24.381	28.662	22.903	9.428	11.056	9.973	10.637	14.167
ENSG00000185630	1	PBX1	3256	4701	5356	2246	3410	3397	1810	1747	2422	2306	2103	2508	2720	2568	1703	2064	2406	2066	2914	3105	2317	2095	2012	1876	196.246	216.524	214.185	165.243	173.116	149.694	81.096	83.949	100.519	78.874	78.791	87.996	87.588	83.744	78.197	113.595	112.131	93.514	118.423	114.817	103.163	86.707	81.437
ENSG00000125352	X	RNF113A	207	248	289	256	351	411	302	264	274	378	319	362	1078	1043	831	628	652	687	437	435	391	796	619	760	12.476	11.423	11.557	18.835	17.819	18.111	13.531	12.686	11.372	12.929	11.952	12.701	34.713	34.013	38.157	34.563	30.386	31.096	17.759	16.085	17.409	32.944	25.055
ENSG00000150527	14	MIA2	406	557	612	650	1080	1280	563	606	575	795	733	707	1278	1388	958	855	1179	1263	1856	2516	1902	708	851	791	24.47	25.655	24.474	47.822	54.828	56.405	25.225	29.12	23.864	27.192	27.463	24.806	41.154	45.263	43.988	47.056	54.947	57.168	75.426	93.037	84.685	29.302	34.445
ENSG00000091527	3	CDV3	2585	3979	5236	3133	4860	7002	5248	4734	6191	7662	6557	7588	17397	16303	11700	7671	9509	12453	10423	13173	10228	12714	13871	13390	155.803	183.269	209.386	230.502	246.728	308.553	235.133	227.483	256.941	262.068	245.664	266.233	560.21	531.65	537.229	422.183	443.164	563.664	423.582	487.111	455.396	526.2	561.441
ENSG00000091592	17	NLRP1	10	20	11	16	21	27	611	849	802	996	1159	1274	253	270	188	4	12	7	244	321	235	17	35	20	0.603	0.921	0.44	1.177	1.066	1.19	27.375	40.797	33.285	34.067	43.423	44.7	8.147	8.805	8.632	0.22	0.559	0.317	9.916	11.87	10.463	0.704	1.417
ENSG00000177932	5	ZNF354C	0	1	0	0	0	3	0	1	0	0	0	0	26	20	22	68	110	99	36	41	42	0	0	0	0	0.046	0	0	0	0.132	0	0.048	0	0	0	0	0.837	0.652	1.01	3.742	5.127	4.481	1.463	1.516	1.87	0	0
ENSG00000131711	5	MAP1B	980	1809	3205	1358	2963	4157	4683	6547	7015	6878	7884	7461	10306	10273	6887	239	306	666	5840	8794	6608	1796	2112	2383	59.067	83.321	128.167	99.911	150.423	183.184	209.818	314.603	291.139	235.252	295.382	261.777	331.869	335.008	316.23	13.154	14.261	30.145	237.333	325.184	294.217	74.332	85.485
ENSG00000152977	3	ZIC1	49	39	38	24	23	38	12	11	9	14	4	4	0	0	0	0	0	0	0	0	0	0	0	0	2.953	1.796	1.52	1.766	1.168	1.675	0.538	0.529	0.374	0.479	0.15	0.14	0	0	0	0	0	0	0	0	0	0	0
ENSG00000159164	1	SV2A	900	1183	1072	521	812	661	1190	1414	1498	1481	1566	1572	532	562	350	161	275	205	425	560	438	313	373	306	54.245	54.488	42.869	38.331	41.223	29.128	53.317	67.947	62.171	50.656	58.672	55.155	17.131	18.327	16.071	8.861	12.816	9.279	17.272	20.708	19.502	12.954	15.098
ENSG00000277443	6	MARCKS	4140	5170	5778	2430	3370	4095	5740	5421	8606	5993	6024	7468	2495	3019	1797	1675	2019	1711	2261	2292	1841	2531	2546	2406	249.526	238.126	231.06	178.781	171.085	180.452	257.177	260.495	357.169	204.982	225.695	262.022	80.343	98.451	82.513	92.186	94.095	77.446	91.885	84.754	81.969	104.752	103.052
ENSG00000008517	16	IL32	116	105	82	113	73	151	8	6	11	11	11	18	1020	946	712	349	353	450	861	745	873	758	654	803	6.992	4.836	3.279	8.314	3.706	6.654	0.358	0.288	0.457	0.376	0.412	0.632	32.846	30.85	32.693	19.208	16.451	20.369	34.99	27.549	38.87	31.372	26.471
ENSG00000183696	7	UPP1	322	302	320	336	483	505	630	553	654	695	669	799	1060	939	674	1263	1435	1571	1116	1033	852	1232	1086	1000	19.408	13.91	12.797	24.72	24.521	22.254	28.227	26.573	27.143	23.772	25.065	28.034	34.134	30.621	30.948	69.511	66.878	71.109	45.353	38.198	37.935	50.989	43.957
ENSG00000165655	10	ZNF503	1807	2052	2075	900	1235	1574	2656	2586	2566	2933	2741	2611	757	919	643	666	799	752	795	822	620	707	758	779	108.912	94.513	82.979	66.215	62.697	69.361	119	124.265	106.495	100.319	102.694	91.61	24.377	29.969	29.525	36.654	37.237	34.038	32.308	30.396	27.605	29.261	30.681
ENSG00000162813	1	BPNT1	600	815	923	344	522	584	595	588	629	803	711	827	534	496	278	241	256	259	414	481	346	379	316	265	36.163	37.538	36.91	25.309	26.5	25.735	26.659	28.255	26.105	27.465	26.638	29.016	17.196	16.175	12.765	13.264	11.931	11.723	16.825	17.786	15.405	15.686	12.79
ENSG00000171658	3	NMRAL2P	50	60	80	106	151	228	56	78	87	123	108	123	449	479	353	300	473	475	471	596	480	259	319	367	3.014	2.764	3.199	7.799	7.666	10.047	2.509	3.748	3.611	4.207	4.046	4.316	14.458	15.62	16.209	16.511	22.044	21.5	19.141	22.039	21.372	10.719	12.912
ENSG00000183092	14	BEGAIN	576	812	935	418	706	848	1459	1660	1679	1710	1580	1663	1001	1017	815	209	256	313	378	459	378	717	881	871	34.717	37.4	37.39	30.753	35.842	37.368	65.369	79.768	69.682	58.488	59.196	58.348	32.234	33.165	37.422	11.503	11.931	14.167	15.362	16.973	16.83	29.675	35.659
ENSG00000167766	19	ZNF83	130	219	216	107	214	250	239	254	297	368	281	378	372	325	247	219	238	256	296	357	259	22	23	26	7.835	10.087	8.638	7.872	10.864	11.017	10.708	12.205	12.326	12.587	10.528	13.263	11.979	10.598	11.342	12.053	11.092	11.587	12.029	13.201	11.532	0.911	0.931
ENSG00000161638	12	ITGA5	1576	2542	2675	1472	2439	2595	8242	10145	8545	12795	14575	12060	9734	10174	6125	1326	2169	2522	6607	8544	5816	1698	2079	1714	94.989	117.082	106.972	108.298	123.821	114.352	369.277	487.498	354.638	437.635	546.066	423.137	313.45	331.78	281.242	72.978	101.086	114.154	268.503	315.94	258.954	70.276	84.149
ENSG00000139329	12	LUM	58	83	73	52	80	63	1202	1499	1136	1830	1757	1365	1020	1293	685	176	215	153	841	1001	748	193	294	199	3.496	3.823	2.919	3.826	4.061	2.776	53.855	72.031	47.147	62.593	65.828	47.892	32.846	42.165	31.453	9.686	10.02	6.925	34.178	37.015	33.304	7.988	11.9
ENSG00000196517	1	SLC6A9	874	1266	1419	1810	2911	3314	1591	1368	1142	2290	1884	1475	6639	7289	4808	913	1461	1236	4856	5755	5048	2378	2827	2921	52.678	58.311	56.745	133.166	147.783	146.036	71.284	65.737	47.396	78.326	70.586	51.752	213.786	237.698	220.769	50.248	68.089	55.945	197.344	212.808	224.759	98.419	114.425
ENSG00000078070	3	MCCC1	241	297	313	177	289	268	339	349	387	395	357	331	824	768	562	589	647	600	688	748	657	662	684	655	14.526	13.68	12.517	13.022	14.672	11.81	15.189	16.77	16.061	13.51	13.375	11.613	26.534	25.045	25.805	32.416	30.153	27.158	27.96	27.66	29.253	27.399	27.686
ENSG00000102221	X	JADE3	530	777	862	518	750	929	582	633	749	815	810	829	1845	1891	1087	1723	1760	1752	1677	1800	1439	1512	1656	1515	31.944	35.788	34.471	38.11	38.075	40.938	26.076	30.418	31.085	27.876	30.347	29.086	59.412	61.667	49.912	94.827	82.024	79.301	68.152	66.56	64.071	62.578	67.028
ENSG00000119231	3	SENP5	445	735	910	450	824	949	932	894	1003	1278	1080	1238	2543	2295	1618	1225	1389	1673	1485	1872	1462	1863	2030	1882	26.821	33.853	36.391	33.108	41.832	41.819	41.758	42.959	41.627	43.712	40.463	43.436	81.888	74.841	74.294	67.419	64.734	75.726	60.349	69.223	65.095	77.105	82.166
ENSG00000152270	11	PDE3B	1171	1990	2029	507	934	869	1559	1666	1835	1828	1671	1869	932	778	534	444	622	438	666	819	592	641	739	570	70.579	91.658	81.139	37.301	47.416	38.294	69.85	80.056	76.157	62.524	62.606	65.576	30.012	25.371	24.52	24.436	28.988	19.825	27.066	30.285	26.358	26.529	29.912
ENSG00000140015	14	KCNH5	13	31	30	11	16	19	15	11	13	11	9	9	267	268	160	620	910	524	272	314	294	128	189	144	0.784	1.428	1.2	0.809	0.812	0.837	0.672	0.529	0.54	0.376	0.337	0.316	8.598	8.74	7.347	34.122	42.41	23.718	11.054	11.611	13.09	5.298	7.65
ENSG00000140848	16	CPNE2	491	723	798	326	501	513	868	839	929	1123	1074	1071	453	441	216	169	220	187	348	350	319	298	295	305	29.594	33.301	31.912	23.985	25.434	22.606	38.89	40.316	38.556	38.411	40.238	37.577	14.587	14.381	9.918	9.301	10.253	8.464	14.142	12.942	14.203	12.333	11.94
ENSG00000105854	7	PON2	3243	4516	5352	2200	3376	3590	2830	2738	2805	3560	3207	2968	2446	2448	1595	1919	2367	1919	3144	3559	2592	2791	2891	2704	195.462	208.003	214.025	161.859	171.39	158.198	126.796	131.569	116.414	121.765	120.153	104.135	78.765	79.831	73.238	105.615	110.313	86.86	127.77	131.605	115.407	115.512	117.016
ENSG00000141448	18	GATA6	98	137	144	242	311	466	353	370	500	517	435	625	603	740	385	139	128	131	505	558	450	500	595	501	5.907	6.31	5.759	17.804	15.789	20.535	15.816	17.78	20.751	17.683	16.298	21.929	19.418	24.132	17.678	7.65	5.965	5.929	20.523	20.634	20.036	20.694	24.083
ENSG00000152413	5	HOMER1	736	1016	1186	543	870	913	484	472	661	686	636	753	900	883	588	1802	1908	1619	1181	1206	969	950	904	883	44.36	46.796	47.428	39.95	44.167	40.233	21.685	22.681	27.433	23.464	23.828	26.42	28.981	28.795	26.999	99.175	88.922	73.281	47.995	44.595	43.144	39.318	36.59
ENSG00000143340	1	FAM163A	117	157	178	104	117	161	2	1	0	1	1	2	2	2	4	13	27	17	3	3	5	3	0	1	7.052	7.231	7.118	7.652	5.94	7.095	0.09	0.048	0	0.034	0.037	0.07	0.064	0.065	0.184	0.715	1.258	0.769	0.122	0.111	0.223	0.124	0
ENSG00000117054	1	ACADM	1056	1433	1724	700	937	990	1026	914	1124	1116	961	973	945	1009	605	481	500	474	742	800	549	761	835	745	63.647	66.003	68.942	51.501	47.569	43.626	45.969	43.92	46.649	38.171	36.005	34.139	30.43	32.904	27.78	26.472	23.302	21.455	30.154	29.582	24.444	31.496	33.797
ENSG00000110002	11	VWA5A	361	474	423	225	306	237	66	64	60	96	74	102	104	109	41	91	106	85	48	46	23	51	41	29	21.758	21.832	16.916	16.554	15.535	10.444	2.957	3.075	2.49	3.284	2.772	3.579	3.349	3.555	1.883	5.008	4.94	3.847	1.951	1.701	1.024	2.111	1.66
ENSG00000123575	X	FAM199X	1125	1709	1790	1240	1802	2223	1938	1559	2004	2595	2357	2622	4157	4050	2840	2886	2955	3513	2457	2648	2396	3667	3888	3491	67.806	78.715	71.582	91.23	91.482	97.96	86.831	74.915	83.171	88.758	88.307	91.995	133.862	132.073	130.404	158.835	137.717	159.01	99.85	97.918	106.681	151.768	157.37
ENSG00000019549	8	SNAI2	154	185	259	245	333	496	203	253	392	329	370	498	1295	1462	1009	895	906	1100	550	690	623	1308	1670	1658	9.282	8.521	10.357	18.025	16.905	21.857	9.095	12.157	16.269	11.253	13.862	17.473	41.701	47.677	46.33	49.257	42.224	49.79	22.352	25.515	27.739	54.135	67.595
ENSG00000132846	5	ZBED3	943	1444	1518	1044	1684	1991	748	803	972	1137	963	1019	4036	4533	3070	1068	1375	1149	2717	3145	2567	1965	2163	2114	56.837	66.509	60.704	76.809	85.492	87.736	33.514	38.587	40.34	38.889	36.08	35.753	129.965	147.824	140.965	58.779	64.081	52.008	110.417	116.296	114.294	81.326	87.549
ENSG00000164823	8	OSGIN2	501	550	672	541	766	935	741	607	913	1043	985	1116	1863	1835	1353	1465	1554	1657	1408	1471	1263	1202	1314	1283	30.196	25.333	26.873	39.803	38.888	41.202	33.2	29.168	37.892	35.674	36.904	39.156	59.991	59.84	62.126	80.628	72.424	75.001	57.22	54.395	56.234	49.748	53.185
ENSG00000114745	3	GORASP1	333	506	622	380	499	653	642	689	610	994	907	937	1286	1360	857	1010	1139	1268	1144	1201	992	1256	1309	1271	20.071	23.306	24.874	27.957	25.333	28.775	28.764	33.109	25.316	33.998	33.982	32.876	41.411	44.35	39.351	55.587	53.083	57.394	46.491	44.411	44.168	51.983	52.983
ENSG00000102786	13	INTS6	498	748	788	425	752	701	826	828	974	1212	1085	1199	1654	1726	1085	1090	1266	1189	1205	1372	1115	1393	1509	1453	30.016	34.452	31.512	31.268	38.177	30.891	37.008	39.788	40.423	41.455	40.651	42.068	53.261	56.286	49.82	59.99	59.001	53.818	48.97	50.734	49.645	57.653	61.078
ENSG00000133142	X	TCEAL4	834	1228	1643	773	1160	1402	1542	1606	1773	1902	1865	1858	3707	3810	2630	2420	2981	3790	2048	2725	2122	3716	3805	3736	50.267	56.561	65.703	56.871	58.89	61.781	69.088	77.173	73.584	65.055	69.874	65.19	119.371	124.246	120.762	133.188	138.928	171.548	83.229	100.765	94.481	153.796	154.011
ENSG00000119403	9	PHF19	4095	5235	5708	2656	4112	4291	4182	3571	4701	4793	4469	5299	4243	4153	2866	1786	2178	2266	3391	3438	2875	3364	3033	3117	246.814	241.12	228.261	195.408	208.754	189.089	187.371	171.597	195.103	163.938	167.435	185.921	136.631	135.432	131.598	98.295	101.505	102.567	137.807	127.13	128.008	139.227	122.763
ENSG00000121691	11	CAT	1621	1922	1947	1530	2054	2024	1370	1163	1341	1591	1488	1569	1821	1683	1302	1127	1170	1023	1825	1812	1505	669	734	737	97.701	88.526	77.86	112.566	104.276	89.19	61.382	55.886	55.655	54.418	55.749	55.05	58.639	54.884	59.784	62.026	54.527	46.304	74.166	67.004	67.009	27.688	29.709
ENSG00000196781	9	TLE1	320	489	613	361	540	873	106	112	164	156	154	232	301	243	139	33	48	48	232	211	160	160	153	143	19.287	22.523	24.514	26.56	27.414	38.47	4.749	5.382	6.806	5.336	5.77	8.14	9.693	7.924	6.382	1.816	2.237	2.173	9.428	7.802	7.124	6.622	6.193
ENSG00000260032	20	NORAD	2394	3952	4913	2865	5009	6003	6445	6581	8115	8915	8552	9557	13742	11678	7701	9334	9513	9968	8429	9305	7092	8613	8886	7676	144.291	182.026	196.469	210.785	254.293	264.531	288.764	316.237	336.792	304.925	320.409	335.317	442.513	380.826	353.607	513.709	443.35	451.185	342.548	344.08	315.767	356.47	359.669
ENSG00000214575	15	CPEB1	6	9	15	17	21	37	30	42	40	53	62	53	70	87	68	143	194	166	23	46	35	12	14	11	0.362	0.415	0.6	1.251	1.066	1.63	1.344	2.018	1.66	1.813	2.323	1.86	2.254	2.837	3.122	7.87	9.041	7.514	0.935	1.701	1.558	0.497	0.567
ENSG00000183309	8	ZNF623	480	748	841	770	1164	1459	750	750	968	1125	999	1114	2228	2127	1609	1001	1222	1352	1550	1788	1373	1582	1746	1628	28.931	34.452	33.631	56.651	59.093	64.293	33.603	36.04	40.174	38.479	37.429	39.086	71.745	69.363	73.88	55.091	56.951	61.196	62.991	66.117	61.132	65.475	70.671
ENSG00000141750	17	STAC2	534	735	796	325	399	547	386	294	176	466	371	172	8981	9258	4957	1770	2357	1772	2542	2889	2070	3253	3479	2620	32.185	33.853	31.832	23.911	20.256	24.104	17.294	14.128	7.304	15.939	13.9	6.035	289.202	301.908	227.611	97.414	109.847	80.207	103.305	106.829	92.166	134.633	140.816
ENSG00000162607	1	USP1	2618	3704	4048	2921	4197	4943	2778	2579	3061	3736	3452	3556	8852	8587	5868	4001	4549	4805	6678	7756	6436	6189	7016	6529	157.792	170.603	161.878	214.905	213.07	217.82	124.466	123.929	127.039	127.785	129.333	124.766	285.048	280.027	269.441	220.2	212.005	217.49	271.388	286.801	286.559	256.147	283.979
ENSG00000166503	15	HDGFL3	542	769	809	494	713	764	1676	1425	1869	2420	2023	2419	688	678	450	468	602	643	381	470	336	313	336	320	32.667	35.419	32.352	36.345	36.197	33.667	75.092	68.476	77.568	82.773	75.794	84.873	22.155	22.11	20.663	25.757	28.056	29.104	15.484	17.38	14.96	12.954	13.6
ENSG00000186832	17	KRT16	3	3	3	19	45	35	17	14	42	20	16	46	444	545	302	0	0	0	55	107	49	14	18	2	0.181	0.138	0.12	1.398	2.285	1.542	0.762	0.673	1.743	0.684	0.599	1.614	14.297	17.773	13.867	0	0	0	2.235	3.957	2.182	0.579	0.729
ENSG00000155304	21	HSPA13	1747	2262	2335	2115	3214	4001	2807	2501	2867	3671	3552	3524	7278	7735	5702	2982	4206	3695	5281	6560	5175	3740	4251	3838	105.295	104.186	93.376	155.605	163.166	176.31	125.766	120.181	118.987	125.561	133.079	123.643	234.363	252.242	261.819	164.118	196.019	167.248	214.615	242.576	230.414	154.789	172.063
ENSG00000151553	10	FAM160B1	217	366	465	293	528	711	438	437	533	617	628	581	1162	1166	864	923	1052	1120	1024	1287	1134	1106	1278	1159	13.079	16.858	18.595	21.557	26.805	31.331	19.624	20.999	22.121	21.104	23.529	20.385	37.418	38.024	39.672	50.798	49.028	50.695	41.615	47.591	50.491	45.775	51.728
ENSG00000139651	12	ZNF740	739	1034	1226	793	1253	1638	982	1042	1305	1260	1295	1575	3257	3176	2319	1839	2230	2453	2162	2651	2106	2744	2829	2594	44.541	47.625	49.027	58.343	63.611	72.181	43.998	50.071	54.161	43.097	48.518	55.26	104.88	103.571	106.482	101.212	103.928	111.031	87.862	98.029	93.768	113.567	114.506
ENSG00000162618	1	ADGRL4	186	225	243	89	146	101	4	4	6	8	2	10	1	0	1	1	0	0	3	4	3	4	2	3	11.211	10.363	9.717	6.548	7.412	4.451	0.179	0.192	0.249	0.274	0.075	0.351	0.032	0	0.046	0.055	0	0	0.122	0.148	0.134	0.166	0.081
ENSG00000131370	3	SH3BP5	2251	3485	3864	2891	3735	4761	2942	2906	2743	4217	3715	3134	11522	10519	6539	6715	8152	8411	8683	9938	7586	10373	11335	9850	135.672	160.516	154.52	212.697	189.615	209.8	131.814	139.642	113.841	144.237	139.186	109.96	371.026	343.03	300.251	369.569	379.921	380.71	352.87	367.487	337.762	429.312	458.794
ENSG00000204682	10	CASC10	257	308	336	156	239	275	187	233	335	265	237	383	82	87	48	48	45	52	63	63	49	99	66	73	15.49	14.186	13.437	11.477	12.133	12.118	8.378	11.196	13.903	9.064	8.879	13.438	2.641	2.837	2.204	2.642	2.097	2.354	2.56	2.33	2.182	4.097	2.671
ENSG00000150907	13	FOXO1	54	66	73	69	121	114	77	80	120	123	126	164	169	150	104	306	409	448	173	161	131	99	119	92	3.255	3.04	2.919	5.076	6.143	5.024	3.45	3.844	4.98	4.207	4.721	5.754	5.442	4.892	4.775	16.841	19.061	20.278	7.031	5.953	5.833	4.097	4.817
ENSG00000104133	15	SPG11	344	590	650	371	657	670	999	968	1092	1327	1312	1323	1945	1764	1067	780	1015	998	1542	1881	1441	1119	1353	1102	20.734	27.175	25.993	27.295	33.354	29.524	44.759	46.515	45.321	45.388	49.155	46.419	62.632	57.525	48.993	42.928	47.304	45.173	62.666	69.556	64.16	46.313	54.764
ENSG00000179314	17	WSCD1	189	314	244	126	206	151	18	15	8	33	22	6	0	1	0	1	4	7	0	0	0	0	0	0	11.391	14.463	9.757	9.27	10.458	6.654	0.806	0.721	0.332	1.129	0.824	0.211	0	0.033	0	0.055	0.186	0.317	0	0	0	0	0
ENSG00000152284	2	TCF7L1	71	89	114	39	61	74	20	26	33	28	28	27	3	6	3	15	20	16	14	23	24	18	14	19	4.279	4.099	4.559	2.869	3.097	3.261	0.896	1.249	1.37	0.958	1.049	0.947	0.097	0.196	0.138	0.826	0.932	0.724	0.569	0.85	1.069	0.745	0.567
ENSG00000154330	9	PGM5	37	32	36	28	25	27	0	0	0	0	0	0	1	1	0	7	7	4	0	0	0	0	0	0	2.23	1.474	1.44	2.06	1.269	1.19	0	0	0	0	0	0	0.032	0.033	0	0.385	0.326	0.181	0	0	0	0	0
ENSG00000232774	14	FLJ22447	83	100	101	80	146	193	219	255	299	328	342	419	96	105	52	18	30	36	320	457	277	18	17	21	5.003	4.606	4.039	5.886	7.412	8.505	9.812	12.254	12.409	11.219	12.813	14.701	3.091	3.424	2.388	0.991	1.398	1.629	13.005	16.899	12.333	0.745	0.688
ENSG00000106689	9	LHX2	402	502	567	237	334	385	295	275	254	299	313	210	216	224	119	83	102	78	174	132	158	116	92	98	24.229	23.122	22.674	17.437	16.956	16.966	13.217	13.215	10.542	10.227	11.727	7.368	6.956	7.305	5.464	4.568	4.754	3.531	7.071	4.881	7.035	4.801	3.724
ENSG00000158458	5	NRG2	45	66	63	38	54	69	2	1	2	4	2	5	7	5	2	5	3	5	2	5	2	2	2	5	2.712	3.04	2.519	2.796	2.741	3.041	0.09	0.048	0.083	0.137	0.075	0.175	0.225	0.163	0.092	0.275	0.14	0.226	0.081	0.185	0.089	0.083	0.081
ENSG00000159023	1	EPB41	1037	1821	2099	2603	4102	5221	1059	1264	1563	1421	1474	1658	2669	2456	1592	820	1055	1150	1761	2417	1701	1433	1683	1342	62.502	83.874	83.938	191.509	208.247	230.071	47.448	60.739	64.868	48.603	55.225	58.173	85.946	80.091	73.1	45.13	49.168	52.053	71.566	89.376	75.736	59.308	68.121
ENSG00000147274	X	RBMX	7120	9413	10981	4512	6727	7166	7190	6357	7231	8902	7292	7714	6151	6678	4070	4844	6155	5935	4906	5657	4530	5532	5855	5800	429.137	433.555	439.127	331.958	341.51	315.78	322.143	305.473	300.104	304.48	273.202	270.653	198.072	217.773	186.882	266.596	286.852	268.638	199.376	209.185	201.696	228.956	236.986
ENSG00000070669	7	ASNS	4	15	8	94	174	167	13	23	15	37	41	29	266	201	160	45	44	47	236	260	221	68	89	74	0.241	0.691	0.32	6.916	8.833	7.359	0.582	1.105	0.623	1.266	1.536	1.017	8.566	6.555	7.347	2.477	2.051	2.127	9.591	9.614	9.84	2.814	3.602
ENSG00000155096	8	AZIN1	2431	2842	3303	4314	6104	9979	2162	1742	2147	2651	2344	2390	11626	11569	9965	8197	8459	9932	11258	12801	12855	10645	10580	10754	146.521	130.9	132.086	317.391	309.883	439.739	96.867	83.708	89.106	90.674	87.82	83.856	374.375	377.271	457.563	451.132	394.229	449.556	457.516	473.355	572.361	440.57	428.235
ENSG00000167191	16	GPRC5B	191	264	319	67	124	114	172	223	262	217	287	310	27	20	15	55	81	71	29	31	31	32	44	16	11.512	12.16	12.757	4.929	6.295	5.024	7.706	10.716	10.874	7.422	10.753	10.877	0.869	0.652	0.689	3.027	3.775	3.214	1.179	1.146	1.38	1.324	1.781
ENSG00000120686	13	UFM1	694	822	982	867	1139	1475	1383	1086	1327	1830	1458	1585	2763	2703	1968	1392	1432	1487	2117	2155	1793	2298	2351	2156	41.829	37.861	39.27	63.787	57.824	64.998	61.964	52.186	55.074	62.593	54.625	55.611	88.973	88.146	90.365	76.61	66.738	67.307	86.033	79.688	79.832	95.108	95.159
ENSG00000269837	19	IPO5P1	13	29	18	24	20	28	15	24	25	22	18	24	17	10	12	71	85	90	2	8	2	0	0	0	0.784	1.336	0.72	1.766	1.015	1.234	0.672	1.153	1.038	0.752	0.674	0.842	0.547	0.326	0.551	3.908	3.961	4.074	0.081	0.296	0.089	0	0
ENSG00000255529	15	POLR2M	470	587	614	566	742	883	1074	881	1328	1625	1365	1519	1708	1840	1197	1393	1435	1421	1468	1567	1297	1396	1472	1326	28.328	27.037	24.554	41.642	37.669	38.911	48.12	42.335	55.115	55.581	51.141	53.296	55	60.003	54.963	76.666	66.878	64.319	59.658	57.945	57.748	57.777	59.581
ENSG00000157168	8	NRG1	240	354	480	256	370	577	25	28	48	35	51	59	46	40	45	328	390	430	82	94	109	83	77	143	14.465	16.305	19.195	18.835	18.784	25.426	1.12	1.345	1.992	1.197	1.911	2.07	1.481	1.304	2.066	18.052	18.176	19.463	3.332	3.476	4.853	3.435	3.117
ENSG00000101236	20	RNF24	177	197	269	157	220	317	664	601	621	1099	910	845	1400	1447	927	438	585	726	565	665	612	626	898	755	10.668	9.074	10.757	11.551	11.169	13.969	29.75	28.88	25.773	37.59	34.094	29.648	45.082	47.187	42.565	24.106	27.264	32.861	22.961	24.59	27.249	25.909	36.347
ENSG00000242247	22	ARFGAP3	379	467	574	367	543	570	835	823	858	1235	1112	1105	1618	1563	1186	459	490	560	1071	1230	1036	704	828	690	22.843	21.51	22.954	27.001	27.567	25.118	37.412	39.548	35.609	42.241	41.662	38.77	52.102	50.97	54.458	25.262	22.836	25.347	43.525	45.483	46.127	29.137	33.514
ENSG00000247746	X	USP51	21	36	25	62	66	90	17	30	16	18	20	18	172	165	153	281	272	337	163	168	191	115	122	152	1.266	1.658	1	4.561	3.351	3.966	0.762	1.442	0.664	0.616	0.749	0.632	5.539	5.381	7.025	15.465	12.676	15.254	6.624	6.212	8.504	4.76	4.938
ENSG00000277161	17	PIGW	553	878	966	438	795	708	691	661	950	1000	879	1100	408	421	323	322	367	393	458	502	375	284	326	279	33.33	40.44	38.63	32.225	40.36	31.199	30.96	31.763	39.427	34.204	32.933	38.595	13.138	13.729	14.831	17.722	17.104	17.788	18.613	18.563	16.697	11.754	13.195
ENSG00000161202	3	DVL3	1087	1788	2078	1012	1583	1829	2674	2843	2601	3779	3556	3164	5217	5101	3356	2418	2864	3223	3447	3872	3223	3561	3987	3713	65.516	82.354	83.099	74.455	80.364	80.597	119.807	136.615	107.948	129.255	133.229	111.012	167.995	166.346	154.097	133.078	133.476	145.884	140.083	143.179	143.502	147.381	161.377
ENSG00000180957	22	PITPNB	1090	1494	1740	999	1431	1861	1875	1819	2359	2698	2426	2712	4339	4300	3122	1700	1880	2283	2925	3185	2615	2436	2355	2335	65.697	68.812	69.582	73.499	72.648	82.008	84.008	87.408	97.904	92.281	90.892	95.153	139.722	140.225	143.353	93.562	87.617	103.336	118.87	117.775	116.431	100.82	95.321
ENSG00000086848	11	ALG9	439	525	599	316	411	425	107	105	106	149	157	152	222	215	129	215	288	205	195	228	157	350	395	270	26.459	24.181	23.954	23.249	20.865	18.728	4.794	5.046	4.399	5.096	5.882	5.333	7.149	7.011	5.923	11.833	13.422	9.279	7.925	8.431	6.99	14.486	15.988
ENSG00000279091	15	AC026523.2	10	18	18	5	12	11	0	0	1	0	0	0	0	0	0	0	0	0	0	0	0	0	0	0	0.603	0.829	0.72	0.368	0.609	0.485	0	0	0.042	0	0	0	0	0	0	0	0	0	0	0	0	0	0
ENSG00000160570	19	DEDD2	401	464	520	1205	1621	3396	459	449	673	609	629	886	4886	5272	4872	2571	2540	3416	2177	2327	2984	4794	4599	6015	24.169	21.371	20.795	88.655	82.294	149.649	20.565	21.576	27.931	20.83	23.566	31.086	157.337	171.923	223.708	141.498	118.376	154.62	88.471	86.048	132.861	198.412	186.149
ENSG00000276850	10	AC245041.2	38	61	77	54	84	86	380	386	600	470	487	699	728	694	343	140	175	140	438	583	374	392	432	310	2.29	2.81	3.079	3.973	4.264	3.79	17.026	18.548	24.901	16.076	18.246	24.525	23.443	22.632	15.75	7.705	8.156	6.337	17.8	21.558	16.652	16.224	17.486
ENSG00000166170	14	BAG5	656	981	1119	756	1278	1442	1343	1144	1456	1820	1489	1593	2894	2778	1949	1666	1715	1908	1635	2015	1590	1917	2012	1916	39.538	45.184	44.748	55.621	64.88	63.544	60.172	54.973	60.427	62.251	55.787	55.892	93.191	90.592	89.492	91.69	79.927	86.362	66.445	74.511	70.794	79.34	81.437
ENSG00000198947	X	DMD	307	394	582	320	472	722	444	363	345	770	547	509	1317	1307	897	1195	1430	1517	1471	1691	1459	1316	1387	1408	18.504	18.147	23.274	23.543	23.962	31.816	19.893	17.443	14.318	26.337	20.494	17.859	42.409	42.622	41.188	65.768	66.645	68.664	59.78	62.53	64.961	54.466	56.14
ENSG00000177646	3	ACAD9	860	1156	1345	672	1001	1068	1457	1619	1620	1790	1695	1879	2792	2764	1857	1653	1944	1812	2142	2051	1772	2199	2072	2075	51.834	53.244	53.786	49.441	50.818	47.063	65.28	77.798	67.234	61.224	63.505	65.927	89.907	90.136	85.268	90.975	90.599	82.017	87.049	75.842	78.897	91.011	83.866
ENSG00000070371	22	CLTCL1	160	276	290	229	380	480	209	208	197	311	305	291	547	484	264	453	608	411	331	344	285	68	71	47	9.644	12.712	11.597	16.848	19.292	21.152	9.364	9.995	8.176	10.637	11.427	10.21	17.614	15.783	12.122	24.931	28.336	18.603	13.452	12.72	12.689	2.814	2.874
ENSG00000196083	3	IL1RAP	92	157	202	186	293	432	546	495	497	910	757	701	659	665	428	597	805	950	749	868	763	504	646	523	5.545	7.231	8.078	13.684	14.875	19.037	24.463	23.786	20.627	31.125	28.362	24.595	21.221	21.686	19.652	32.857	37.517	43	30.439	32.097	33.972	20.859	26.147
ENSG00000172465	X	TCEAL1	243	290	265	181	216	245	393	358	411	455	429	433	541	560	386	391	491	435	262	286	244	660	759	659	14.646	13.357	10.597	13.317	10.966	10.796	17.608	17.203	17.057	15.563	16.073	15.192	17.421	18.262	17.724	21.519	22.883	19.69	10.647	10.576	10.864	27.316	30.721
ENSG00000251165	4	F11-AS1	19	16	23	11	23	10	0	0	0	0	0	0	0	0	0	0	0	0	0	0	0	0	0	0	1.145	0.737	0.92	0.809	1.168	0.441	0	0	0	0	0	0	0	0	0	0	0	0	0	0	0	0	0
ENSG00000169047	2	IRS1	1218	1932	2181	1273	1886	2226	1555	1394	1445	2569	2108	2126	1577	1416	948	879	992	1083	1023	1142	975	1391	1493	1343	73.411	88.986	87.217	93.657	95.747	98.092	69.671	66.986	59.971	87.869	78.978	74.593	50.782	46.177	43.529	48.377	46.232	49.02	41.574	42.229	43.411	57.57	60.43
ENSG00000101773	18	RBBP8	808	1146	1379	832	1222	1548	1197	1123	1351	1845	1466	1613	2837	2538	1671	518	662	716	1664	2087	1473	1361	1499	1296	48.7	52.784	55.146	61.212	62.037	68.215	53.631	53.964	56.07	63.106	54.925	56.594	91.356	82.766	76.727	28.509	30.852	32.409	67.624	77.173	65.584	56.328	60.673
ENSG00000161921	17	CXCL16	29	36	37	26	32	33	20	33	24	45	24	31	119	101	80	349	515	371	222	224	237	183	214	259	1.748	1.658	1.48	1.913	1.625	1.454	0.896	1.586	0.996	1.539	0.899	1.088	3.832	3.294	3.673	19.208	24.001	16.793	9.022	8.283	10.552	7.574	8.662
ENSG00000124762	6	CDKN1A	270	256	250	368	511	703	2763	2702	2472	2762	2670	2235	2747	3252	2131	942	1258	1454	1710	2326	1925	1287	1765	1532	16.273	11.791	9.997	27.075	25.942	30.979	123.794	129.839	102.594	94.47	100.034	78.417	88.458	106.049	97.849	51.844	58.629	65.813	69.493	86.011	85.71	53.266	71.44
ENSG00000127080	9	IPPK	586	824	959	560	760	840	471	440	486	638	516	638	715	744	473	442	501	512	683	728	591	387	400	368	35.319	37.953	38.35	41.2	38.583	37.016	21.103	21.143	20.17	21.822	19.332	22.385	23.024	24.262	21.719	24.326	23.349	23.175	27.757	26.92	26.314	16.017	16.19
ENSG00000084636	1	COL16A1	133	187	246	148	218	223	91	107	141	132	113	160	69	83	37	21	24	17	88	81	56	70	96	82	8.016	8.613	9.837	10.889	11.067	9.827	4.077	5.142	5.852	4.515	4.234	5.614	2.222	2.707	1.699	1.156	1.119	0.769	3.576	2.995	2.493	2.897	3.886
ENSG00000276045	12	ORAI1	376	528	620	285	447	486	674	600	697	951	920	967	736	727	521	736	831	890	479	501	424	673	711	703	22.662	24.319	24.794	20.968	22.693	21.416	30.198	28.832	28.927	32.528	34.469	33.928	23.7	23.708	23.923	40.507	38.728	40.284	19.466	18.526	18.878	27.854	28.778
ENSG00000130703	20	OSBPL2	396	598	714	455	736	818	808	967	1007	1021	990	1096	1959	1828	1271	969	1108	1367	1312	1518	1287	1428	1542	1355	23.868	27.543	28.553	33.475	37.365	36.046	36.202	46.467	41.793	34.922	37.091	38.454	63.083	59.612	58.361	53.33	51.638	61.875	53.319	56.133	57.303	59.101	62.414
ENSG00000172765	3	TMCC1	190	320	383	205	321	406	602	563	575	850	750	716	1098	1167	754	887	1102	1438	884	1107	1124	696	756	746	11.452	14.739	15.316	15.082	16.296	17.891	26.972	27.054	23.864	29.073	28.099	25.122	35.357	38.056	34.621	48.817	51.358	65.089	35.925	40.935	50.045	28.806	30.6
ENSG00000163710	3	PCOLCE2	251	326	392	179	250	273	897	1016	1260	1152	1209	1503	809	840	586	714	975	785	838	906	748	624	682	697	15.128	15.015	15.676	13.169	12.692	12.03	40.189	48.822	52.293	39.403	45.296	52.734	26.051	27.393	26.907	39.296	45.44	35.532	34.056	33.502	33.304	25.826	27.605
ENSG00000165672	10	PRDX3	5941	6561	6855	3512	4756	4607	4822	3739	4767	5182	4407	5231	2824	2679	2151	2955	3078	2781	2924	2955	2478	2934	2591	2552	358.077	302.194	274.129	258.386	241.448	203.014	216.046	179.67	197.842	177.243	165.113	183.535	90.937	87.364	98.767	162.632	143.449	125.877	118.829	109.27	110.332	121.431	104.873
ENSG00000173281	8	PPP1R3B	37	85	86	98	161	238	94	72	93	114	125	124	308	320	224	461	568	776	163	168	207	253	330	282	2.23	3.915	3.439	7.21	8.174	10.488	4.212	3.46	3.86	3.899	4.683	4.351	9.918	10.435	10.285	25.372	26.471	35.124	6.624	6.212	9.217	10.471	13.357
ENSG00000110066	11	KMT5B	596	917	1042	725	1086	1338	854	867	1037	1212	1107	1249	2069	1948	1291	1332	1561	1672	1337	1667	1277	2070	2005	1850	35.922	42.236	41.669	53.34	55.133	58.961	38.263	41.662	43.038	41.455	41.475	43.822	66.625	63.525	59.279	73.308	72.75	75.68	54.335	61.642	56.858	85.672	81.154
ENSG00000112183	6	RBM24	338	320	492	250	363	511	54	80	88	83	90	79	169	177	106	72	46	52	82	76	101	297	275	310	20.372	14.739	19.675	18.393	18.428	22.518	2.419	3.844	3.652	2.839	3.372	2.772	5.442	5.772	4.867	3.963	2.144	2.354	3.332	2.81	4.497	12.292	11.131
ENSG00000123364	12	HOXC13	142	169	212	87	151	210	33	26	24	38	31	36	307	315	183	366	445	445	236	250	197	523	549	502	8.559	7.784	8.478	6.401	7.666	9.254	1.479	1.249	0.996	1.3	1.161	1.263	9.886	10.272	8.403	20.143	20.739	20.142	9.591	9.244	8.771	21.646	22.221
ENSG00000115109	2	EPB41L5	190	266	329	213	271	309	162	126	147	169	167	198	66	69	31	178	207	210	188	228	184	196	208	180	11.452	12.252	13.157	15.671	13.758	13.617	7.258	6.055	6.101	5.78	6.257	6.947	2.125	2.25	1.423	9.796	9.647	9.505	7.64	8.431	8.192	8.112	8.419
ENSG00000123843	1	C4BPB	28	27	27	15	26	23	52	40	72	67	54	92	63	98	57	541	716	445	893	933	519	70	73	51	1.688	1.244	1.08	1.104	1.32	1.014	2.33	1.922	2.988	2.292	2.023	3.228	2.029	3.196	2.617	29.775	33.369	20.142	36.291	34.5	23.108	2.897	2.955
ENSG00000177663	22	IL17RA	130	196	241	140	241	273	429	424	491	596	545	542	878	900	664	352	544	649	716	948	835	500	584	467	7.835	9.028	9.638	10.3	12.235	12.03	19.221	20.374	20.378	20.385	20.419	19.017	28.273	29.349	30.489	19.373	25.353	29.376	29.098	35.055	37.178	20.694	23.638
ENSG00000168672	8	FAM84B	1	2	2	17	30	27	51	57	65	67	82	72	234	207	123	11	26	27	91	109	96	15	26	19	0.06	0.092	0.08	1.251	1.523	1.19	2.285	2.739	2.698	2.292	3.072	2.526	7.535	6.75	5.648	0.605	1.212	1.222	3.698	4.031	4.274	0.621	1.052
ENSG00000187840	8	EIF4EBP1	1974	2191	2561	3317	4411	5512	1604	1335	1883	2360	2111	2608	9196	9421	7268	3270	3653	4392	7047	7286	6363	4929	4702	5488	118.977	100.916	102.414	244.039	223.934	242.894	71.866	64.151	78.149	80.72	79.091	91.504	296.125	307.224	333.725	179.969	170.247	198.797	286.384	269.422	283.309	203.999	190.318
ENSG00000144895	3	EIF2A	1655	2085	2229	1346	1912	2008	2842	2565	3233	4114	3516	3854	5018	5146	3644	3086	3443	3893	3690	3909	3313	3756	3974	3819	99.75	96.033	89.137	99.028	97.067	88.485	127.334	123.256	134.177	140.714	131.73	135.221	161.587	167.814	167.322	169.842	160.46	176.21	149.959	144.547	147.509	155.451	160.851
ENSG00000198146	15	ZNF770	946	1654	1847	1430	2278	2970	3028	2560	3290	4071	3572	3875	6353	6055	3999	2637	3043	3292	3790	4723	3348	3734	4321	3883	57.017	76.182	73.861	105.208	115.648	130.877	135.667	123.016	136.543	139.243	133.828	135.958	204.576	197.457	183.622	145.131	141.818	149.007	154.022	174.647	149.068	154.541	174.896
ENSG00000155330	16	C16orf87	462	681	841	345	488	673	432	394	445	610	541	553	435	456	311	492	566	629	366	421	325	355	394	328	27.846	31.366	33.631	25.382	24.774	29.657	19.355	18.933	18.469	20.864	20.269	19.403	14.008	14.87	14.28	27.078	26.378	28.471	14.874	15.568	14.47	14.693	15.947
ENSG00000128591	7	FLNC	1709	3329	4103	1698	3280	3881	9176	9840	11860	13014	13588	15359	13938	11943	8483	2978	4909	6290	13974	20075	15618	10223	11912	10692	103.005	153.331	164.078	124.926	166.516	171.022	411.124	472.842	492.218	445.126	509.088	538.886	448.825	389.468	389.514	163.898	228.782	284.706	567.892	742.333	695.382	423.104	482.149
ENSG00000165591	X	FAAH2	22	17	28	31	40	28	7	3	1	12	8	5	254	215	166	102	145	112	125	146	124	258	308	258	1.326	0.783	1.12	2.281	2.031	1.234	0.314	0.144	0.042	0.41	0.3	0.175	8.179	7.011	7.622	5.614	6.758	5.069	5.08	5.399	5.521	10.678	12.467
ENSG00000135776	1	ABCB10	514	738	667	301	513	474	666	562	761	806	732	825	373	361	226	178	230	210	403	387	339	313	366	307	30.98	33.992	26.673	22.145	26.044	20.887	29.84	27.006	31.583	27.568	27.425	28.946	12.011	11.772	10.377	9.796	10.719	9.505	16.378	14.31	15.094	12.954	14.814
ENSG00000136868	9	SLC31A1	1837	2424	2734	2129	3621	3995	1647	1617	1579	2374	2059	1967	5406	5631	4033	1845	2730	2526	4555	5953	4540	1654	1983	1594	110.72	111.647	109.332	156.635	183.828	176.045	73.793	77.702	65.532	81.199	77.142	69.014	174.081	183.63	185.183	101.542	127.231	114.335	185.111	220.13	202.141	68.455	80.264
ENSG00000068323	X	TFE3	769	1237	1446	926	1319	1991	1330	1414	1858	1980	1895	2311	3979	4055	2670	2004	2543	3065	3247	3693	3017	3507	3381	3576	46.349	56.975	57.825	68.128	66.962	87.736	59.59	67.947	77.111	67.723	70.998	81.084	128.13	132.236	122.598	110.293	118.516	138.732	131.955	136.56	134.33	145.146	136.849
ENSG00000213995	13	NAXD	513	649	799	675	906	1223	638	669	708	875	764	867	1971	1859	1428	1025	1259	1268	1236	1359	1154	1609	1725	1671	30.92	29.892	31.952	49.661	45.995	53.893	28.585	32.147	29.384	29.928	28.624	30.42	63.469	60.623	65.569	56.412	58.675	57.394	50.23	50.253	51.381	66.592	69.821
ENSG00000169251	3	NMD3	1475	1872	2005	1285	1858	1976	2374	1786	2591	3179	2615	3050	4564	4714	3323	3209	3513	3657	3386	3660	2641	4005	4065	3590	88.901	86.223	80.179	94.54	94.325	87.075	106.365	85.823	107.533	108.733	97.974	107.012	146.968	153.726	152.582	176.611	163.722	165.528	137.604	135.339	117.589	165.757	164.534
ENSG00000181789	3	COPG1	3079	4394	5079	2398	3638	4274	5475	5526	6143	7149	6873	6862	11663	11699	8803	5579	7497	8525	7376	9120	7792	7760	8794	8582	185.578	202.384	203.108	176.426	184.691	188.34	245.303	265.541	254.949	244.522	257.504	240.76	375.566	381.511	404.207	307.047	349.395	385.87	299.755	337.239	346.934	321.167	355.945
ENSG00000180440	13	SERTM1	67	111	104	33	39	56	2	0	1	1	0	0	0	0	1	6	3	2	2	0	3	0	0	0	4.038	5.113	4.159	2.428	1.98	2.468	0.09	0	0.042	0.034	0	0	0	0	0.046	0.33	0.14	0.091	0.081	0	0.134	0	0
ENSG00000107819	10	SFXN3	823	1144	1101	679	1070	1063	1509	1467	1730	2154	1905	2072	2950	2859	1666	1487	1662	1720	1916	2135	1593	2070	2192	1837	49.604	52.692	44.029	49.956	54.321	46.843	67.61	70.494	71.799	73.675	71.373	72.698	94.994	93.234	76.498	81.839	77.457	77.853	77.865	78.948	70.927	85.672	88.723
ENSG00000180921	8	FAM83H	1924	3034	3360	1475	2579	3248	4479	4095	4770	5956	5502	6380	9973	10560	7440	3970	5883	7861	7790	9667	8524	6300	7437	7276	115.964	139.744	134.365	108.519	130.928	143.128	200.678	196.777	197.966	203.717	206.138	223.849	321.146	344.367	341.623	218.494	274.175	355.815	316.579	357.466	379.526	260.741	301.019
ENSG00000169359	3	SLC33A1	252	320	310	248	328	479	635	554	505	880	706	631	1490	1593	1154	728	956	774	936	1132	1030	1066	1136	1014	15.189	14.739	12.397	18.246	16.652	21.108	28.451	26.621	20.959	30.099	26.451	22.139	47.98	51.949	52.988	40.066	44.554	35.034	38.038	41.859	45.86	44.119	45.981
ENSG00000181690	8	PLAG1	109	130	158	83	133	180	275	313	328	362	396	389	41	43	21	10	16	14	28	35	20	51	47	32	6.57	5.988	6.318	6.106	6.752	7.932	12.321	15.041	13.613	12.382	14.837	13.648	1.32	1.402	0.964	0.55	0.746	0.634	1.138	1.294	0.89	2.111	1.902
ENSG00000273760	10	AC245041.1	30	60	76	55	95	73	420	383	693	606	573	839	1166	1078	508	112	173	196	465	753	445	597	628	475	1.808	2.764	3.039	4.046	4.823	3.217	18.818	18.404	28.761	20.727	21.468	29.437	37.547	35.154	23.326	6.164	8.063	8.872	18.897	27.844	19.813	24.708	25.419
ENSG00000105173	19	CCNE1	302	431	482	178	262	226	407	428	606	482	507	621	119	131	72	81	82	98	111	145	106	134	123	118	18.202	19.851	19.275	13.096	13.301	9.959	18.235	20.567	25.15	16.486	18.995	21.788	3.832	4.272	3.306	4.458	3.822	4.436	4.511	5.362	4.72	5.546	4.979
ENSG00000198888	MT	MT-ND1	21685	29508	38455	8127	12458	10425	16076	16038	15306	20482	16871	12719	3560	5349	3406	6244	6985	5438	5122	6247	4037	2680	4407	3685	1307	1359.11	1537.8	597.922	632.457	459.392	720.274	770.674	635.235	700.558	632.088	446.259	114.637	174.434	156.393	343.646	325.534	246.142	208.154	231.002	179.745	110.918	178.377
ENSG00000206077	5	ZDHHC11B	8	8	13	11	14	16	11	16	15	35	19	26	28	27	23	126	170	187	58	70	80	69	95	95	0.482	0.368	0.52	0.809	0.711	0.705	0.493	0.769	0.623	1.197	0.712	0.912	0.902	0.88	1.056	6.935	7.923	8.464	2.357	2.588	3.562	2.856	3.845
ENSG00000104450	8	SPAG1	123	174	239	178	220	316	537	409	377	792	569	468	1199	1165	727	270	331	363	563	628	607	975	1012	949	7.413	8.014	9.558	13.096	11.169	13.925	24.06	19.654	15.646	27.089	21.318	16.42	38.61	37.991	33.382	14.86	15.426	16.431	22.88	23.222	27.026	40.353	40.962
ENSG00000144278	2	GALNT13	209	329	308	202	322	301	67	46	36	71	44	39	16	16	8	4	13	10	51	65	18	8	13	5	12.597	15.153	12.317	14.862	16.347	13.264	3.002	2.21	1.494	2.428	1.649	1.368	0.515	0.522	0.367	0.22	0.606	0.453	2.073	2.404	0.801	0.331	0.526
ENSG00000070159	9	PTPN3	447	692	776	286	468	435	397	442	447	557	537	527	342	297	167	168	200	171	338	346	201	185	230	171	26.942	31.873	31.032	21.042	23.759	19.169	17.787	21.239	18.552	19.051	20.119	18.49	11.013	9.685	7.668	9.246	9.321	7.74	13.736	12.794	8.949	7.657	9.309
ENSG00000100065	22	CARD10	828	1055	1066	576	707	656	505	455	453	641	533	505	1043	1043	419	45	71	56	248	268	171	448	426	308	49.905	48.592	42.629	42.378	35.892	28.908	22.626	21.864	18.801	21.925	19.969	17.718	33.586	34.013	19.239	2.477	3.309	2.535	10.079	9.91	7.614	18.542	17.243
ENSG00000119801	2	YPEL5	185	223	184	343	436	495	391	377	354	459	449	446	1129	1213	696	897	989	818	791	998	779	1254	1307	1083	11.15	10.271	7.358	25.235	22.134	21.813	17.518	18.116	14.692	15.699	16.822	15.648	36.356	39.557	31.958	49.368	46.092	37.025	32.146	36.904	34.685	51.9	52.902
ENSG00000100139	22	MICALL1	464	718	892	426	717	895	1808	1891	2072	2543	2386	2453	2206	2368	1358	445	593	843	1970	2295	1859	720	813	692	27.966	33.07	35.671	31.342	36.4	39.439	81.006	90.868	85.993	86.98	89.394	86.066	71.037	77.222	62.355	24.491	27.637	38.157	80.059	84.864	82.771	29.799	32.907
ENSG00000009950	7	MLXIPL	15	22	14	52	72	61	2	1	3	1	1	3	443	403	263	242	389	167	556	606	514	162	252	146	0.904	1.013	0.56	3.826	3.655	2.688	0.09	0.048	0.125	0.034	0.037	0.105	14.265	13.142	12.076	13.319	18.129	7.559	22.595	22.409	22.886	6.705	10.2
ENSG00000162520	1	SYNC	1124	1667	1920	870	1279	1585	583	612	475	691	676	445	910	1158	604	194	223	331	933	1255	917	490	569	531	67.746	76.781	76.78	64.008	64.931	69.845	26.121	29.408	19.714	23.635	25.327	15.613	29.303	37.763	27.734	10.677	10.393	14.982	37.916	46.407	40.829	20.28	23.031
ENSG00000011201	X	ANOS1	880	1468	1564	721	1071	1063	299	301	222	414	398	252	772	660	397	103	149	168	892	1062	852	579	724	485	53.039	67.615	62.544	53.046	54.372	46.843	13.396	14.464	9.214	14.16	14.911	8.842	24.86	21.523	18.229	5.669	6.944	7.604	36.25	39.271	37.935	23.963	29.305
ENSG00000013619	X	MAMLD1	404	636	553	471	648	681	189	219	258	364	338	407	2010	1874	1299	661	849	696	819	938	879	1540	1764	1573	24.35	29.294	22.114	34.653	32.897	30.009	8.468	10.524	10.708	12.45	12.663	14.28	64.725	61.112	59.646	36.379	39.567	31.503	33.283	34.685	39.137	63.737	71.399
ENSG00000185697	8	MYBL1	1265	2017	2422	727	1142	1303	620	683	976	863	895	890	1330	1126	734	360	423	539	610	687	594	938	867	967	76.244	92.901	96.855	53.487	57.976	57.419	27.779	32.82	40.506	29.518	33.532	31.227	42.828	36.719	33.703	19.813	19.714	24.397	24.79	25.404	26.448	38.821	35.093
ENSG00000139514	13	SLC7A1	3723	5010	5248	4431	7361	8170	9220	7852	6909	12098	10209	7985	20861	20739	13713	12094	16525	14128	13596	17438	14110	14305	16884	13645	224.393	230.756	209.866	325.999	373.697	360.022	413.095	377.312	286.74	413.795	382.49	280.162	671.756	676.31	629.66	665.609	770.142	639.48	552.53	644.822	628.24	592.048	683.395
ENSG00000142794	1	NBPF3	84	115	136	61	124	127	50	46	70	76	71	78	25	33	12	10	12	19	58	67	44	54	54	48	5.063	5.297	5.439	4.488	6.295	5.596	2.24	2.21	2.905	2.599	2.66	2.737	0.805	1.076	0.551	0.55	0.559	0.86	2.357	2.478	1.959	2.235	2.186
ENSG00000011638	16	TMEM159	191	229	305	351	417	527	238	259	250	334	294	348	218	228	201	102	116	142	208	233	226	104	116	86	11.512	10.548	12.197	25.824	21.17	23.223	10.663	12.446	10.376	11.424	11.015	12.21	7.02	7.435	9.229	5.614	5.406	6.427	8.453	8.616	10.063	4.304	4.695
ENSG00000159459	15	UBR1	563	857	987	532	819	891	1527	1345	1699	2206	2076	1948	2305	2003	1393	1072	1309	1385	1702	1939	1719	1476	1574	1551	33.933	39.473	39.47	39.14	41.578	39.263	68.416	64.631	70.513	75.453	77.779	68.348	74.224	65.319	63.962	58.999	61.005	62.69	69.168	71.7	76.537	61.088	63.709
ENSG00000119844	2	AFTPH	338	494	550	338	534	661	575	583	684	873	740	873	1325	1468	869	728	724	805	916	1023	927	1082	1141	1077	20.372	22.753	21.994	24.867	27.11	29.128	25.762	28.015	28.388	29.86	27.725	30.63	42.667	47.872	39.902	40.066	33.742	36.437	37.225	37.828	41.274	44.781	46.183
ENSG00000183671	2	GPR1	40	62	78	149	305	375	394	426	360	528	596	394	360	496	219	18	34	41	760	1095	927	36	37	30	2.411	2.856	3.119	10.962	15.484	16.525	17.653	20.471	14.941	18.06	22.33	13.824	11.593	16.175	10.056	0.991	1.585	1.856	30.886	40.491	41.274	1.49	1.498
ENSG00000204642	6	HLA-F	12	25	48	28	31	30	126	84	68	104	106	78	396	377	278	136	180	213	376	400	436	72	73	80	0.723	1.151	1.92	2.06	1.574	1.322	5.645	4.036	2.822	3.557	3.971	2.737	12.752	12.294	12.765	7.485	8.389	9.641	15.28	14.791	19.413	2.98	2.955
ENSG00000168827	3	GFM1	1574	2292	2511	922	1544	1572	2138	2050	2550	2538	2158	2404	3536	3552	2422	2448	2798	2981	2476	2724	2212	3039	2998	3059	94.868	105.568	100.414	67.834	78.384	69.272	95.792	98.509	105.831	86.809	80.852	84.347	113.865	115.833	111.211	134.729	130.4	134.93	100.623	100.728	98.488	125.777	121.347
ENSG00000127423	1	AUNIP	171	280	285	252	363	467	198	213	227	303	244	275	1228	1236	874	318	344	446	625	752	715	556	645	725	10.307	12.897	11.397	18.54	18.428	20.579	8.871	10.235	9.421	10.364	9.142	9.649	39.543	40.307	40.131	17.502	16.032	20.187	25.399	27.807	31.835	23.011	26.107
ENSG00000175161	3	CADM2	21	35	33	29	31	58	2	4	3	9	6	8	108	93	85	257	356	393	144	176	204	123	157	169	1.266	1.612	1.32	2.134	1.574	2.556	0.09	0.192	0.125	0.308	0.225	0.281	3.478	3.033	3.903	14.144	16.591	17.788	5.852	6.508	9.083	5.091	6.355
ENSG00000135930	2	EIF4E2	2463	2793	2880	1182	1660	1603	3455	2847	3330	4169	3493	3783	1454	1300	1002	1001	1040	961	1122	1255	897	1347	1269	1103	148.45	128.643	115.17	86.962	84.273	70.638	154.799	136.807	138.203	142.595	130.869	132.73	46.821	42.394	46.009	55.091	48.469	43.498	45.597	46.407	39.938	55.749	51.364
ENSG00000030110	6	BAK1	451	532	707	514	652	928	614	510	692	951	803	978	1441	1589	1204	1595	1647	1799	1217	1217	1247	1543	1445	1613	27.183	24.503	28.273	37.816	33.1	40.894	27.51	24.507	28.72	32.528	30.085	34.314	46.402	51.818	55.284	87.783	76.758	81.429	49.458	45.002	55.522	63.861	58.488
ENSG00000196305	9	IARS	6800	9610	10719	8223	12697	14066	7372	6469	8444	10252	9023	10977	18250	16290	11996	7090	8559	9664	14675	17810	13520	7599	7890	7176	409.85	442.629	428.649	604.985	644.59	619.838	330.297	310.855	350.446	350.655	338.055	385.139	587.678	531.226	550.82	390.207	398.889	437.425	596.38	658.578	601.97	314.503	319.355
ENSG00000112877	5	CEP72	246	356	386	232	301	312	486	486	522	672	588	609	1171	1142	672	366	449	471	652	815	597	654	706	646	14.827	16.397	15.436	17.069	15.281	13.749	21.775	23.354	21.664	22.985	22.03	21.367	37.708	37.241	30.856	20.143	20.925	21.319	26.497	30.137	26.581	27.067	28.576
ENSG00000212907	MT	MT-ND4L	10004	13196	15922	3686	6206	5880	12256	10570	11232	10392	8515	6616	1721	2298	1514	3671	5129	2816	2263	3135	1950	1617	2480	1914	602.962	607.797	636.715	271.187	315.061	259.11	549.121	507.92	466.155	355.444	319.023	232.129	55.419	74.939	69.518	202.038	239.035	127.462	91.966	115.926	86.823	66.924	100.38
ENSG00000074181	19	NOTCH3	1079	2274	3662	575	1149	1355	3239	4299	4149	4307	4902	4814	1223	1400	543	61	135	104	777	1123	695	125	201	142	65.034	104.739	146.442	42.304	58.331	59.71	145.121	206.58	172.193	147.315	183.658	168.904	39.382	45.655	24.933	3.357	6.292	4.707	31.577	41.526	30.944	5.173	8.136
ENSG00000104064	15	GABPB1	612	728	913	679	941	1427	815	721	1024	1065	963	1107	2423	2435	2070	1944	1962	2511	1831	2006	1858	2443	2367	2564	36.887	33.531	36.511	49.956	47.772	62.883	36.515	34.646	42.498	36.427	36.08	38.84	78.024	79.407	95.048	106.991	91.438	113.656	74.41	74.178	82.726	101.11	95.806
ENSG00000003056	12	M6PR	2453	3255	3700	1581	2436	2760	4209	3824	4588	5281	4809	5243	2213	2445	1697	2368	3272	3331	2135	2493	2077	1806	1991	1816	147.847	149.923	147.962	116.318	123.669	121.623	188.581	183.755	190.413	180.629	180.174	183.956	71.262	79.733	77.921	130.326	152.49	150.772	86.765	92.186	92.477	74.746	80.587
ENSG00000171903	19	CYP4F11	11	19	36	11	16	39	16	30	31	28	35	44	235	217	164	203	328	296	270	322	210	20	30	40	0.663	0.875	1.44	0.809	0.812	1.719	0.717	1.442	1.287	0.958	1.311	1.544	7.567	7.076	7.53	11.172	15.286	13.398	10.973	11.907	9.35	0.828	1.214
ENSG00000110092	11	CCND1	186	275	262	153	270	367	1661	1389	2797	3516	2569	4573	842	947	432	1978	2559	3494	1097	1190	705	849	875	716	11.211	12.666	10.477	11.257	13.707	16.172	74.42	66.746	116.082	120.26	96.25	160.448	27.114	30.882	19.836	108.862	119.261	158.15	44.581	44.004	31.39	35.138	35.416
ENSG00000163624	4	CDS1	17	26	23	26	33	29	177	141	197	204	224	204	290	314	159	13	15	12	174	161	104	84	93	108	1.025	1.198	0.92	1.913	1.675	1.278	7.93	6.775	8.176	6.978	8.392	7.158	9.338	10.24	7.301	0.715	0.699	0.543	7.071	5.953	4.631	3.477	3.764
ENSG00000164695	8	CHMP4C	90	153	158	124	163	231	180	167	212	250	199	235	685	638	404	236	250	319	481	551	428	401	367	312	5.424	7.047	6.318	9.123	8.275	10.179	8.065	8.025	8.799	8.551	7.456	8.245	22.058	20.806	18.55	12.989	11.651	14.439	19.547	20.375	19.056	16.596	14.855
ENSG00000169508	13	GPR183	2694	2490	2181	881	986	822	89	62	25	97	66	30	1	0	0	3	0	0	0	1	0	0	3	0	162.373	114.687	87.217	64.817	50.056	36.223	3.988	2.979	1.038	3.318	2.473	1.053	0.032	0	0	0.165	0	0	0	0.037	0	0	0.121
ENSG00000071564	19	TCF3	2215	3301	3992	1604	2376	2646	3244	2982	3726	4185	3693	4519	2853	2664	1677	847	1190	1282	2237	2506	1974	2470	2294	2240	133.503	152.041	159.639	118.01	120.623	116.6	145.345	143.294	154.638	143.142	138.362	158.554	91.871	86.874	77.003	46.616	55.46	58.028	90.91	92.667	87.891	102.227	92.852
ENSG00000170891	4	CYTL1	0	0	1	0	0	0	0	0	0	0	0	0	3	3	4	0	0	0	179	166	218	0	0	0	0	0	0.04	0	0	0	0	0	0	0	0	0	0.097	0.098	0.184	0	0	0	7.274	6.138	9.706	0	0
ENSG00000136274	7	NACAD	209	353	331	75	103	83	127	146	182	151	151	159	111	108	39	8	4	12	72	51	42	57	54	46	12.597	16.259	13.237	5.518	5.229	3.658	5.69	7.016	7.553	5.165	5.657	5.579	3.574	3.522	1.791	0.44	0.186	0.543	2.926	1.886	1.87	2.359	2.186
ENSG00000128590	7	DNAJB9	149	173	275	696	902	1749	208	190	222	262	277	246	2636	3209	2670	874	1158	1396	1370	1671	2217	1808	1982	2491	8.981	7.968	10.997	51.206	45.792	77.072	9.319	9.13	9.214	8.961	10.378	8.631	84.883	104.647	122.598	48.102	53.968	63.188	55.676	61.79	98.711	74.829	80.223
ENSG00000107077	9	KDM4C	245	288	353	274	405	422	313	352	384	534	505	511	1057	1064	662	551	611	602	692	858	740	628	647	627	14.767	13.265	14.116	20.159	20.561	18.596	14.024	16.915	15.937	18.265	18.92	17.929	34.037	34.698	30.397	30.325	28.475	27.249	28.122	31.727	32.948	25.991	26.188
ENSG00000163577	3	EIF5A2	179	244	311	121	242	318	360	270	340	484	395	447	819	902	600	632	739	823	703	869	780	747	800	757	10.789	11.238	12.437	8.902	12.286	14.013	16.13	12.974	14.111	16.555	14.799	15.683	26.373	29.415	27.55	34.783	34.441	37.252	28.569	32.134	34.729	30.916	32.381
ENSG00000141682	18	PMAIP1	585	697	650	943	1312	1922	673	603	697	864	800	809	2500	2767	2194	687	744	894	2056	2356	2125	1330	1333	1598	35.259	32.103	25.993	69.379	66.606	84.696	30.153	28.976	28.927	29.552	29.973	28.385	80.504	90.233	100.742	37.81	34.674	40.465	83.554	87.12	94.614	55.045	53.954
ENSG00000121766	1	ZCCHC17	1670	1770	2071	1057	1328	1600	1193	1011	1344	1529	1487	1737	1177	1078	818	642	646	664	1004	1017	864	999	891	978	100.654	81.525	82.819	77.766	67.419	70.506	53.452	48.582	55.779	52.297	55.712	60.944	37.901	35.154	37.56	35.333	30.107	30.055	40.802	37.607	38.469	41.346	36.064
ENSG00000244754	13	N4BP2L2	475	658	718	561	846	1092	856	858	889	1129	1043	1101	2076	1889	1342	988	1120	1172	1424	1769	1351	1319	1382	1278	28.629	30.307	28.713	41.274	42.949	48.121	38.352	41.229	36.896	38.616	39.077	38.63	66.85	61.601	61.621	54.376	52.197	53.049	57.87	65.414	60.152	54.59	55.938
ENSG00000111252	12	SH2B3	58	143	194	112	158	196	358	330	445	613	504	638	770	770	577	99	133	192	515	672	491	78	153	133	3.496	6.586	7.758	8.24	8.021	8.637	16.04	15.857	18.469	20.967	18.883	22.385	24.795	25.11	26.494	5.449	6.198	8.691	20.929	24.849	21.861	3.228	6.193
ENSG00000111667	12	USP5	4537	5628	6519	3506	4859	5254	6321	5933	6829	7548	7735	8585	4146	4019	3040	2897	3304	3134	3812	3984	3569	3429	2995	3132	273.454	259.221	260.693	257.944	246.677	231.525	283.208	285.098	283.42	258.169	289.799	301.213	133.507	131.062	139.588	159.44	153.982	141.855	154.917	147.32	158.908	141.918	121.225
ENSG00000171840	12	NINJ2	637	771	885	416	607	604	398	378	449	524	529	538	341	461	226	225	280	275	250	257	218	238	304	266	38.393	35.512	35.391	30.606	30.816	26.616	17.832	18.164	18.635	17.923	19.819	18.876	10.981	15.033	10.377	12.383	13.049	12.447	10.16	9.503	9.706	9.85	12.305
ENSG00000164379	6	FOXQ1	798	1234	1354	848	1280	1638	412	419	490	499	479	534	1349	1241	773	2645	2926	2125	1287	1266	906	2170	2183	1971	48.097	56.837	54.146	62.389	64.982	72.181	18.459	20.134	20.336	17.068	17.946	18.736	43.44	40.47	35.494	145.571	136.365	96.185	52.303	46.814	40.339	89.811	88.359
ENSG00000138678	4	GPAT3	169	192	225	230	265	352	174	137	202	242	215	360	705	627	544	738	819	830	411	402	337	503	465	449	10.186	8.843	8.998	16.922	13.453	15.511	7.796	6.583	8.383	8.277	8.055	12.631	22.702	20.447	24.979	40.617	38.169	37.569	16.703	14.865	15.005	20.818	18.821
ENSG00000036257	2	CUL3	1997	2891	3418	1388	2182	2353	2342	2134	2725	3161	2706	3079	1674	1445	811	1023	1355	1483	1437	1657	947	1154	1234	989	120.363	133.157	136.685	102.118	110.774	103.688	104.932	102.545	113.094	108.118	101.383	108.03	53.905	47.122	37.239	56.302	63.149	67.126	58.398	61.273	42.165	47.761	49.947
ENSG00000160999	7	SH2B2	117	151	169	82	105	87	32	27	29	38	37	39	21	20	7	17	28	13	26	9	7	23	30	21	7.052	6.955	6.758	6.033	5.331	3.834	1.434	1.297	1.204	1.3	1.386	1.368	0.676	0.652	0.321	0.936	1.305	0.588	1.057	0.333	0.312	0.952	1.214
ENSG00000143811	1	PYCR2	578	690	760	584	916	1063	654	606	711	834	811	923	2154	2130	1554	972	1210	1188	1798	1780	1553	1285	1359	1377	34.837	31.781	30.392	42.966	46.503	46.843	29.302	29.12	29.508	28.526	30.385	32.384	69.362	69.46	71.355	53.495	56.392	53.773	73.069	65.821	69.146	53.183	55.007
ENSG00000197415	3	VEPH1	18	22	20	14	28	18	9	6	8	10	7	7	240	247	149	165	144	109	109	156	89	357	444	306	1.085	1.013	0.8	1.03	1.421	0.793	0.403	0.288	0.332	0.342	0.262	0.246	7.728	8.055	6.842	9.081	6.711	4.934	4.43	5.769	3.963	14.775	17.971
ENSG00000198223	X	CSF2RA	3	5	7	19	28	38	1	0	1	0	0	0	55	44	24	146	178	282	70	73	64	15	28	27	0.181	0.23	0.28	1.398	1.421	1.675	0.045	0	0.042	0	0	0	1.771	1.435	1.102	8.035	8.296	12.764	2.845	2.699	2.85	0.621	1.133
ENSG00000089876	10	DHX32	472	634	662	562	900	900	1761	1644	2240	2331	2228	2481	1645	1653	1159	992	1176	1192	1572	1624	1296	1209	1288	1210	28.448	29.202	26.473	41.348	45.69	39.66	78.9	78.999	92.965	79.729	83.474	87.048	52.971	53.905	53.218	54.596	54.807	53.954	63.885	60.052	57.704	50.037	52.133
ENSG00000131470	17	PSMC3IP	781	1058	1279	711	925	1001	958	944	937	1257	1249	1118	932	975	588	298	379	443	717	755	635	495	579	569	47.073	48.731	51.147	52.31	46.96	44.11	42.922	45.362	38.888	42.994	46.795	39.226	30.012	31.795	26.999	16.401	17.663	20.052	29.138	27.918	28.273	20.487	23.436
ENSG00000120053	10	GOT1	1440	1681	1978	2180	3044	3956	1106	1043	1277	1404	1266	1451	4162	3878	3294	2283	2677	3164	5585	5645	5675	2285	1905	2113	86.792	77.425	79.1	160.388	154.535	174.327	49.554	50.119	52.999	48.022	47.432	50.91	134.023	126.464	151.251	125.648	124.761	143.213	226.97	208.741	252.676	94.57	77.107
ENSG00000244509	22	APOBEC3C	56	72	90	29	56	41	26	33	36	36	45	34	35	33	14	5	5	8	18	23	12	135	146	120	3.375	3.316	3.599	2.134	2.843	1.807	1.165	1.586	1.494	1.231	1.686	1.193	1.127	1.076	0.643	0.275	0.233	0.362	0.732	0.85	0.534	5.587	5.909
ENSG00000119630	14	PGF	28	35	19	132	185	388	99	63	125	193	192	269	692	601	627	400	395	497	549	568	648	633	552	671	1.688	1.612	0.76	9.712	9.392	17.098	4.436	3.027	5.188	6.601	7.193	9.438	22.283	19.599	28.79	22.015	18.409	22.496	22.311	21.004	28.852	26.198	22.343
ENSG00000026508	11	CD44	12064	16972	18682	8738	13817	13673	14272	12980	19226	18727	17162	22342	12575	12529	9322	5545	7084	7817	11818	13031	10966	7432	7428	7285	727.123	781.716	747.087	642.874	701.449	602.52	639.447	623.728	797.925	640.531	642.991	783.891	404.934	408.577	428.038	305.176	330.147	353.824	480.274	481.86	488.255	307.592	300.655
ENSG00000227467	11	LINC01537	334	517	396	408	575	440	906	853	722	1250	1007	923	38	75	29	51	86	75	135	128	84	45	51	42	20.131	23.813	15.836	30.017	29.191	19.389	40.593	40.989	29.965	42.754	37.728	32.384	1.224	2.446	1.332	2.807	4.008	3.395	5.486	4.733	3.74	1.862	2.064
ENSG00000133313	18	CNDP2	756	1131	1329	685	1035	1163	1627	1516	2025	2166	1966	2177	3053	2930	2322	1212	1521	1896	2471	2848	2447	2137	2086	2034	45.566	52.093	53.146	50.397	52.544	51.249	72.897	72.848	84.042	74.085	73.658	76.382	98.311	95.549	106.619	66.704	70.886	85.819	100.419	105.313	108.951	88.445	84.433
ENSG00000004799	7	PDK4	16753	22746	25990	10232	14279	13361	2413	1685	1117	3702	2409	1612	2773	2590	1819	4877	6387	4350	4329	5370	3116	6802	8133	6139	1009.74	1047.66	1039.33	752.791	724.904	588.771	108.113	80.969	46.358	126.622	90.256	56.559	89.295	84.461	83.523	268.412	297.664	196.896	175.927	198.572	138.738	281.518	329.19
ENSG00000163602	3	RYBP	516	687	718	455	628	915	568	477	568	721	626	721	1597	1672	1046	1298	1551	1691	1156	1280	1142	1356	1531	1474	31.1	31.643	28.713	33.475	31.882	40.321	25.449	22.921	23.573	24.661	23.454	25.297	51.426	54.525	48.029	71.437	72.284	76.54	46.979	47.332	50.847	56.121	61.969
ENSG00000163605	3	PPP4R2	885	1303	1618	746	1163	1512	1390	1305	1558	1986	1667	1780	2693	2826	1880	2117	2441	2737	2033	2341	2004	2500	2638	2558	53.341	60.015	64.703	54.885	59.042	66.628	62.278	62.709	64.661	67.928	62.456	62.453	86.719	92.157	86.324	116.512	113.762	123.886	82.619	86.565	89.227	103.469	106.775
ENSG00000140299	15	BNIP2	925	1448	1601	1069	1614	2161	2705	2389	2711	3930	3405	3462	4520	4287	2723	1967	2371	2567	2971	3513	2769	2237	2568	2251	55.752	66.694	64.023	78.649	81.938	95.227	121.196	114.799	112.513	134.42	127.572	121.468	145.551	139.801	125.032	108.256	110.5	116.191	120.739	129.904	123.288	92.584	103.942
ENSG00000078369	1	GNB1	7557	10066	11535	5688	8703	9427	13348	12345	14120	16737	15576	15961	11273	11381	7516	5377	6253	6598	9633	10781	8880	13983	13502	12808	455.476	463.632	461.281	418.479	441.826	415.414	598.047	593.214	586.014	572.466	583.57	560.008	363.008	371.14	345.112	295.93	291.419	298.648	391.477	398.66	395.377	578.721	546.505
ENSG00000167034	8	NKX3-1	72	88	132	119	162	219	105	72	103	160	98	131	388	366	283	361	400	603	526	593	604	274	307	296	4.34	4.053	5.279	8.755	8.224	9.651	4.704	3.46	4.275	5.473	3.672	4.596	12.494	11.935	12.995	19.868	18.642	27.294	21.376	21.928	26.893	11.34	12.426
ENSG00000175793	1	SFN	1178	1323	1508	706	947	1118	2665	2387	2644	3306	3111	3164	3507	3675	2688	772	821	965	2085	2086	1796	1771	1520	1678	71.001	60.936	60.304	51.942	48.076	49.266	119.403	114.703	109.732	113.077	116.557	111.012	112.931	119.844	123.425	42.488	38.262	43.679	84.733	77.136	79.966	73.297	61.523
ENSG00000184378	3	ACTRT3	42	54	62	148	220	496	68	57	69	92	83	73	1017	1003	944	677	695	1084	554	622	888	904	852	1041	2.531	2.487	2.479	10.889	11.169	21.857	3.047	2.739	2.864	3.147	3.11	2.561	32.749	32.708	43.346	37.26	32.39	49.065	22.514	23	39.538	37.414	34.485
ENSG00000006468	7	ETV1	51	66	83	110	123	182	252	152	223	605	439	418	551	508	385	152	198	168	223	273	206	410	447	382	3.074	3.04	3.319	8.093	6.244	8.02	11.291	7.304	9.255	20.693	16.448	14.666	17.743	16.566	17.678	8.366	9.228	7.604	9.063	10.095	9.172	16.969	18.093
ENSG00000198203	2	SULT1C2	1	1	0	7	3	9	0	0	0	1	1	0	31	22	23	106	132	97	37	45	32	17	15	20	0.06	0.046	0	0.515	0.152	0.397	0	0	0	0.034	0.037	0	0.998	0.717	1.056	5.834	6.152	4.391	1.504	1.664	1.425	0.704	0.607
ENSG00000165118	9	C9orf64	802	1014	1058	786	1260	1419	775	721	859	1067	1000	1017	1530	1489	1075	740	797	878	1420	1625	1318	653	654	686	48.338	46.704	42.309	57.828	63.967	62.53	34.723	34.646	35.651	36.495	37.466	35.682	49.268	48.557	49.361	40.727	37.144	39.741	57.708	60.089	58.683	27.026	26.471
ENSG00000230438	6	SERPINB9P1	30	27	32	29	37	49	15	21	28	28	34	29	266	246	159	87	123	86	183	253	211	152	184	171	1.808	1.244	1.28	2.134	1.878	2.159	0.672	1.009	1.162	0.958	1.274	1.017	8.566	8.022	7.301	4.788	5.732	3.893	7.437	9.355	9.395	6.291	7.448
ENSG00000197020	19	ZNF100	126	207	206	81	159	172	132	148	191	214	220	233	100	94	57	117	157	197	114	162	111	2	1	1	7.594	9.534	8.238	5.959	8.072	7.579	5.914	7.112	7.927	7.32	8.243	8.175	3.22	3.065	2.617	6.439	7.317	8.917	4.633	5.99	4.942	0.083	0.04
ENSG00000174944	3	P2RY14	13	29	48	10	21	10	0	0	0	0	0	0	0	0	0	0	0	0	0	0	0	0	0	0	0.784	1.336	1.92	0.736	1.066	0.441	0	0	0	0	0	0	0	0	0	0	0	0	0	0	0	0	0
ENSG00000138594	15	TMOD3	2476	3609	4508	2429	3804	4853	11228	9749	9818	15739	13073	12091	12694	12951	7925	4214	4813	5716	8853	10598	8038	7225	7869	6833	149.234	166.228	180.273	178.707	193.118	213.854	503.062	468.469	407.47	538.33	489.793	424.225	408.766	422.339	363.892	231.923	224.308	258.725	359.779	391.893	357.887	299.025	318.505
ENSG00000100852	14	ARHGAP5	572	910	1121	690	1151	1712	1048	995	1260	1454	1279	1554	3556	3145	2227	1764	1869	1944	2274	2811	2204	2416	2529	2298	34.476	41.914	44.828	50.765	58.433	75.442	46.955	47.813	52.293	49.732	47.919	54.524	114.509	102.56	102.257	97.084	87.104	87.992	92.413	103.945	98.132	99.992	102.364
ENSG00000184292	1	TACSTD2	617	720	865	297	404	479	747	722	776	786	811	813	524	445	327	223	257	217	416	406	385	550	489	463	37.188	33.163	34.591	21.851	20.51	21.108	33.469	34.694	32.206	26.884	30.385	28.525	16.874	14.512	15.015	12.273	11.977	9.822	16.906	15.013	17.142	22.763	19.793
ENSG00000058262	3	SEC61A1	8953	12041	12405	7352	11437	13326	12487	10998	12171	16299	14898	14876	34825	36229	28936	16703	24227	24768	22756	26461	25160	21850	25575	24821	539.616	554.598	496.072	540.903	580.624	587.229	559.471	528.487	505.125	557.484	558.168	521.939	1121.42	1181.45	1328.65	919.271	1129.09	1121.08	924.785	978.475	1120.23	904.316	1035.17
ENSG00000114098	3	ARMC8	335	500	529	294	482	531	595	498	638	739	656	767	1193	1179	863	742	859	940	905	979	822	956	975	1036	20.191	23.03	21.155	21.63	24.47	23.399	26.659	23.93	26.479	25.276	24.578	26.911	38.416	38.448	39.626	40.837	40.033	42.548	36.778	36.201	36.599	39.566	39.464
ENSG00000237973	1	MTCO1P12	1017	1165	1131	275	434	412	797	849	777	625	534	465	84	152	69	219	323	215	177	194	127	66	90	79	61.297	53.659	45.228	20.232	22.033	18.155	35.709	40.797	32.247	21.377	20.007	16.315	2.705	4.957	3.168	12.053	15.053	9.732	7.193	7.174	5.655	2.732	3.643
ENSG00000127870	13	RNF6	336	615	665	496	894	1255	888	870	1037	1313	1157	1369	2567	2359	1702	1219	1451	1931	1623	2360	1658	1953	2312	2042	20.251	28.326	26.593	36.492	45.386	55.303	39.786	41.806	43.038	44.909	43.348	48.033	82.661	76.928	78.151	67.089	67.623	87.404	65.957	87.268	73.821	80.83	93.58
ENSG00000154736	21	ADAMTS5	582	889	990	657	944	1258	299	260	195	471	309	215	293	242	135	438	596	530	271	295	221	576	640	450	35.078	40.947	39.59	48.337	47.924	55.436	13.396	12.494	8.093	16.11	11.577	7.543	9.435	7.892	6.199	24.106	27.776	23.99	11.013	10.909	9.84	23.839	25.905
ENSG00000105750	19	ZNF85	6	3	3	2	3	6	0	1	0	0	0	0	1	4	2	68	66	91	48	48	46	0	1	1	0.362	0.138	0.12	0.147	0.152	0.264	0	0.048	0	0	0	0	0.032	0.13	0.092	3.742	3.076	4.119	1.951	1.775	2.048	0	0.04
ENSG00000198682	10	PAPSS2	642	923	1171	532	734	979	2217	2062	2256	3242	2816	3010	2841	2814	1846	911	1288	1551	1426	1761	1363	2352	2824	2396	38.695	42.513	46.828	39.14	37.263	43.141	99.331	99.085	93.629	110.888	105.504	105.609	91.484	91.766	84.763	50.138	60.027	70.203	57.951	65.118	60.687	97.343	114.304
ENSG00000118503	6	TNFAIP3	877	1174	1246	473	739	1037	216	176	172	364	313	228	140	179	119	628	1000	1065	281	424	385	237	390	305	52.859	54.073	49.827	34.8	37.517	45.697	9.678	8.457	7.138	12.45	11.727	8	4.508	5.837	5.464	34.563	46.605	48.205	11.42	15.679	17.142	9.809	15.786
ENSG00000050327	7	ARHGEF5	32	49	63	30	41	57	91	85	86	114	146	144	325	297	195	112	144	180	213	247	183	197	218	204	1.929	2.257	2.519	2.207	2.081	2.512	4.077	4.085	3.569	3.899	5.47	5.052	10.465	9.685	8.954	6.164	6.711	8.147	8.656	9.134	8.148	8.153	8.824
ENSG00000198948	4	MFAP3L	14	11	10	57	86	126	146	159	186	240	224	249	72	86	51	44	43	50	164	207	200	35	27	39	0.844	0.507	0.4	4.194	4.366	5.552	6.541	7.64	7.719	8.209	8.392	8.736	2.319	2.805	2.342	2.422	2.004	2.263	6.665	7.654	8.905	1.449	1.093
ENSG00000170921	17	TANC2	1103	1919	2244	1405	2428	2984	2757	2817	3031	4539	4297	3749	7520	6602	4308	2880	3435	4051	4054	5362	4265	5840	6875	6040	66.48	88.388	89.737	103.369	123.263	131.494	123.525	135.365	125.794	155.25	160.991	131.537	242.155	215.295	197.81	158.504	160.087	183.362	164.751	198.276	189.897	241.703	278.272
ENSG00000133657	3	ATP13A3	1747	2739	3393	1380	2383	3047	5415	4821	6498	8908	7862	8973	7097	6244	3996	5014	6017	6756	5695	6643	4724	4458	5488	4722	105.295	126.156	135.685	101.53	120.978	134.27	242.615	231.664	269.682	304.686	294.557	314.827	228.534	203.62	183.484	275.952	280.42	305.799	231.44	245.645	210.333	184.505	222.132
ENSG00000069956	15	MAPK6	936	1214	1418	1017	1563	1974	2575	2165	2917	3786	3514	3844	3273	3324	2263	1920	2351	2672	3013	3536	2915	1954	2405	2126	56.415	55.916	56.705	74.823	79.349	86.987	115.371	104.035	121.062	129.495	131.655	134.871	105.396	108.397	103.91	105.67	109.568	120.944	122.446	130.754	129.789	80.871	97.345
ENSG00000101333	20	PLCB4	654	1155	1504	804	1410	1862	431	412	476	606	541	601	701	662	297	109	185	231	680	934	677	744	985	778	39.418	53.198	60.144	59.152	71.582	82.052	19.311	19.798	19.755	20.727	20.269	21.087	22.573	21.588	13.637	5.999	8.622	10.456	27.635	34.537	30.143	30.792	39.869
ENSG00000137767	15	SQOR	21	29	26	51	55	100	73	95	106	127	144	190	378	351	197	242	278	270	331	308	281	331	208	196	1.266	1.336	1.04	3.752	2.792	4.407	3.271	4.565	4.399	4.344	5.395	6.666	12.172	11.446	9.046	13.319	12.956	12.221	13.452	11.389	12.511	13.699	8.419
ENSG00000090520	3	DNAJB11	1223	1750	2015	994	1439	1771	1911	1923	1944	2546	2293	2345	4364	4255	3373	2591	3434	3842	2894	3171	2945	3250	3320	3409	73.713	80.604	80.579	73.131	73.054	78.042	85.621	92.406	80.681	87.082	85.909	82.277	140.527	138.758	154.878	142.599	160.04	173.902	117.61	117.257	131.124	134.509	134.38
ENSG00000000971	1	CFH	62	125	131	55	90	88	347	429	332	532	489	410	1541	1545	956	1340	2533	2400	1793	2866	2034	1192	2392	1602	3.737	5.757	5.239	4.046	4.569	3.878	15.547	20.615	13.779	18.196	18.321	14.385	49.623	50.383	43.897	73.749	118.05	108.632	72.866	105.979	90.563	49.334	96.818
ENSG00000242779	19	ZNF702P	0	2	2	0	0	0	38	35	36	55	49	56	1	3	1	99	122	138	64	119	76	0	0	0	0	0.092	0.08	0	0	0	1.703	1.682	1.494	1.881	1.836	1.965	0.032	0.098	0.046	5.449	5.686	6.246	2.601	4.4	3.384	0	0
ENSG00000028310	5	BRD9	1335	1823	2134	1054	1572	1967	2478	2758	2919	3694	3262	3703	3888	3456	2564	1892	2387	2350	2903	3204	2679	3527	3931	3518	80.463	83.966	85.338	77.545	79.806	86.679	111.025	132.53	121.145	126.348	122.214	129.923	125.199	112.702	117.731	104.129	111.245	106.369	117.976	118.477	119.281	145.974	159.111
ENSG00000168944	5	CEP120	130	264	296	204	315	494	256	284	294	366	329	385	1407	1382	982	290	323	446	729	983	798	444	546	506	7.835	12.16	11.837	15.009	15.992	21.769	11.47	13.647	12.202	12.519	12.326	13.508	45.308	45.068	45.091	15.961	15.053	20.187	29.626	36.349	35.53	18.376	22.1
ENSG00000205336	16	ADGRG1	3141	4437	5024	3180	4653	4674	12778	14242	9478	17522	16069	10228	29258	29000	16079	10155	14406	12216	19675	23592	15787	15290	17117	12661	189.315	204.365	200.908	233.96	236.219	205.966	572.509	684.371	393.36	599.315	602.041	358.86	942.152	945.705	738.3	558.893	671.387	552.937	799.576	872.385	702.907	632.815	692.826
ENSG00000006611	11	USH1C	271	290	413	266	218	328	9	2	5	13	6	1	3729	3313	2063	838	1163	623	1926	2331	1778	1405	1741	1277	16.334	13.357	16.516	19.57	11.067	14.454	0.403	0.096	0.208	0.445	0.225	0.035	120.079	108.039	94.727	46.12	54.201	28.199	78.271	86.196	79.164	58.149	70.469
ENSG00000162702	1	ZNF281	1223	1692	1757	738	1178	1304	1500	1464	1619	1980	1803	1726	1278	1416	938	630	704	797	1037	1228	965	754	848	795	73.713	77.932	70.262	54.296	59.804	57.463	67.206	70.35	67.192	67.723	67.551	60.558	41.154	46.177	43.07	34.673	32.81	36.075	42.143	45.409	42.966	31.206	34.324
ENSG00000107731	10	UNC5B	4	10	10	86	162	155	5	13	10	15	11	18	155	152	92	5	7	17	116	189	136	7	3	3	0.241	0.461	0.4	6.327	8.224	6.83	0.224	0.625	0.415	0.513	0.412	0.632	4.991	4.957	4.224	0.275	0.326	0.769	4.714	6.989	6.055	0.29	0.121
ENSG00000250208	12	FZD10-DT	177	209	199	226	323	347	0	0	0	0	0	0	24	13	14	173	246	125	56	66	38	38	29	23	10.668	9.626	7.958	16.627	16.398	15.291	0	0	0	0	0	0	0.773	0.424	0.643	9.521	11.465	5.658	2.276	2.441	1.692	1.573	1.174
ENSG00000161547	17	SRSF2	7617	10009	10945	3128	5368	4693	8716	8473	11234	9944	10392	12482	4014	4456	2988	3355	4274	3280	3724	4540	3202	3836	4768	4022	459.093	461.006	437.687	230.134	272.518	206.804	390.514	407.153	466.238	340.121	389.346	437.943	129.257	145.313	137.2	184.647	199.188	148.464	151.34	167.88	142.567	158.762	192.989
ENSG00000114850	3	SSR3	5494	6496	7393	3804	5652	6758	9744	7942	10190	12447	10704	10664	18074	17538	14816	8247	10749	11893	11491	13459	11643	13546	14906	14420	331.135	299.2	295.644	279.869	286.936	297.801	436.573	381.637	422.909	425.732	401.036	374.157	582.01	571.924	680.306	453.884	500.953	538.317	466.985	497.687	518.398	560.635	603.334
ENSG00000234745	6	HLA-B	541	1042	1755	661	1036	1737	2108	2448	2071	3223	2660	2500	13292	13957	11626	3214	5101	8374	9285	11135	10633	1855	2146	2714	32.607	47.994	70.182	48.631	52.595	76.543	94.447	117.634	85.951	110.238	99.659	87.715	428.023	455.145	533.831	176.887	237.73	379.035	377.335	411.75	473.428	76.774	86.861
ENSG00000164855	7	TMEM184A	142	220	262	141	198	233	396	450	456	478	418	466	834	906	540	270	394	331	504	589	513	597	729	565	8.559	10.133	10.477	10.374	10.052	10.267	17.742	21.624	18.925	16.349	15.661	16.35	26.856	29.545	24.795	14.86	18.362	14.982	20.482	21.78	22.841	24.708	29.507
ENSG00000102024	X	PLS3	4573	6259	7199	3427	5183	5478	12820	12106	11946	16809	16221	13871	13284	13650	8518	9845	11657	12735	7530	8854	7223	9017	9487	8034	275.624	288.284	287.886	252.132	263.126	241.396	574.391	581.73	495.787	574.928	607.735	486.678	427.765	445.134	391.121	541.832	543.27	576.429	306.013	327.403	321.6	373.191	383.995
ENSG00000065154	10	OAT	1369	1744	1696	698	1065	919	1521	1314	1638	1737	1564	1781	793	897	530	865	1082	993	962	1070	908	832	842	786	82.512	80.327	67.822	51.353	54.067	40.497	68.147	63.142	67.981	59.412	58.597	62.488	25.536	29.252	24.336	47.606	50.426	44.946	39.095	39.566	40.428	34.434	34.081
ENSG00000167778	12	SPRYD3	846	998	1053	794	1120	1199	1568	1200	1362	1823	1682	1620	3002	2892	2246	1762	1830	1849	2559	2711	2060	2539	2316	2227	50.99	45.967	42.109	58.416	56.859	52.836	70.253	57.664	56.526	62.353	63.018	56.839	96.669	94.31	103.13	96.974	85.287	83.692	103.996	100.247	91.72	105.083	93.742
ENSG00000165030	9	NFIL3	530	741	903	1154	1524	2185	199	209	224	298	300	292	1652	1695	1105	1719	1968	1653	1869	1979	1848	1968	2229	2234	31.944	34.13	36.111	84.902	77.369	96.285	8.916	10.043	9.297	10.193	11.24	10.245	53.197	55.275	50.738	94.607	91.718	74.82	75.955	73.179	82.281	81.451	90.221
ENSG00000124216	20	SNAI1	364	485	579	204	327	402	290	367	413	418	416	454	208	185	149	168	164	125	195	191	207	136	171	147	21.939	22.339	23.154	15.009	16.601	17.715	12.993	17.635	17.14	14.297	15.586	15.929	6.698	6.033	6.842	9.246	7.643	5.658	7.925	7.063	9.217	5.629	6.921
ENSG00000168264	1	IRF2BP2	2204	2890	3014	2655	3540	5168	2135	1787	2228	3125	2689	2921	7920	7974	5591	4499	5219	4658	7378	7578	6914	5714	6016	5859	132.84	133.111	120.529	195.334	179.716	227.735	95.657	85.871	92.467	106.886	100.746	102.486	255.036	260.036	256.722	247.608	243.23	210.837	299.836	280.219	307.842	236.488	243.503
ENSG00000168461	18	RAB31	5582	7050	7338	4667	7270	7179	10353	8617	10322	13950	12101	11451	10208	10293	6153	2832	3137	2741	9372	10138	6914	4469	4642	3550	336.439	324.717	293.444	343.362	369.077	316.353	463.859	414.073	428.388	477.14	453.376	401.77	328.713	335.66	282.527	155.863	146.199	124.067	380.87	374.883	307.842	184.961	187.889
ENSG00000111247	12	RAD51AP1	773	857	1014	408	616	683	933	863	884	1056	908	783	373	421	262	417	423	523	364	382	334	302	340	342	46.59	39.473	40.55	30.017	31.273	30.097	41.802	41.47	36.688	36.119	34.019	27.472	12.011	13.729	12.03	22.95	19.714	23.673	14.793	14.126	14.871	12.499	13.762
ENSG00000152137	12	HSPB8	883	1281	1710	1357	1827	3049	2647	2795	2969	3912	4102	4139	6339	6280	5039	4055	4274	5272	4771	4802	5378	5282	4858	5309	53.22	59.002	68.382	99.838	92.752	134.358	118.597	134.308	123.221	133.804	153.685	145.221	204.125	204.794	231.376	223.172	199.188	238.628	193.89	177.568	239.452	218.609	196.632
ENSG00000163918	3	RFC4	930	1072	1160	932	1201	1325	1227	1142	1315	1458	1306	1414	3307	3084	2104	2377	2424	2250	2512	2254	1906	2535	2274	2353	56.053	49.375	46.388	68.569	60.971	58.388	54.975	54.877	54.576	49.869	48.931	49.612	106.49	100.571	96.609	130.821	112.97	101.843	102.086	83.348	84.864	104.917	92.042
ENSG00000112146	6	FBXO9	883	1181	1263	568	818	880	1035	859	1255	1252	1019	1187	741	691	433	479	570	501	629	613	457	580	622	520	53.22	54.396	50.507	41.789	41.528	38.778	46.372	41.278	52.085	42.823	38.178	41.647	23.861	22.534	19.882	26.362	26.565	22.677	25.562	22.668	20.348	24.005	25.176
ENSG00000141574	17	SECTM1	159	222	202	106	109	97	27	23	24	20	16	29	29	38	31	15	24	21	42	51	30	41	64	63	9.583	10.225	8.078	7.799	5.534	4.274	1.21	1.105	0.996	0.684	0.599	1.017	0.934	1.239	1.423	0.826	1.119	0.951	1.707	1.886	1.336	1.697	2.59
ENSG00000203644	3	AC083799.1	44	57	62	50	71	89	112	87	121	142	119	133	218	242	159	139	164	158	204	214	171	192	203	210	2.652	2.625	2.479	3.679	3.604	3.922	5.018	4.181	5.022	4.857	4.458	4.666	7.02	7.892	7.301	7.65	7.643	7.152	8.29	7.913	7.614	7.946	8.217
ENSG00000029153	12	ARNTL2	406	596	699	391	536	624	943	977	1049	1229	1159	1328	472	396	244	152	147	197	439	472	365	277	223	267	24.47	27.451	27.953	28.767	27.211	27.497	42.25	46.948	43.536	42.036	43.423	46.594	15.199	12.914	11.204	8.366	6.851	8.917	17.841	17.454	16.251	11.464	9.026
ENSG00000085998	1	POMGNT1	1166	1618	1827	669	1032	1047	1761	1560	1859	2267	1998	2123	1053	1028	608	546	729	671	1132	1125	903	975	922	838	70.277	74.524	73.061	49.22	52.392	46.138	78.9	74.963	77.153	77.54	74.857	74.488	33.908	33.524	27.918	30.05	33.975	30.372	46.004	41.6	40.206	40.353	37.319
ENSG00000166233	15	ARIH1	1116	1574	1730	1037	1573	1883	2513	2180	2813	3203	2921	3000	3687	3715	2440	2054	2377	2476	2410	2753	2442	2822	3313	2847	67.264	72.497	69.182	76.294	79.857	82.977	112.593	104.756	116.746	109.554	109.438	105.258	118.727	121.148	112.037	113.044	110.779	112.072	97.94	101.8	108.729	116.795	134.097
ENSG00000116525	1	TRIM62	172	278	304	137	234	252	163	149	165	209	199	214	136	144	82	69	92	95	135	162	110	114	127	130	10.367	12.804	12.157	10.079	11.88	11.105	7.303	7.16	6.848	7.149	7.456	7.508	4.379	4.696	3.765	3.798	4.288	4.3	5.486	5.99	4.898	4.718	5.14
ENSG00000100614	14	PPM1A	526	729	807	542	768	961	808	761	1001	1097	1032	1065	1594	1687	1082	1250	1354	1197	1346	1514	1212	1412	1533	1352	31.703	33.577	32.272	39.876	38.989	42.348	36.202	36.568	41.544	37.521	38.665	37.367	51.329	55.014	49.682	68.795	63.103	54.18	54.7	55.985	53.964	58.439	62.05
ENSG00000130764	1	LRRC47	1062	1497	1627	991	1380	1657	1373	1207	1437	1634	1431	1651	3002	2862	2049	1239	1395	1578	2333	2434	2102	2546	2614	2537	64.009	68.951	65.063	72.91	70.059	73.018	61.516	58	59.639	55.889	53.614	57.927	96.669	93.331	94.084	68.19	65.013	71.426	94.811	90.004	93.59	105.373	105.804
ENSG00000049860	5	HEXB	1072	1898	2285	1570	2393	2812	2029	2093	2090	2945	2726	2566	4672	4710	3262	4457	6377	6197	4635	4793	3847	4292	4532	4110	64.612	87.42	91.376	115.508	121.486	123.915	90.908	100.575	86.74	100.73	102.132	90.031	150.445	153.596	149.781	245.297	297.198	280.497	188.363	177.236	171.285	177.635	183.437
ENSG00000136152	13	COG3	170	282	285	203	318	329	412	419	452	582	489	558	916	775	589	432	513	570	553	728	602	596	676	618	10.246	12.989	11.397	14.935	16.144	14.498	18.459	20.134	18.759	19.906	18.321	19.578	29.497	25.273	27.045	23.776	23.908	25.8	22.473	26.92	26.804	24.667	27.362
ENSG00000163513	3	TGFBR2	460	639	754	338	435	527	784	557	816	1145	946	1163	832	792	515	1115	1221	1468	1019	1075	821	916	968	922	27.725	29.432	30.152	24.867	22.084	23.223	35.127	26.766	33.866	39.163	35.443	40.805	26.792	25.828	23.647	61.365	56.904	66.447	41.411	39.751	36.555	37.911	39.181
ENSG00000187801	1	ZFP69B	90	124	166	195	351	444	67	88	113	131	108	147	958	901	663	174	194	259	422	658	556	247	250	222	5.424	5.711	6.638	14.347	17.819	19.565	3.002	4.229	4.69	4.481	4.046	5.158	30.849	29.382	30.443	9.576	9.041	11.723	17.15	24.332	24.756	10.223	10.119
ENSG00000075975	3	MKRN2	684	810	983	865	1110	1429	782	661	890	969	845	1021	2510	2453	1866	1420	1557	1562	1788	1986	1675	1891	1894	1710	41.226	37.308	39.31	63.64	56.352	62.971	35.037	31.763	36.937	33.143	31.659	35.823	80.826	79.994	85.681	78.152	72.563	70.701	72.663	73.438	74.578	78.264	76.661
ENSG00000131127	4	ZNF141	0	0	0	0	0	0	8	12	7	12	14	20	0	0	0	28	44	31	0	1	0	0	0	0	0	0	0	0	0	0	0.358	0.577	0.291	0.41	0.525	0.702	0	0	0	1.541	2.051	1.403	0	0.037	0	0	0
ENSG00000164292	5	RHOBTB3	1089	1614	1916	1083	1783	1772	2080	2185	3648	2678	2741	3894	6008	5769	3471	5123	6595	5391	3446	3899	2915	4764	5623	4618	65.636	74.339	76.62	79.679	90.518	78.086	93.193	104.996	151.401	91.597	102.694	136.625	193.467	188.13	159.378	281.951	307.358	244.015	140.043	144.177	129.789	197.17	227.596
ENSG00000154277	4	UCHL1	72	76	88	53	81	99	26	18	11	22	20	16	377	360	266	284	285	327	282	327	276	171	165	161	4.34	3.5	3.519	3.899	4.112	4.363	1.165	0.865	0.457	0.752	0.749	0.561	12.14	11.74	12.214	15.63	13.282	14.801	11.46	12.092	12.289	7.077	6.679
ENSG00000154493	10	C10orf90	46	32	21	23	25	27	3	4	8	9	4	10	211	168	106	198	202	269	244	284	208	334	327	262	2.773	1.474	0.84	1.692	1.269	1.19	0.134	0.192	0.332	0.308	0.15	0.351	6.795	5.479	4.867	10.897	9.414	12.176	9.916	10.502	9.261	13.823	13.236
ENSG00000120875	8	DUSP4	156	126	88	264	326	491	1703	971	1043	3664	2251	2416	668	679	458	1915	2024	1906	951	872	795	799	631	709	9.402	5.803	3.519	19.423	16.55	21.637	76.302	46.659	43.287	125.322	84.336	84.768	21.511	22.143	21.03	105.394	94.328	86.272	38.648	32.245	35.397	33.069	25.54
ENSG00000204882	8	GPR20	35	64	65	14	22	11	8	24	14	11	13	14	0	0	0	0	0	0	0	0	1	0	1	0	2.11	2.948	2.599	1.03	1.117	0.485	0.358	1.153	0.581	0.376	0.487	0.491	0	0	0	0	0	0	0	0	0.045	0	0.04
ENSG00000165138	9	ANKS6	643	939	966	428	689	679	786	747	971	1093	928	1107	586	624	315	271	309	307	639	657	477	377	388	301	38.755	43.25	38.63	31.489	34.979	29.921	35.216	35.896	40.299	37.385	34.768	38.84	18.87	20.349	14.464	14.915	14.401	13.896	25.968	24.295	21.238	15.603	15.705
ENSG00000174482	9	LINGO2	31	62	50	29	63	68	32	32	33	43	56	50	159	165	124	0	0	0	64	90	64	66	81	68	1.868	2.856	1.999	2.134	3.198	2.997	1.434	1.538	1.37	1.471	2.098	1.754	5.12	5.381	5.694	0	0	0	2.601	3.328	2.85	2.732	3.279
ENSG00000105287	19	PRKD2	547	786	860	637	953	1213	636	681	702	958	953	1126	2675	2379	1967	1111	1330	1718	1365	1549	1492	2271	2375	2548	32.969	36.203	34.391	46.866	48.381	53.453	28.496	32.724	29.135	32.767	35.705	39.507	86.139	77.58	90.319	61.145	61.984	77.762	55.472	57.279	66.43	93.991	96.13
ENSG00000102034	X	ELF4	638	944	1024	593	986	971	988	992	1198	1323	1242	1506	2429	2552	1489	1030	1161	1219	1321	1562	1196	1797	2125	1715	38.454	43.48	40.949	43.628	50.056	42.788	44.267	47.669	49.72	45.251	46.533	52.84	78.217	83.222	68.37	56.687	54.108	55.176	53.684	57.76	53.251	74.373	86.011
ENSG00000069869	15	NEDD4	237	346	392	330	489	586	1297	1254	1406	1779	1784	1718	1534	1327	892	528	664	799	963	1173	873	629	742	701	14.284	15.936	15.676	24.279	24.825	25.823	58.111	60.258	58.352	60.848	66.839	60.278	49.397	43.274	40.958	29.059	30.945	36.165	39.136	43.375	38.87	26.033	30.033
ENSG00000043143	5	JADE2	1083	1587	1908	896	1390	1761	1781	1680	1908	2607	2289	2528	3725	3502	2193	1744	2296	2234	2364	3000	2419	3457	4213	3604	65.275	73.096	76.3	65.921	70.566	77.601	79.796	80.729	79.187	89.169	85.76	88.697	119.951	114.202	100.696	95.983	107.004	101.118	96.071	110.934	107.705	143.077	170.525
ENSG00000170606	5	HSPA4	5789	8521	10330	6501	9616	14081	5294	4518	6094	8244	7120	8291	28256	26540	21905	14303	15814	22226	18747	21407	20546	26873	26476	26796	348.915	392.47	413.093	478.293	488.177	620.499	237.194	217.103	252.916	281.974	266.758	290.898	909.886	865.484	1005.81	787.184	737.006	1006.02	761.863	791.588	914.799	1112.21	1071.64
ENSG00000213694	9	S1PR3	879	1472	1629	411	684	781	866	749	756	1055	914	903	622	645	407	460	682	478	373	485	386	402	526	416	52.979	67.799	65.143	30.238	34.725	34.416	38.801	35.992	31.376	36.085	34.244	31.683	20.029	21.034	18.688	25.317	31.784	21.636	15.158	17.934	17.186	16.638	21.29
ENSG00000095383	9	TBC1D2	985	1566	1567	1082	1661	1659	957	976	1021	1304	1237	1433	2535	2737	1872	996	1319	1601	1826	2199	1844	668	814	755	59.368	72.129	62.664	79.605	84.324	73.106	42.878	46.9	42.374	44.601	46.345	50.278	81.631	89.255	85.957	54.816	61.472	72.467	74.207	81.315	82.103	27.647	32.947
ENSG00000143653	1	SCCPDH	1806	1900	2010	1557	2015	2013	1915	1511	1746	2291	1992	2251	2038	1775	1284	598	666	688	2266	2067	1849	1856	1710	1762	108.851	87.512	80.379	114.552	102.296	88.706	85.8	72.608	72.463	78.36	74.632	78.979	65.627	57.884	58.957	32.912	31.039	31.141	92.088	76.434	82.326	76.815	69.214
ENSG00000249199	5	AC026785.3	183	261	273	152	199	228	135	103	112	147	153	149	49	50	34	70	86	56	152	209	121	65	81	60	11.03	12.021	10.917	11.183	10.103	10.047	6.049	4.949	4.648	5.028	5.732	5.228	1.578	1.631	1.561	3.853	4.008	2.535	6.177	7.728	5.387	2.69	3.279
ENSG00000111452	12	ADGRD1	511	757	918	820	1009	1574	0	0	1	3	0	1	5538	5372	2767	1192	1832	1240	2777	3835	2585	3767	5320	3573	30.799	34.867	36.711	60.329	51.224	69.361	0	0	0.042	0.103	0	0.035	178.332	175.184	127.052	65.603	85.38	56.127	112.855	141.811	115.096	155.907	215.332
ENSG00000165300	13	SLITRK5	679	1098	1231	470	704	666	893	932	1066	996	949	1082	695	569	320	239	301	205	420	496	364	422	459	364	40.925	50.573	49.227	34.579	35.74	29.348	40.01	44.785	44.242	34.067	35.555	37.963	22.38	18.555	14.693	13.154	14.028	9.279	17.068	18.341	16.207	17.466	18.578
ENSG00000182240	21	BACE2	1699	2878	3253	1722	2556	2807	852	941	989	1302	1343	1215	5043	5118	3356	5668	7496	6175	4739	5535	4073	5137	5984	5157	102.402	132.558	130.086	126.691	129.761	123.694	38.173	45.218	41.046	44.533	50.317	42.629	162.392	166.901	154.097	311.946	349.349	279.501	192.589	204.673	181.348	212.607	242.208
ENSG00000168917	3	SLC35G2	553	666	777	550	810	1077	634	558	601	999	884	865	1656	1810	1272	1627	1919	1881	1205	1332	1325	1318	1421	1435	33.33	30.675	31.072	40.465	41.121	47.46	28.406	26.814	24.943	34.169	33.12	30.349	53.326	59.025	58.406	89.544	89.434	85.14	48.97	49.255	58.995	54.549	57.516
ENSG00000158234	3	FAIM	426	531	602	420	628	569	681	572	730	806	738	888	1349	1455	957	887	1033	936	996	1142	869	1474	1260	1208	25.676	24.457	24.074	30.9	31.882	25.074	30.512	27.486	30.297	27.568	27.65	31.156	43.44	47.448	43.943	48.817	48.143	42.366	40.477	42.229	38.692	61.005	51
ENSG00000136261	7	BZW2	4402	5450	5830	2692	4341	4229	4216	3586	4569	4983	4384	5041	3567	3588	2717	2537	2593	2697	3198	3169	2636	2518	2254	2474	265.318	251.022	233.14	198.057	220.38	186.357	188.895	172.318	189.624	170.437	164.251	176.869	114.863	117.007	124.757	139.627	120.846	122.075	129.964	117.183	117.366	104.214	91.233
ENSG00000179151	15	EDC3	715	972	1082	675	968	1157	1398	1307	1641	1824	1599	1871	2417	2362	1786	1307	1513	1727	1620	1876	1448	1735	1770	1650	43.095	44.77	43.269	49.661	49.143	50.985	62.636	62.805	68.105	62.387	59.908	65.646	77.831	77.026	82.008	71.932	70.513	78.17	65.835	69.371	64.471	71.807	71.642
ENSG00000267317	19	AC027307.2	71	92	107	104	171	228	59	77	86	114	101	104	399	448	325	218	286	363	316	339	277	438	498	491	4.279	4.237	4.279	7.652	8.681	10.047	2.643	3.7	3.569	3.899	3.784	3.649	12.848	14.61	14.923	11.998	13.329	16.431	12.842	12.536	12.333	18.128	20.157
ENSG00000250742	12	LINC02381	41	45	30	37	29	34	12	19	14	17	11	9	241	230	136	140	123	113	272	298	244	224	238	185	2.471	2.073	1.2	2.722	1.472	1.498	0.538	0.913	0.581	0.581	0.412	0.316	7.761	7.5	6.245	7.705	5.732	5.115	11.054	11.019	10.864	9.271	9.633
ENSG00000041802	3	LSG1	815	1267	1784	818	1325	1770	1655	1661	1768	2450	2088	2281	4652	4402	3153	2349	2930	3828	2873	3580	2977	3625	3756	3870	49.122	58.357	71.342	60.182	67.266	77.998	74.151	79.816	73.376	83.799	78.229	80.031	149.801	143.552	144.776	129.28	136.552	173.268	116.756	132.381	132.549	150.03	152.027
ENSG00000177425	12	PAWR	2120	2694	3140	2676	4046	4838	4074	3248	4096	5135	4739	4720	6849	6811	4547	3802	4329	4505	6463	7262	5934	5749	6577	5899	127.777	124.083	125.568	196.879	205.404	213.193	182.533	156.076	169.994	175.635	177.551	165.606	220.548	222.11	208.785	209.248	201.752	203.911	262.651	268.534	264.208	237.937	266.21
ENSG00000176095	3	IP6K1	1248	1570	1802	1036	1599	1983	1650	1445	1877	2160	1939	2417	3552	3684	2719	2627	2900	2837	2645	2885	2690	3271	3392	3302	75.22	72.313	72.061	76.221	81.177	87.384	73.927	69.437	77.9	73.88	72.647	84.803	114.38	120.137	124.848	144.58	135.154	128.412	107.491	106.682	119.771	135.378	137.294
ENSG00000115884	2	SDC1	1509	2517	2961	1089	1594	1918	1338	1550	2018	1740	1925	2271	1217	1299	953	577	807	840	920	980	1011	685	707	830	90.951	115.931	118.409	80.12	80.923	84.519	59.948	74.482	83.752	59.514	72.122	79.68	39.189	42.361	43.759	31.756	37.61	38.021	37.388	36.238	45.014	28.35	28.616
ENSG00000176261	1	ZBTB8OS	405	567	640	372	543	599	349	354	478	496	474	459	493	476	337	202	247	212	406	481	342	379	351	305	24.41	26.116	25.593	27.369	27.567	26.396	15.637	17.011	19.838	16.965	17.759	16.104	15.875	15.523	15.474	11.117	11.511	9.596	16.5	17.786	15.227	15.686	14.207
ENSG00000176783	5	RUFY1	450	650	788	384	526	607	579	624	723	805	707	893	1515	1436	938	759	942	931	986	1069	850	1277	1323	1204	27.122	29.938	31.512	28.252	26.704	26.748	25.942	29.985	30.006	27.534	26.488	31.332	48.785	46.829	43.07	41.773	43.902	42.14	40.07	39.529	37.846	52.852	53.55
ENSG00000231419	7	LINC00689	172	214	202	100	147	133	52	51	50	50	55	39	50	43	24	44	54	41	48	71	59	62	39	41	10.367	9.857	8.078	7.357	7.463	5.861	2.33	2.451	2.075	1.71	2.061	1.368	1.61	1.402	1.102	2.422	2.517	1.856	1.951	2.625	2.627	2.566	1.579
ENSG00000153823	2	PID1	314	410	400	562	700	894	1674	1217	1006	2584	2035	1786	2472	2711	1989	351	475	628	1809	1969	1747	568	570	693	18.925	18.884	15.996	41.348	35.537	39.395	75.002	58.48	41.751	88.382	76.243	62.664	79.602	88.407	91.329	19.318	22.137	28.425	73.516	72.81	77.784	23.508	23.071
ENSG00000128245	22	YWHAH	1768	2142	2623	1028	1369	1676	3664	3148	4154	4464	4110	4139	2196	2192	1475	890	1053	1087	1779	1700	1578	1121	1185	1125	106.561	98.659	104.893	75.632	69.5	73.855	164.163	151.271	172.401	152.685	153.985	145.221	70.715	71.482	67.728	48.982	49.075	49.201	72.297	62.863	70.26	46.395	47.964
ENSG00000138061	2	CYP1B1	1375	2099	3066	1542	2405	3084	530	507	1121	403	435	878	413	479	267	499	697	350	1471	1668	1095	286	321	259	82.874	96.678	122.608	113.448	122.095	135.901	23.746	24.363	46.524	13.784	16.298	30.806	13.299	15.62	12.26	27.463	32.483	15.842	59.78	61.679	48.754	11.837	12.993
ENSG00000007314	17	SCN4A	0	2	0	10	17	10	2	1	0	0	1	2	125	117	95	1	11	2	73	91	88	4	7	4	0	0.092	0	0.736	0.863	0.441	0.09	0.048	0	0	0.037	0.07	4.025	3.815	4.362	0.055	0.513	0.091	2.967	3.365	3.918	0.166	0.283
ENSG00000128253	22	RFPL2	0	0	0	12	5	14	0	0	0	0	0	0	56	50	55	36	41	48	33	57	50	28	22	20	0	0	0	0.883	0.254	0.617	0	0	0	0	0	0	1.803	1.631	2.525	1.981	1.911	2.173	1.341	2.108	2.226	1.159	0.89
ENSG00000131381	3	RBSN	441	728	874	552	902	1176	781	819	856	1111	1095	1130	2578	2383	1591	1124	1334	1491	1559	1971	1451	1633	1808	1593	26.58	33.531	34.951	40.612	45.792	51.822	34.992	39.355	35.526	38	41.025	39.647	83.016	77.711	73.054	61.861	62.171	67.488	63.356	72.884	64.605	67.586	73.18
ENSG00000101901	X	ALG13	659	744	854	598	786	883	850	580	806	1005	877	945	1161	1168	929	1582	1876	1824	1005	1041	861	1276	1268	1204	39.719	34.268	34.151	43.996	39.903	38.911	38.084	27.871	33.451	34.375	32.858	33.156	37.386	38.089	42.657	87.067	87.43	82.56	40.842	38.494	38.336	52.81	51.323
ENSG00000163608	3	NEPRO	528	684	767	590	875	1014	678	541	830	873	786	910	1805	1720	1266	1116	1375	1222	1289	1391	1116	1465	1521	1498	31.824	31.504	30.672	43.408	44.421	44.683	30.377	25.997	34.447	29.86	29.448	31.928	58.124	56.09	58.131	61.42	64.081	55.312	52.384	51.436	49.689	60.633	61.564
ENSG00000185989	13	RASA3	819	1300	1512	1048	1479	1833	1107	972	1074	1543	1335	1402	4591	4616	2855	1689	2145	1631	2263	2982	2203	3122	3501	2997	49.363	59.877	60.464	77.104	75.085	80.774	49.598	46.708	44.574	52.776	50.017	49.191	147.837	150.53	131.093	92.956	99.967	73.825	91.966	110.268	98.087	129.212	141.706
ENSG00000160014	19	CALM3	5307	6241	7260	2779	3637	3868	7573	6783	8243	8786	8165	8741	4636	4834	3127	3066	3475	3132	3260	3585	3097	4553	4637	4642	319.864	287.455	290.325	204.457	184.64	170.449	339.303	325.943	342.104	300.513	305.91	306.687	149.286	157.639	143.582	168.741	161.951	141.765	132.484	132.566	137.892	188.437	187.687
ENSG00000147852	9	VLDLR	97	158	245	330	601	781	84	78	50	160	164	84	1331	1256	800	156	242	180	776	887	612	272	334	281	5.846	7.277	9.797	24.279	30.511	34.416	3.764	3.748	2.075	5.473	6.144	2.947	42.86	40.959	36.734	8.586	11.278	8.147	31.536	32.799	27.249	11.257	13.519
ENSG00000105700	19	KXD1	1697	2031	2321	1352	1834	2026	1581	1452	1807	1997	1821	2098	2359	2218	1660	940	1041	1153	1322	1312	1078	1890	1816	1905	102.282	93.546	92.816	99.47	93.107	89.279	70.836	69.773	74.995	68.305	68.226	73.61	75.963	72.33	76.222	51.734	48.515	52.189	53.725	48.515	47.997	78.222	73.504
ENSG00000123595	X	RAB9A	624	643	665	685	826	1104	587	436	534	658	568	599	2037	1794	1255	2003	2006	1793	2189	2257	1780	1926	1877	1825	37.61	29.616	26.593	50.397	41.934	48.649	26.3	20.951	22.162	22.506	21.281	21.017	65.594	58.503	57.626	110.238	93.489	81.157	88.959	83.459	79.253	79.712	75.973
ENSG00000115616	2	SLC9A2	14	34	35	27	26	20	482	388	434	585	535	547	304	388	204	207	275	296	136	206	131	214	282	215	0.844	1.566	1.4	1.986	1.32	0.881	21.596	18.645	18.012	20.009	20.044	19.192	9.789	12.653	9.367	11.393	12.816	13.398	5.527	7.617	5.833	8.857	11.414
ENSG00000142675	1	CNKSR1	5	13	12	7	11	12	66	85	84	76	76	96	163	155	93	29	43	25	47	63	46	107	114	103	0.301	0.599	0.48	0.515	0.558	0.529	2.957	4.085	3.486	2.599	2.847	3.368	5.249	5.055	4.27	1.596	2.004	1.132	1.91	2.33	2.048	4.428	4.614
ENSG00000117305	1	HMGCL	172	253	230	268	334	362	195	188	208	258	207	284	717	757	550	312	324	298	703	698	649	508	531	517	10.367	11.653	9.198	19.717	16.956	15.952	8.737	9.034	8.632	8.825	7.755	9.964	23.088	24.686	25.254	17.171	15.1	13.488	28.569	25.811	28.896	21.025	21.493
ENSG00000233016	9	SNHG7	763	1039	1315	1802	2578	3456	656	602	786	1164	944	1212	3036	3135	2654	2488	2807	2852	3153	3070	3009	4199	3884	4166	45.988	47.855	52.586	132.577	130.878	152.293	29.392	28.928	32.621	39.813	35.368	42.524	97.764	102.234	121.864	136.93	130.819	129.091	128.135	113.522	133.974	173.786	157.208
ENSG00000138685	4	FGF2	993	1427	1818	1752	2981	5196	5223	3874	3891	8207	6415	5084	8544	8963	5509	3073	3243	4070	8775	9986	8675	3728	4092	3948	59.85	65.726	72.701	128.899	151.337	228.969	234.013	186.157	161.486	280.709	240.344	178.377	275.13	292.288	252.957	169.126	151.139	184.222	356.609	369.262	386.249	154.293	165.627
ENSG00000100376	22	FAM118A	165	275	321	237	323	493	316	358	367	485	445	436	1139	1102	775	348	498	545	684	841	584	690	719	703	9.945	12.666	12.837	17.437	16.398	21.725	14.158	17.203	15.231	16.589	16.672	15.297	36.678	35.937	35.586	19.153	23.209	24.669	27.797	31.098	26.002	28.557	29.102
ENSG00000111371	12	SLC38A1	9854	15389	17058	11798	19844	22699	11876	10098	12091	17925	14993	15564	49235	47795	31583	18061	24523	22194	33617	44426	29913	25724	30860	24336	593.921	708.804	682.144	868.006	1007.42	1000.26	532.096	485.239	501.805	613.1	561.727	546.078	1585.44	1558.62	1450.2	994.01	1142.89	1004.58	1366.17	1642.78	1331.86	1064.65	1249.09
ENSG00000196754	1	S100A2	3018	2827	2867	1950	2311	2042	4721	3981	5285	4947	4973	5968	962	1009	708	842	645	693	3203	2661	2075	762	553	489	181.901	130.209	114.65	143.466	117.323	89.984	211.521	191.299	219.34	169.205	186.318	209.393	30.978	32.904	32.509	46.341	30.06	31.367	130.167	98.398	92.388	31.537	22.383
ENSG00000184634	X	MED12	794	1377	1700	694	1108	1289	1221	1297	1509	1574	1597	1660	3473	3084	1959	1723	2219	2215	2499	2833	2347	2905	3332	2849	47.856	63.423	67.982	51.059	56.25	56.802	54.706	62.325	62.627	53.836	59.833	58.243	111.836	100.571	89.951	94.827	103.416	100.258	101.557	104.759	104.499	120.231	134.866
ENSG00000140479	15	PCSK6	34	53	70	22	45	31	70	105	93	121	111	139	124	115	59	0	2	2	118	167	113	10	15	7	2.049	2.441	2.799	1.619	2.285	1.366	3.136	5.046	3.86	4.139	4.159	4.877	3.993	3.75	2.709	0	0.093	0.091	4.795	6.175	5.031	0.414	0.607
ENSG00000196081	19	ZNF724	9	19	16	10	19	12	10	12	7	24	18	20	15	10	10	30	44	63	0	1	0	0	0	0	0.542	0.875	0.64	0.736	0.965	0.529	0.448	0.577	0.291	0.821	0.674	0.702	0.483	0.326	0.459	1.651	2.051	2.852	0	0.037	0	0	0
ENSG00000027869	1	SH2D2A	536	729	622	550	679	678	109	87	124	146	122	186	310	313	269	150	203	203	340	356	329	224	245	254	32.306	33.577	24.874	40.465	34.471	29.877	4.884	4.181	5.146	4.994	4.571	6.526	9.982	10.207	12.352	8.255	9.461	9.188	13.817	13.164	14.649	9.271	9.917
ENSG00000124243	20	BCAS4	612	639	707	558	709	815	1164	921	753	1546	1245	951	2371	2301	1650	382	360	463	1260	1224	1040	2803	2303	2361	36.887	29.432	28.273	41.053	35.994	35.914	52.152	44.257	31.251	52.879	46.645	33.367	76.35	75.037	75.763	21.024	16.778	20.957	51.205	45.261	46.305	116.009	93.216
ENSG00000102226	X	USP11	2164	2789	3059	2112	2949	3639	2585	2577	2975	3630	3438	3707	6535	6494	4988	3708	4750	5191	5700	5858	6224	6157	6253	6582	130.429	128.459	122.328	155.385	149.712	160.358	115.819	123.833	123.47	124.159	128.808	130.064	210.437	211.773	229.034	204.074	221.372	234.962	231.643	216.617	277.12	254.823	253.096
ENSG00000136603	3	SKIL	716	1164	1319	619	1017	1210	2864	2689	2858	4386	3863	3766	3590	3455	1884	2209	2678	2515	2366	3013	1967	2338	2763	1954	43.155	53.613	52.746	45.541	51.63	53.32	128.319	129.215	118.614	150.017	144.731	132.134	115.603	112.669	86.508	121.575	124.807	113.837	96.152	111.415	87.58	96.764	111.835
ENSG00000234444	7	ZNF736	4	5	0	2	5	2	37	40	39	51	42	33	1	3	1	131	176	159	4	4	2	0	1	0	0.241	0.23	0	0.147	0.254	0.088	1.658	1.922	1.619	1.744	1.574	1.158	0.032	0.098	0.046	7.21	8.202	7.197	0.163	0.148	0.089	0	0.04
ENSG00000113712	5	CSNK1A1	2203	2903	3500	2762	4391	5005	2542	2396	2698	3027	2987	3274	7800	7297	5576	4203	4705	5267	5711	6718	5554	6002	5926	5654	132.779	133.71	139.964	203.207	222.918	220.552	113.892	115.135	111.973	103.534	111.911	114.872	251.172	237.959	256.033	231.317	219.275	238.402	232.09	248.418	247.289	248.408	239.86
ENSG00000023171	11	GRAMD1B	599	873	896	555	839	990	2239	1736	1370	5247	3880	2965	3578	3057	1809	2736	3792	4577	4058	5358	3223	2873	3745	2541	36.103	40.21	35.831	40.833	42.594	43.626	100.317	83.42	56.858	179.466	145.368	104.03	115.217	99.69	83.064	150.579	176.725	207.17	164.914	198.128	143.502	118.906	151.582
ENSG00000261824	19	LINC00662	213	274	296	402	586	644	230	225	276	319	292	357	983	918	664	442	419	380	649	651	478	333	260	304	12.838	12.62	11.837	29.576	29.75	28.379	10.305	10.812	11.455	10.911	10.94	12.526	31.654	29.936	30.489	24.326	19.527	17.2	26.375	24.073	21.283	13.782	10.524
ENSG00000161692	17	DBF4B	715	1011	1074	384	717	853	693	728	763	953	843	964	575	598	440	272	377	362	440	531	431	545	547	621	43.095	46.566	42.949	28.252	36.4	37.589	31.049	34.983	31.666	32.596	31.584	33.823	18.516	19.501	20.203	14.97	17.57	16.385	17.881	19.635	19.19	22.556	22.14
ENSG00000146555	7	SDK1	41	56	85	33	56	63	65	83	74	90	96	76	1	1	3	1	0	2	7	13	5	0	1	0	2.471	2.579	3.399	2.428	2.843	2.776	2.912	3.988	3.071	3.078	3.597	2.667	0.032	0.033	0.138	0.055	0	0.091	0.284	0.481	0.223	0	0.04
ENSG00000174891	3	RSRC1	405	537	609	304	402	437	741	754	898	932	938	941	1188	1177	785	766	781	819	799	1064	794	1028	1075	920	24.41	24.734	24.354	22.366	20.408	19.257	33.2	36.232	37.269	31.878	35.143	33.016	38.255	38.383	36.045	42.158	36.398	37.071	32.471	39.345	35.352	42.546	43.512
ENSG00000105221	19	AKT2	2358	3147	3291	1357	2036	1892	3278	3007	3786	3960	3589	4297	2356	2364	1320	1312	1568	1279	1287	1456	1009	2066	2204	1741	142.122	144.948	131.606	99.838	103.362	83.374	146.868	144.495	157.128	135.446	134.465	150.765	75.867	77.091	60.61	72.208	73.076	57.892	52.303	53.84	44.925	85.507	89.209
ENSG00000137872	15	SEMA6D	201	363	405	202	354	365	22	37	18	48	57	43	468	406	277	734	1155	986	395	503	464	937	1033	949	12.115	16.719	16.196	14.862	17.972	16.084	0.986	1.778	0.747	1.642	2.136	1.509	15.07	13.24	12.719	40.397	53.828	44.63	16.052	18.6	20.659	38.78	41.812
ENSG00000129951	19	PLPPR3	142	207	211	126	137	125	26	15	25	24	31	47	47	36	18	18	20	29	71	51	37	42	39	40	8.559	9.534	8.438	9.27	6.955	5.508	1.165	0.721	1.038	0.821	1.161	1.649	1.513	1.174	0.827	0.991	0.932	1.313	2.885	1.886	1.647	1.738	1.579
ENSG00000105321	19	CCDC9	359	391	488	480	643	938	381	371	420	518	501	510	2177	2016	1676	834	1010	1522	971	1316	1265	1784	1671	1754	21.638	18.009	19.515	35.315	32.643	41.334	17.07	17.828	17.431	17.717	18.77	17.894	70.103	65.743	76.957	45.9	47.071	68.891	39.461	48.663	56.323	73.835	67.635
ENSG00000060656	1	PTPRU	173	273	317	144	220	207	10	5	8	7	13	6	131	114	43	65	125	92	15	17	12	34	57	27	10.427	12.574	12.677	10.594	11.169	9.122	0.448	0.24	0.332	0.239	0.487	0.211	4.218	3.718	1.974	3.577	5.826	4.164	0.61	0.629	0.534	1.407	2.307
ENSG00000168994	6	PXDC1	253	335	472	460	618	1027	641	658	621	824	833	804	1486	1422	956	996	1103	1569	1212	1421	1290	1402	1539	1507	15.249	15.43	18.875	33.843	31.374	45.256	28.72	31.619	25.773	28.184	31.209	28.209	47.851	46.372	43.897	54.816	51.405	71.018	49.255	52.546	57.436	58.025	62.292
ENSG00000076641	8	PAG1	20	29	38	23	29	39	30	23	28	45	47	50	151	133	89	189	297	363	79	111	128	218	329	296	1.205	1.336	1.52	1.692	1.472	1.719	1.344	1.105	1.162	1.539	1.761	1.754	4.862	4.337	4.087	10.402	13.842	16.431	3.21	4.105	5.699	9.022	13.317
ENSG00000108854	17	SMURF2	483	701	881	335	520	469	543	477	662	799	714	874	390	377	198	178	218	255	373	499	334	256	279	206	29.111	32.287	35.231	24.647	26.399	20.667	24.329	22.921	27.475	27.329	26.751	30.665	12.559	12.294	9.092	9.796	10.16	11.542	15.158	18.452	14.871	10.595	11.293
ENSG00000073969	17	NSF	976	1374	1555	589	950	1034	1188	1107	1436	1537	1490	1638	986	1056	675	502	619	630	793	901	676	752	727	788	58.826	63.285	62.184	43.334	48.229	45.565	53.227	53.195	59.597	52.571	55.824	57.471	31.751	34.437	30.994	27.628	28.848	28.516	32.227	33.317	30.099	31.123	29.426
ENSG00000169087	3	HSPBAP1	136	129	165	158	230	327	115	100	151	173	156	182	629	616	494	527	542	566	460	488	498	473	421	421	8.197	5.942	6.598	11.624	11.676	14.41	5.152	4.805	6.267	5.917	5.845	6.386	20.255	20.088	22.683	29.004	25.26	25.619	18.694	18.045	22.173	19.576	17.04
ENSG00000181666	19	HKR1	83	173	164	113	173	182	260	289	364	325	317	355	401	396	261	297	379	351	337	422	318	132	151	136	5.003	7.968	6.558	8.314	8.783	8.02	11.649	13.887	15.107	11.116	11.877	12.456	12.913	12.914	11.984	16.346	17.663	15.887	13.695	15.605	14.159	5.463	6.112
ENSG00000174684	11	B4GAT1	773	1127	1062	403	625	474	1001	835	891	1194	985	1100	442	422	247	535	671	541	660	654	612	345	272	262	46.59	51.909	42.469	29.65	31.729	20.887	44.849	40.124	36.979	40.839	36.904	38.595	14.233	13.762	11.342	29.444	31.272	24.487	26.822	24.184	27.249	14.279	11.009
ENSG00000150403	13	TMCO3	1648	2181	2273	1405	2000	2338	2254	2329	2626	3240	3024	3136	3647	3291	2565	1048	1240	1227	2131	2582	2077	2687	2614	2343	99.328	100.455	90.897	103.369	101.534	103.027	100.989	111.915	108.985	110.82	113.297	110.03	117.439	107.321	117.777	57.678	57.79	55.538	86.602	95.477	92.477	111.208	105.804
ENSG00000179583	16	CIITA	5	5	4	1	4	4	2	1	2	1	1	5	362	319	260	61	79	75	36	63	54	23	39	30	0.301	0.23	0.16	0.074	0.203	0.176	0.09	0.048	0.083	0.034	0.037	0.175	11.657	10.403	11.938	3.357	3.682	3.395	1.463	2.33	2.404	0.952	1.579
ENSG00000163960	3	UBXN7	850	1277	1521	741	1189	1403	1525	1426	1672	1909	1836	1994	3041	2920	1898	1670	1948	1910	2065	2671	2045	2379	2642	2393	51.231	58.818	60.824	54.517	60.362	61.825	68.327	68.524	69.392	65.295	68.788	69.961	97.925	95.223	87.15	91.911	90.786	86.453	83.92	98.768	91.052	98.461	106.937
ENSG00000126243	19	LRFN3	209	331	354	108	171	172	313	354	360	429	386	415	202	176	126	70	83	86	144	134	110	199	184	178	12.597	15.246	14.156	7.946	8.681	7.579	14.024	17.011	14.941	14.673	14.462	14.561	6.505	5.739	5.786	3.853	3.868	3.893	5.852	4.955	4.898	8.236	7.448
ENSG00000168564	4	CDKN2AIP	340	387	475	340	534	922	577	488	487	723	599	596	1348	1432	982	831	1148	1401	841	1272	1066	2143	2856	2425	20.493	17.825	18.995	25.015	27.11	40.629	25.852	23.45	20.212	24.729	22.442	20.911	43.408	46.698	45.091	45.735	53.502	63.414	34.178	47.036	47.463	88.693	115.599
ENSG00000250312	4	ZNF718	21	32	32	20	28	28	0	0	0	0	0	0	0	0	0	4	5	6	0	0	0	0	1	0	1.266	1.474	1.28	1.471	1.421	1.234	0	0	0	0	0	0	0	0	0	0.22	0.233	0.272	0	0	0	0	0.04
ENSG00000116701	1	NCF2	39	41	54	26	30	71	188	175	147	263	285	173	516	617	268	8	15	23	311	523	418	360	464	435	2.351	1.888	2.159	1.913	1.523	3.129	8.423	8.409	6.101	8.996	10.678	6.07	16.616	20.121	12.306	0.44	0.699	1.041	12.639	19.339	18.611	14.899	18.781
ENSG00000112062	6	MAPK14	1110	1405	1538	1235	1767	2312	1575	1444	1598	2161	2067	2062	3364	3249	2558	2504	2759	2720	2951	3070	3016	2943	2909	2792	66.902	64.713	61.504	90.862	89.706	101.882	70.567	69.389	66.321	73.914	77.442	72.347	108.326	105.952	117.456	137.811	128.582	123.116	119.926	113.522	134.286	121.803	117.744
ENSG00000115919	2	KYNU	5668	5947	6406	4257	5460	6119	2714	2005	2518	3633	2927	3495	3044	2784	2089	3367	3876	3205	3744	3377	2787	3023	2570	2685	341.622	273.914	256.174	313.197	277.189	269.642	121.599	96.346	104.503	124.262	109.663	122.626	98.021	90.788	95.921	185.307	180.64	145.069	152.153	124.875	124.09	125.114	104.023
ENSG00000173530	8	TNFRSF10D	382	784	1129	173	318	351	736	946	1049	1137	1041	1025	154	163	103	120	170	236	100	141	120	85	96	81	23.024	36.11	45.148	12.728	16.144	15.467	32.976	45.458	43.536	38.889	39.002	35.963	4.959	5.316	4.729	6.604	7.923	10.682	4.064	5.214	5.343	3.518	3.886
ENSG00000161813	12	LARP4	1613	2624	3027	1761	2993	4230	2535	2270	2978	3655	3489	3622	8539	8009	5660	4486	5299	5919	5308	6741	5546	6892	7628	6994	97.219	120.859	121.049	129.561	151.946	186.401	113.579	109.08	123.594	125.014	130.719	127.081	274.969	261.178	259.89	246.893	246.958	267.914	215.713	249.269	246.932	285.242	308.75
ENSG00000185745	10	IFIT1	73	117	101	45	86	68	69	63	132	118	93	177	207	288	224	51	86	119	741	1116	988	81	83	71	4.4	5.389	4.039	3.311	4.366	2.997	3.091	3.027	5.478	4.036	3.484	6.21	6.666	9.392	10.285	2.807	4.008	5.386	30.114	41.267	43.99	3.352	3.359
ENSG00000116745	1	RPE65	31	36	26	14	24	21	3	1	3	2	6	4	0	1	0	1	0	0	0	0	0	0	0	0	1.868	1.658	1.04	1.03	1.218	0.925	0.134	0.048	0.125	0.068	0.225	0.14	0	0.033	0	0.055	0	0	0	0	0	0	0
ENSG00000165795	14	NDRG2	69	78	77	43	48	56	40	38	31	37	32	32	184	183	94	385	450	318	193	154	159	232	212	174	4.159	3.593	3.079	3.164	2.437	2.468	1.792	1.826	1.287	1.266	1.199	1.123	5.925	5.968	4.316	21.189	20.972	14.394	7.843	5.695	7.079	9.602	8.581
ENSG00000143061	1	IGSF3	700	1369	1434	574	955	859	1791	2104	1921	2427	2443	2191	2489	2435	1030	52	111	92	893	1258	729	534	646	389	42.19	63.055	57.345	42.23	48.483	37.853	80.244	101.104	79.726	83.012	91.529	76.873	80.15	79.407	47.295	2.862	5.173	4.164	36.291	46.518	32.458	22.101	26.147
ENSG00000078269	6	SYNJ2	588	960	1127	446	744	834	2522	2550	3367	3258	3123	3871	2639	2830	1599	1302	1474	1836	1491	1829	1535	1874	2361	2062	35.44	44.217	45.068	32.813	37.771	36.751	112.996	122.535	139.739	111.435	117.006	135.818	84.98	92.288	73.421	71.657	68.695	83.103	60.593	67.633	68.345	77.56	95.564
ENSG00000075223	7	SEMA3C	2934	4239	3868	2803	4331	3995	3324	3816	4041	3915	4440	3886	3677	3540	1590	663	841	577	1666	1976	1164	2070	2299	1598	176.838	195.245	154.68	206.223	219.872	176.045	148.929	183.37	167.711	133.907	166.349	136.344	118.405	115.441	73.008	36.489	39.195	26.117	67.705	73.069	51.826	85.672	93.054
ENSG00000173376	4	NDNF	208	215	266	107	97	126	29	36	22	33	35	19	29	23	24	13	19	21	41	46	48	82	69	86	12.537	9.903	10.637	7.872	4.924	5.552	1.299	1.73	0.913	1.129	1.311	0.667	0.934	0.75	1.102	0.715	0.885	0.951	1.666	1.701	2.137	3.394	2.793
ENSG00000046651	X	OFD1	289	477	516	338	596	708	360	395	397	503	501	470	1803	1754	1283	714	931	1312	1276	1744	1313	1266	1470	1390	17.419	21.97	20.635	24.867	30.257	31.199	16.13	18.981	16.476	17.204	18.77	16.49	58.059	57.199	58.912	39.296	43.389	59.386	51.856	64.49	58.461	52.397	59.5
ENSG00000077684	4	JADE1	1173	1700	2001	1311	1935	2633	2376	2297	2692	3054	3119	2953	4414	4486	3119	2509	2782	2763	2858	3218	2782	3400	3429	3483	70.699	78.301	80.019	96.453	98.234	116.027	106.455	110.378	111.724	104.458	116.856	103.609	142.137	146.291	143.215	138.086	129.654	125.063	116.147	118.995	123.867	140.717	138.792
ENSG00000107099	9	DOCK8	2	0	1	0	0	1	1	0	0	3	0	0	0	0	0	97	140	112	0	0	0	1	0	0	0.121	0	0.04	0	0	0.044	0.045	0	0	0.103	0	0	0	0	0	5.339	6.525	5.069	0	0	0	0.041	0
ENSG00000186416	X	NKRF	773	1097	1390	828	1229	2002	1028	935	1128	1454	1211	1506	3285	3348	2467	2147	2786	3310	1326	1533	1539	2984	3314	3501	46.59	50.527	55.586	60.918	62.393	88.221	46.059	44.93	46.815	49.732	45.371	52.84	105.782	109.18	113.277	118.163	129.841	149.822	53.888	56.687	68.523	123.5	134.137
ENSG00000067221	15	STOML1	60	77	100	98	105	113	257	227	303	314	342	326	325	339	211	268	344	264	266	280	250	290	292	260	3.616	3.547	3.999	7.21	5.331	4.98	11.515	10.908	12.575	10.74	12.813	11.438	10.465	11.055	9.688	14.75	16.032	11.95	10.81	10.354	11.131	12.002	11.819
ENSG00000113583	5	C5orf15	1879	2462	2679	1061	1498	1568	2504	2424	2707	3600	3243	3153	1393	1508	827	1034	1332	1002	1293	1459	1018	1004	1170	950	113.251	113.398	107.132	78.06	76.049	69.096	112.19	116.48	112.347	123.133	121.502	110.626	44.857	49.177	37.973	56.908	62.077	45.354	52.546	53.951	45.326	41.553	47.357
ENSG00000135503	12	ACVR1B	294	400	480	243	361	440	472	448	558	676	658	649	809	746	535	719	928	847	768	965	748	550	642	535	17.72	18.424	19.195	17.878	18.327	19.389	21.148	21.528	23.158	23.122	24.653	22.771	26.051	24.327	24.566	39.571	43.249	38.338	31.211	35.684	33.304	22.763	25.986
ENSG00000102038	X	SMARCA1	2061	2960	3869	1327	2104	2284	1504	1604	1726	1956	1886	2047	1984	1996	1095	1496	1678	1863	1416	1759	1539	2768	3031	2600	124.221	136.335	154.72	97.63	106.814	100.648	67.386	77.077	71.633	66.902	70.661	71.821	63.888	65.091	50.279	82.334	78.203	84.326	57.545	65.044	68.523	114.561	122.682
ENSG00000117593	1	DARS2	1175	1857	2005	781	1246	1204	1307	1230	1608	1666	1568	1772	1300	1370	916	733	872	887	1202	1378	1047	815	858	851	70.82	85.532	80.179	57.46	63.256	53.056	58.559	59.105	66.736	56.983	58.747	62.172	41.862	44.676	42.06	40.342	40.639	40.149	48.848	50.956	46.617	33.731	34.728
ENSG00000178695	13	KCTD12	811	1070	1758	553	803	1073	3516	2444	2347	4487	3329	2976	1510	1638	1159	108	79	123	805	869	851	788	789	795	48.881	49.283	70.302	40.685	40.766	47.283	157.532	117.442	97.406	153.472	124.724	104.416	48.624	53.416	53.218	5.944	3.682	5.567	32.715	32.134	37.89	32.613	31.935
ENSG00000010292	12	NCAPD2	5635	9109	10783	3988	6556	7128	7971	7913	9600	10352	9297	11281	5513	4951	3448	3097	4069	4512	3994	4964	4170	4187	4583	4670	339.633	419.553	431.209	293.406	332.829	314.105	357.135	380.243	398.423	354.076	348.321	395.805	177.527	161.455	158.322	170.447	189.634	204.228	162.313	183.559	185.667	173.289	185.501
ENSG00000176463	15	SLCO3A1	4087	6210	7951	2384	3806	4624	3601	3213	2369	4445	3634	2751	2433	2600	1639	1225	1710	1535	2031	2373	1941	3005	3325	2900	246.332	286.027	317.958	175.396	193.22	203.763	161.34	154.394	98.319	152.035	136.151	96.522	78.346	84.787	75.258	67.419	79.694	69.479	82.538	87.749	86.422	124.369	134.582
ENSG00000174945	7	AMZ1	9	15	10	31	66	58	2	3	3	2	10	7	265	263	103	2	1	3	70	115	62	6	9	6	0.542	0.691	0.4	2.281	3.351	2.556	0.09	0.144	0.125	0.068	0.375	0.246	8.533	8.577	4.729	0.11	0.047	0.136	2.845	4.252	2.761	0.248	0.364
ENSG00000101974	X	ATP11C	1447	2431	2543	895	1560	1499	1718	1667	1996	2535	2258	2406	1490	1316	840	2268	3075	2259	1557	1960	1348	2923	3690	2511	87.214	111.97	101.694	65.847	79.197	66.056	76.974	80.104	82.839	86.706	84.598	84.417	47.98	42.915	38.57	124.822	143.309	102.25	63.275	72.477	60.019	120.976	149.356
ENSG00000116991	1	SIPA1L2	225	425	547	251	390	532	147	174	203	171	198	181	307	304	188	22	35	62	220	291	203	156	159	161	13.561	19.575	21.874	18.467	19.799	23.443	6.586	8.361	8.425	5.849	7.418	6.351	9.886	9.914	8.632	1.211	1.631	2.806	8.941	10.761	9.038	6.456	6.436
ENSG00000198756	1	COLGALT2	60	102	128	129	161	213	7	4	6	7	3	13	34	32	29	31	32	32	67	72	59	37	39	29	3.616	4.698	5.119	9.491	8.174	9.386	0.314	0.192	0.249	0.239	0.112	0.456	1.095	1.044	1.332	1.706	1.491	1.448	2.723	2.662	2.627	1.531	1.579
ENSG00000106829	9	TLE4	349	561	764	277	369	572	253	315	416	244	267	293	285	251	155	69	84	142	120	171	133	196	220	209	21.035	25.839	30.552	20.38	18.733	25.206	11.335	15.137	17.265	8.346	10.003	10.28	9.177	8.185	7.117	3.798	3.915	6.427	4.877	6.323	5.922	8.112	8.905
ENSG00000198736	16	MSRB1	523	623	624	289	433	433	807	789	835	997	1099	1128	365	371	265	257	291	300	289	320	302	221	212	198	31.522	28.695	24.954	21.262	21.982	19.081	36.157	37.914	34.654	34.101	41.175	39.577	11.754	12.099	12.168	14.144	13.562	13.579	11.745	11.833	13.446	9.147	8.581
ENSG00000157045	16	NTAN1	592	695	740	459	580	668	788	612	905	1010	897	1064	534	457	355	228	251	271	486	456	391	318	325	306	35.681	32.011	29.592	33.77	29.445	29.436	35.306	29.408	37.56	34.546	33.607	37.331	17.196	14.903	16.301	12.548	11.698	12.266	19.751	16.862	17.409	13.161	13.155
ENSG00000153250	2	RBMS1	1929	2401	2792	1278	1828	2172	2290	1975	2688	2989	2827	2840	1620	1583	1064	1765	1787	1802	2144	1982	1597	1303	1250	1326	116.265	110.588	111.651	94.025	92.802	95.712	102.602	94.905	111.558	102.235	105.916	99.644	52.166	51.622	48.856	97.139	83.283	81.565	87.13	73.29	71.105	53.928	50.595
ENSG00000253898	8	LINC01419	0	0	0	0	0	0	0	0	3	1	0	2	252	268	140	0	0	0	0	0	0	0	0	0	0	0	0	0	0	0	0	0	0.125	0.034	0	0.07	8.115	8.74	6.428	0	0	0	0	0	0	0	0
ENSG00000103381	16	CPPED1	374	552	617	212	358	409	667	616	715	874	762	784	377	401	283	257	308	279	240	295	232	237	259	220	22.542	25.425	24.674	15.597	18.175	18.023	29.884	29.601	29.674	29.894	28.549	27.507	12.14	13.077	12.995	14.144	14.354	12.628	9.753	10.909	10.33	9.809	10.483
ENSG00000151876	5	FBXO4	255	284	310	263	385	394	410	344	457	514	454	524	1107	1172	741	486	576	429	736	747	606	807	893	845	15.369	13.081	12.397	19.35	19.545	17.362	18.37	16.53	18.967	17.581	17.01	18.385	35.647	38.22	34.025	26.748	26.844	19.418	29.91	27.623	26.982	33.4	36.145
ENSG00000198876	9	DCAF12	1511	2027	2251	1426	2067	2311	2425	2110	2559	3229	2923	3149	4720	4683	3207	3006	2945	3258	3890	4220	3718	2666	2959	2750	91.071	93.362	90.017	104.914	104.936	101.837	108.65	101.392	106.205	110.443	109.513	110.486	151.991	152.715	147.256	165.439	137.251	147.468	158.086	156.047	165.542	110.339	119.768
ENSG00000069020	5	MAST4	75	89	112	56	75	88	324	237	252	450	388	295	332	297	157	15	9	13	63	60	58	233	263	282	4.52	4.099	4.479	4.12	3.808	3.878	14.517	11.389	10.459	15.392	14.537	10.35	10.691	9.685	7.209	0.826	0.419	0.588	2.56	2.219	2.582	9.643	10.645
ENSG00000122012	5	SV2C	877	1281	2099	734	1196	2175	1	0	1	1	1	0	375	305	297	1149	1533	1593	1247	1738	1329	1744	2063	1713	52.859	59.002	83.938	54.002	60.717	95.844	0.045	0	0.042	0.034	0.037	0	12.076	9.946	13.637	63.237	71.445	72.105	50.677	64.268	59.173	72.18	83.502
ENSG00000141562	17	NARF	1136	1348	1359	686	896	849	1063	979	1233	1200	1144	1162	820	745	429	383	373	324	677	634	454	649	549	520	68.469	62.088	54.346	50.471	45.487	37.412	47.627	47.044	51.172	41.044	42.861	40.77	26.405	24.295	19.698	21.079	17.384	14.665	27.513	23.444	20.214	26.86	22.221
ENSG00000184432	3	COPB2	3501	4784	5385	2612	3946	4188	6465	5656	6514	8035	7327	7855	9374	8666	6344	5360	6493	7037	6248	7525	6217	7213	7519	7311	211.013	220.347	215.344	192.171	200.327	184.55	289.66	271.788	270.347	274.826	274.513	275.6	301.857	282.603	291.297	294.994	302.604	318.518	253.914	278.259	276.808	298.528	304.338
ENSG00000100968	14	NFATC4	1004	1136	1084	428	684	562	984	1085	800	991	944	774	307	270	128	172	279	148	278	251	182	197	267	177	60.513	52.323	43.349	31.489	34.725	24.765	44.087	52.138	33.202	33.896	35.368	27.157	9.886	8.805	5.877	9.466	13.003	6.699	11.298	9.281	8.103	8.153	10.807
ENSG00000188021	X	UBQLN2	997	1519	1764	834	1260	1542	1737	1660	1899	2413	2164	2438	3185	3243	2018	1980	2294	2087	2248	2344	1979	2309	2442	2274	60.091	69.964	70.542	61.359	63.967	67.95	77.825	79.768	78.813	82.533	81.076	85.54	102.562	105.756	92.661	108.972	106.911	94.465	91.357	86.676	88.114	95.564	98.842
ENSG00000135414	12	GDF11	746	1220	1464	411	624	634	1462	1470	1834	1886	1675	1863	598	592	354	351	429	573	442	518	417	368	444	392	44.963	56.192	58.545	30.238	31.679	27.938	65.504	70.638	76.115	64.508	62.755	65.365	19.257	19.305	16.255	19.318	19.993	25.936	17.963	19.155	18.567	15.231	17.971
ENSG00000180354	7	MTURN	502	629	755	309	409	450	300	270	480	309	312	447	352	311	216	148	142	136	311	306	241	276	266	222	30.257	28.971	30.192	22.734	20.764	19.83	13.441	12.974	19.921	10.569	11.689	15.683	11.335	10.142	9.918	8.145	6.618	6.156	12.639	11.315	10.73	11.423	10.767
ENSG00000167077	22	MEI1	129	122	119	117	150	158	140	136	130	154	137	179	205	233	169	210	230	184	248	202	185	0	0	0	7.775	5.619	4.759	8.608	7.615	6.962	6.273	6.535	5.395	5.267	5.133	6.28	6.601	7.598	7.76	11.558	10.719	8.328	10.079	7.47	8.237	0	0
ENSG00000122378	10	PRXL2A	578	697	744	409	495	513	499	448	572	732	640	636	358	388	206	362	442	400	434	436	389	293	286	289	34.837	32.103	29.752	30.091	25.13	22.606	22.357	21.528	23.739	25.037	23.978	22.315	11.528	12.653	9.459	19.923	20.599	18.105	17.637	16.122	17.32	12.127	11.576
ENSG00000171791	18	BCL2	287	331	422	374	465	660	200	145	159	350	293	207	1030	920	634	894	1156	1020	635	716	590	1109	1437	1181	17.298	15.246	16.876	27.516	23.607	29.084	8.961	6.968	6.599	11.971	10.978	7.263	33.168	30.002	29.111	49.202	53.875	46.169	25.806	26.476	26.269	45.899	58.164
ENSG00000185115	15	NSMCE3	278	332	355	358	421	504	747	575	694	828	773	846	1037	1061	765	758	859	723	630	665	545	781	708	782	16.756	15.292	14.196	26.339	21.373	22.209	33.469	27.63	28.803	28.321	28.961	29.683	33.393	34.6	35.127	41.717	40.033	32.725	25.603	24.59	24.266	32.324	28.657
ENSG00000145416	4	2001-03-01	28	30	31	44	65	71	52	67	79	76	79	85	226	228	137	115	143	119	153	240	171	167	199	157	1.688	1.382	1.24	3.237	3.3	3.129	2.33	3.22	3.279	2.599	2.96	2.982	7.278	7.435	6.291	6.329	6.664	5.386	6.218	8.875	7.614	6.912	8.055
ENSG00000105516	19	DBP	76	141	125	118	179	235	103	73	117	110	96	125	443	498	514	508	569	682	230	246	323	707	660	785	4.581	6.494	4.999	8.682	9.087	10.356	4.615	3.508	4.856	3.762	3.597	4.386	14.265	16.24	23.601	27.958	26.518	30.87	9.347	9.097	14.381	29.261	26.714
ENSG00000100106	22	TRIOBP	249	300	342	208	305	373	720	640	673	871	762	804	815	849	519	505	661	617	810	946	771	386	399	448	15.008	13.818	13.676	15.303	15.484	16.437	32.259	30.754	27.931	29.791	28.549	28.209	26.244	27.686	23.831	27.793	30.806	27.927	32.918	34.981	34.328	15.976	16.15
ENSG00000008952	3	SEC62	2696	3453	4478	1841	2674	3541	5495	5176	5485	7240	6470	6403	7807	8264	5976	4843	6598	7203	5525	6751	5833	6833	7979	7266	162.494	159.042	179.074	135.447	135.751	156.039	246.199	248.722	227.641	247.634	242.405	224.656	251.397	269.493	274.4	266.541	307.498	326.032	224.531	249.638	259.711	282.801	322.957
ENSG00000107338	9	SHB	107	158	228	150	175	237	375	325	447	610	547	680	541	554	349	475	536	670	501	505	460	514	441	392	6.449	7.277	9.118	11.036	8.884	10.444	16.802	15.617	18.552	20.864	20.494	23.858	17.421	18.066	16.025	26.142	24.98	30.326	20.36	18.674	20.481	21.273	17.85
ENSG00000185686	22	PRAME	390	417	556	294	365	552	1145	1131	1088	1772	1645	1559	1473	1468	1158	646	759	883	1361	1456	1481	763	778	820	23.506	19.207	22.234	21.63	18.53	24.325	51.301	54.348	45.155	60.609	61.632	54.699	47.433	47.872	53.172	35.553	35.373	39.968	55.31	53.84	65.941	31.579	31.49
ENSG00000038295	4	TLL1	699	971	1135	532	766	859	802	785	717	989	965	825	526	491	313	238	364	303	281	358	255	606	585	468	42.13	44.723	45.388	39.14	38.888	37.853	35.933	37.722	29.757	33.827	36.155	28.946	16.938	16.012	14.372	13.099	16.964	13.715	11.42	13.238	11.354	25.081	23.678
ENSG00000198763	MT	MT-ND2	27371	32310	32918	11255	16204	10341	24522	18356	18259	26619	20827	20480	3052	6189	3098	7215	7106	4858	6051	5195	4346	2527	4158	3146	1649.71	1488.17	1316.38	828.056	822.631	455.691	1098.69	882.061	757.792	910.466	780.304	718.561	98.279	201.827	142.251	397.087	331.173	219.889	245.908	192.101	193.503	104.586	168.299
ENSG00000062194	5	GPBP1	1172	1826	2077	1521	2315	3521	1118	1098	1356	1623	1516	1616	5995	5912	4589	2986	3306	4173	4143	4991	4283	4739	4859	4644	70.639	84.104	83.059	111.903	117.526	155.158	50.091	52.762	56.277	55.512	56.798	56.699	193.048	192.793	210.713	164.338	154.075	188.884	168.368	184.557	190.698	196.135	196.672
ENSG00000145087	3	STXBP5L	6	16	13	5	13	7	10	23	8	18	24	13	192	176	99	151	198	152	60	89	70	176	248	187	0.362	0.737	0.52	0.368	0.66	0.308	0.448	1.105	0.332	0.616	0.899	0.456	6.183	5.739	4.546	8.31	9.228	6.88	2.438	3.291	3.117	7.284	10.038
ENSG00000184792	22	OSBP2	811	1202	1445	670	1064	1400	3635	3287	3711	5355	4492	5099	2411	2703	1642	199	327	547	866	1083	771	476	569	596	48.881	55.363	57.785	49.293	54.016	61.693	162.864	157.95	154.015	183.16	168.297	178.903	77.638	88.146	75.396	10.952	15.24	24.759	35.194	40.047	34.328	19.7	23.031
ENSG00000173598	12	NUDT4	433	622	674	544	792	1051	536	530	851	792	746	950	1685	1681	1327	1481	1527	1809	1592	2066	1680	1558	1552	1545	26.098	28.649	26.953	40.023	40.208	46.314	24.015	25.468	35.319	27.089	27.95	33.332	54.26	54.818	60.932	81.509	71.165	81.881	64.698	76.397	74.801	64.482	62.819
ENSG00000150782	11	IL18	225	241	237	287	465	491	436	259	320	615	464	476	1424	1583	892	572	603	676	1247	1086	875	1301	1292	1159	13.561	11.1	9.478	21.115	23.607	21.637	19.535	12.446	13.281	21.035	17.384	16.701	45.855	51.622	40.958	31.481	28.103	30.598	50.677	40.158	38.959	53.845	52.295
ENSG00000055732	1	MCOLN3	114	158	152	92	174	187	156	138	150	176	152	155	384	361	263	231	288	183	286	286	260	600	814	621	6.871	7.277	6.078	6.769	8.833	8.24	6.989	6.631	6.225	6.02	5.695	5.438	12.365	11.772	12.076	12.713	13.422	8.283	11.623	10.576	11.576	24.832	32.947
ENSG00000071575	2	TRIB2	85	105	128	66	89	127	20	16	17	37	34	25	1	5	1	18	26	18	43	33	45	0	2	2	5.123	4.836	5.119	4.856	4.518	5.596	0.896	0.769	0.706	1.266	1.274	0.877	0.032	0.163	0.046	0.991	1.212	0.815	1.747	1.22	2.004	0	0.081
ENSG00000131462	17	TUBG1	3692	4846	5895	2373	3319	3795	3489	3111	3451	4327	3952	4284	3306	3245	2527	1520	1620	2042	2879	2866	3037	2608	2514	2947	222.525	223.203	235.739	174.587	168.496	167.232	156.322	149.493	143.225	147.999	148.066	150.308	106.458	105.821	116.032	83.655	75.5	92.428	117	105.979	135.221	107.939	101.756
ENSG00000078018	2	MAP2	31	47	40	64	89	71	299	345	299	455	521	364	1025	1083	464	744	1236	1009	703	1062	510	787	1233	615	1.868	2.165	1.6	4.709	4.518	3.129	13.396	16.578	12.409	15.563	19.52	12.771	33.007	35.317	21.305	40.947	57.603	45.671	28.569	39.271	22.707	32.572	49.907
ENSG00000114544	3	SLC41A3	461	535	571	414	629	646	674	711	624	923	840	806	1389	1383	885	1009	1323	1096	1457	1535	1201	1294	1291	1106	27.785	24.642	22.834	30.459	31.933	28.467	30.198	34.166	25.897	31.57	31.471	28.279	44.728	45.1	40.637	55.532	61.658	49.609	59.211	56.761	53.474	53.555	52.254
ENSG00000188522	17	FAM83G	395	657	794	417	698	953	1183	1103	1251	1667	1522	1698	1973	2127	1471	1026	1283	1730	1673	2083	1885	1746	2018	1754	23.807	30.261	31.752	30.68	35.435	41.995	53.003	53.002	51.919	57.017	57.023	59.576	63.534	69.363	67.544	56.467	59.794	78.306	67.989	77.025	83.929	72.263	81.68
ENSG00000071859	X	FAM50A	1286	1571	1896	1055	1390	1647	1680	1597	1760	2153	1967	1926	3380	3257	2273	1153	1645	1742	1867	1875	1718	3409	3342	3342	77.51	72.359	75.82	77.619	70.566	72.577	75.271	76.741	73.044	73.64	73.696	67.576	108.841	106.213	104.369	63.457	76.665	78.849	75.873	69.334	76.493	141.09	135.27
ENSG00000092531	15	SNAP23	515	645	810	654	815	1209	1416	1137	1659	2038	1975	2211	2415	2263	1852	1452	1405	1876	1769	1885	1815	2141	1966	1805	31.04	29.708	32.392	48.116	41.375	53.276	63.443	54.636	68.852	69.707	73.995	77.575	77.767	73.798	85.038	79.913	65.48	84.914	71.891	69.704	80.812	88.611	79.576
ENSG00000059588	1	TARBP1	849	1275	1471	651	996	1027	771	644	885	1047	871	1097	806	723	502	446	553	466	886	781	645	702	698	650	51.171	58.725	58.825	47.896	50.564	45.256	34.544	30.946	36.73	35.811	32.633	38.489	25.954	23.577	23.05	24.546	25.772	21.093	36.006	28.88	28.718	29.054	28.252
ENSG00000164128	4	NPY1R	14	16	16	12	6	8	27	59	39	36	53	29	215	228	135	2351	3360	1732	467	627	520	413	608	410	0.844	0.737	0.64	0.883	0.305	0.353	1.21	2.835	1.619	1.231	1.986	1.017	6.923	7.435	6.199	129.39	156.592	78.396	18.978	23.185	23.153	17.093	24.609
ENSG00000172828	16	CES3	48	63	72	95	163	236	10	22	8	17	15	10	190	158	100	183	293	241	295	358	321	468	566	441	2.893	2.902	2.879	6.989	8.275	10.4	0.448	1.057	0.332	0.581	0.562	0.351	6.118	5.152	4.592	10.072	13.655	10.908	11.989	13.238	14.292	19.369	22.909
ENSG00000175832	17	ETV4	146	151	210	283	314	630	327	167	294	732	396	661	2286	2063	1821	728	820	1268	1729	1750	1306	1044	871	978	8.8	6.955	8.398	20.821	15.941	27.762	14.651	8.025	12.202	25.037	14.837	23.192	73.613	67.276	83.615	40.066	38.216	57.394	70.265	64.711	58.149	43.209	35.254
ENSG00000151364	11	KCTD14	66	95	102	43	67	48	100	104	103	111	97	140	27	30	14	10	8	11	4	7	7	16	29	24	3.978	4.376	4.079	3.164	3.401	2.115	4.48	4.998	4.275	3.797	3.634	4.912	0.869	0.978	0.643	0.55	0.373	0.498	0.163	0.259	0.312	0.662	1.174
ENSG00000234127	6	TRIM26	700	1062	1264	1056	1594	2610	1045	1029	1225	1385	1286	1457	4598	4653	3703	1573	1978	2340	2663	3362	3272	2954	3133	3071	42.19	48.915	50.547	77.692	80.923	115.013	46.82	49.447	50.84	47.372	48.181	51.12	148.063	151.737	170.031	86.572	92.184	105.916	108.222	124.32	145.684	122.259	126.811
ENSG00000176485	11	PLA2G16	91	114	129	82	123	124	478	431	491	599	477	553	333	315	166	227	229	230	230	242	183	440	479	424	5.485	5.251	5.159	6.033	6.244	5.464	21.416	20.711	20.378	20.488	17.871	19.403	10.723	10.272	7.622	12.493	10.672	10.411	9.347	8.949	8.148	18.21	19.388
ENSG00000135111	12	TBX3	814	1154	1318	729	1061	1563	1287	1045	958	2395	1784	1463	363	374	303	375	458	517	284	430	399	465	560	549	49.061	53.152	52.706	53.634	53.864	68.876	57.663	50.215	39.759	81.918	66.839	51.331	11.689	12.196	13.913	20.639	21.345	23.401	11.542	15.901	17.765	19.245	22.666
ENSG00000107738	10	VSIR	135	142	162	136	170	202	198	177	220	275	279	283	646	602	327	557	894	732	502	503	392	528	624	459	8.137	6.54	6.478	10.006	8.63	8.901	8.871	8.505	9.131	9.406	10.453	9.929	20.802	19.632	15.015	30.655	41.665	33.133	20.401	18.6	17.454	21.853	25.257
ENSG00000108883	17	EFTUD2	6229	8817	10007	4757	7524	7414	6691	5849	7664	8322	7512	9164	7111	6485	5010	3612	4018	4171	6061	6382	5568	5868	5387	5565	375.435	406.104	400.177	349.983	381.972	326.708	299.785	281.062	318.074	284.642	281.444	321.528	228.985	211.479	230.044	198.791	187.258	188.793	246.314	235.994	247.912	242.862	218.044
ENSG00000154359	8	LONRF1	43	56	78	90	109	176	44	36	53	52	57	81	414	415	304	164	197	193	241	217	204	213	210	207	2.592	2.579	3.119	6.622	5.534	7.756	1.971	1.73	2.2	1.779	2.136	2.842	13.331	13.533	13.959	9.026	9.181	8.736	9.794	8.024	9.083	8.816	8.5
ENSG00000206432	18	TMEM200C	1	0	0	1	4	9	0	0	0	1	1	0	58	58	33	34	61	49	60	70	55	17	26	17	0.06	0	0	0.074	0.203	0.397	0	0	0	0.034	0.037	0	1.868	1.891	1.515	1.871	2.843	2.218	2.438	2.588	2.449	0.704	1.052
ENSG00000164163	4	ABCE1	2530	3435	4044	1590	2611	2587	3467	2731	4031	4292	3564	4354	2213	2117	1294	1572	1944	2002	1749	2089	1347	1749	1890	1553	152.488	158.213	161.718	116.98	132.553	114	155.336	131.233	167.296	146.802	133.529	152.764	71.262	69.037	59.417	86.517	90.599	90.617	71.078	77.247	59.974	72.387	76.499
ENSG00000106780	9	MEGF9	1466	2343	2827	1387	2010	2542	2776	2847	3198	3224	3357	2969	5165	4565	2680	5595	6647	5188	4663	5267	3555	3700	4143	3234	88.359	107.917	113.051	102.045	102.042	112.017	124.377	136.807	132.725	110.272	125.773	104.17	166.321	148.867	123.058	307.928	309.781	234.826	189.5	194.763	158.284	153.134	167.692
ENSG00000166831	15	RBPMS2	86	101	137	43	59	67	266	243	230	370	313	261	191	175	103	312	359	375	314	292	239	145	170	145	5.183	4.652	5.479	3.164	2.995	2.952	11.918	11.677	9.546	12.655	11.727	9.157	6.15	5.707	4.729	17.171	16.731	16.974	12.761	10.798	10.641	6.001	6.881
ENSG00000143850	1	PLEKHA6	6	23	16	6	20	17	125	165	181	211	207	238	40	35	22	11	33	33	185	262	215	5	3	4	0.362	1.059	0.64	0.441	1.015	0.749	5.601	7.929	7.512	7.217	7.755	8.35	1.288	1.141	1.01	0.605	1.538	1.494	7.518	9.688	9.573	0.207	0.121
ENSG00000198886	MT	MT-ND4	40576	53772	69705	13531	21913	18246	36384	34120	35381	36794	27577	21619	7158	11148	7322	15726	17911	12823	9894	12466	8333	5928	9126	8222	2445.6	2476.69	2787.48	995.506	1112.46	804.035	1630.16	1639.57	1468.4	1258.49	1033.2	758.524	230.498	363.542	336.204	865.5	834.736	580.412	402.084	460.968	371.022	245.345	369.383
ENSG00000049130	12	KITLG	327	479	521	296	408	589	398	411	649	527	523	704	791	771	579	1094	1249	1242	669	750	668	502	550	529	19.709	22.062	20.835	21.777	20.713	25.955	17.832	19.75	26.935	18.025	19.595	24.701	25.471	25.143	26.586	60.21	58.209	56.217	27.188	27.733	29.742	20.777	22.262
ENSG00000089693	12	MLF2	3592	4600	5162	2386	3286	3755	3984	3592	4140	4884	4248	4618	2903	3275	2136	2624	2631	2915	2782	2518	2351	2783	2602	2638	216.497	211.872	206.427	175.543	166.821	165.469	178.5	172.606	171.82	167.05	159.155	162.027	93.481	106.799	98.079	144.415	122.617	131.943	113.058	93.111	104.677	115.181	105.318
ENSG00000156976	3	EIF4A2	1158	1880	2210	1200	1978	3016	2858	2753	3209	4227	3416	3945	6615	6377	5168	5041	5924	6934	4063	5016	4385	4731	6476	5974	69.795	86.591	88.377	88.287	100.417	132.904	128.051	132.29	133.181	144.579	127.984	138.414	213.013	207.957	237.299	277.438	276.086	313.856	165.117	185.482	195.24	195.804	262.122
ENSG00000130396	6	AFDN	194	372	458	155	301	340	623	667	665	866	886	784	206	178	101	92	123	165	67	101	85	56	72	64	11.693	17.134	18.315	11.404	15.281	14.983	27.913	32.051	27.599	29.62	33.195	27.507	6.634	5.805	4.638	5.063	5.732	7.468	2.723	3.735	3.785	2.318	2.914
ENSG00000175087	1	PDIK1L	91	143	170	164	240	292	134	95	159	198	145	156	638	629	404	178	220	281	488	592	459	370	421	407	5.485	6.586	6.798	12.066	12.184	12.867	6.004	4.565	6.599	6.772	5.433	5.473	20.545	20.512	18.55	9.796	10.253	12.719	19.832	21.891	20.437	15.313	17.04
ENSG00000131746	17	TNS4	105	152	120	92	138	118	2261	1541	1347	3894	2715	2384	2906	3286	1322	404	615	491	1945	2717	1340	234	371	197	6.329	7.001	4.799	6.769	7.006	5.2	101.302	74.05	55.904	133.189	101.72	83.645	93.578	107.158	60.702	22.235	28.662	22.224	79.043	100.469	59.663	9.685	15.017
ENSG00000150551	2	LYPD1	19	25	26	30	18	33	1260	1220	1521	1277	1203	1537	326	295	217	80	78	85	113	91	88	220	156	201	1.145	1.151	1.04	2.207	0.914	1.454	56.453	58.625	63.125	43.678	45.072	53.927	10.498	9.62	9.964	4.403	3.635	3.847	4.592	3.365	3.918	9.105	6.314
ENSG00000135604	6	STX11	15	12	31	32	37	76	42	46	26	72	69	63	251	295	198	180	139	174	224	242	225	141	170	177	0.904	0.553	1.24	2.354	1.878	3.349	1.882	2.21	1.079	2.463	2.585	2.21	8.083	9.62	9.092	9.907	6.478	7.876	9.103	8.949	10.018	5.836	6.881
ENSG00000130311	19	DDA1	1142	1452	1754	831	1111	1308	1365	1266	1410	1726	1515	1671	1753	1735	1004	607	621	738	883	840	723	1326	1299	1276	68.831	66.878	70.142	61.139	56.402	57.639	61.158	60.835	58.518	59.035	56.761	58.629	56.449	56.579	46.101	33.407	28.941	33.404	35.884	31.062	32.191	54.88	52.578
ENSG00000151929	10	BAG3	1343	2231	2767	4613	7101	15501	1501	1706	2063	2573	2999	3405	23411	25889	23267	9143	11082	17447	12281	16326	19707	16078	15876	19724	80.945	102.758	110.651	339.389	360.497	683.073	67.251	81.978	85.619	88.006	112.36	119.468	753.87	844.254	1068.35	503.197	516.473	789.71	499.09	603.703	877.443	665.428	642.595
ENSG00000198053	20	SIRPA	162	273	337	206	360	560	477	510	401	845	796	510	1007	1221	644	112	158	214	978	1315	1183	126	136	154	9.764	12.574	13.477	15.156	18.276	24.677	21.372	24.507	16.642	28.902	29.823	17.894	32.427	39.817	29.571	6.164	7.364	9.686	39.745	48.626	52.672	5.215	5.505
ENSG00000139291	12	TMEM19	726	945	1047	396	650	541	1135	1059	1167	1437	1309	1353	401	430	200	331	452	333	361	409	281	404	464	368	43.758	43.526	41.869	29.135	32.999	23.84	50.853	50.888	48.433	49.151	49.043	47.471	12.913	14.023	9.183	18.217	21.065	15.073	14.671	15.124	12.511	16.721	18.781
ENSG00000161204	3	ABCF3	977	1392	1586	774	1087	1349	1376	1434	1672	1749	1678	1957	3427	3300	2753	1682	2137	2328	2343	2895	2520	2329	2486	2705	58.886	64.114	63.424	56.945	55.184	59.446	61.651	68.908	69.392	59.822	62.868	68.663	110.355	107.615	126.41	92.571	99.594	105.373	95.218	107.051	112.202	96.391	100.623
ENSG00000068001	3	HYAL2	927	1077	1079	358	480	410	1159	896	1049	1328	1133	1139	478	458	290	420	432	441	482	435	363	363	342	319	55.872	49.606	43.149	26.339	24.368	18.067	51.928	43.055	43.536	45.422	42.449	39.963	15.392	14.936	13.316	23.115	20.133	19.961	19.588	16.085	16.162	15.024	13.843
ENSG00000238107	1	AC245100.6	0	0	0	1	3	1	0	0	0	0	0	0	10	14	11	6	8	6	21	23	16	0	0	0	0	0	0	0.074	0.152	0.044	0	0	0	0	0	0	0.322	0.457	0.505	0.33	0.373	0.272	0.853	0.85	0.712	0	0
ENSG00000127804	17	METTL16	657	1072	1349	820	1343	1708	1507	1548	1834	2242	2120	2455	4032	3725	2669	1574	2024	2347	2161	2767	2308	2602	2765	2537	39.599	49.375	53.946	60.329	68.18	75.265	67.52	74.386	76.115	76.684	79.428	86.136	129.837	121.474	122.552	86.627	94.328	106.233	87.821	102.318	102.762	107.69	111.916
ENSG00000124253	20	PCK1	45	69	73	79	86	71	0	0	0	2	0	1	3	2	3	6	8	4	1	1	2	4	5	2	2.712	3.178	2.919	5.812	4.366	3.129	0	0	0	0.068	0	0.035	0.097	0.065	0.138	0.33	0.373	0.181	0.041	0.037	0.089	0.166	0.202
ENSG00000188706	X	ZDHHC9	971	1383	1368	800	1190	1184	1217	1114	1373	1683	1460	1569	2448	2631	1560	1228	1497	1467	1459	1582	1253	2445	2592	2249	58.524	63.7	54.706	58.858	60.413	52.175	54.527	53.531	56.983	57.565	54.7	55.05	78.829	85.798	71.631	67.585	69.767	66.401	59.293	58.499	55.789	101.192	104.913
ENSG00000075785	3	RAB7A	3590	4578	5252	2488	3555	4465	5971	6003	7174	7921	7275	7888	7956	8824	6282	6693	7912	9740	6310	7047	6231	6401	6921	6763	216.377	210.859	210.026	183.048	180.477	196.756	267.526	288.462	297.738	270.927	272.565	276.758	256.195	287.755	288.451	368.358	368.736	440.865	256.433	260.584	277.432	264.921	280.134
ENSG00000128641	2	MYO1B	1331	2138	2868	1050	1750	2143	1675	1759	2420	2539	2388	3176	3092	2841	2034	3670	4882	5329	2216	2685	2414	4401	4941	4649	80.222	98.474	114.69	77.251	88.842	94.434	75.047	84.525	100.436	86.843	89.469	111.433	99.567	92.647	93.395	201.983	227.524	241.208	90.056	99.286	107.482	182.146	199.991
ENSG00000100814	14	CCNB1IP1	321	379	437	514	686	883	570	546	649	838	735	860	1094	1145	948	721	852	923	1070	1028	920	1188	1131	1244	19.347	17.456	17.475	37.816	34.826	38.911	25.538	26.237	26.935	28.663	27.537	30.174	35.228	37.339	43.529	39.681	39.707	41.778	43.484	38.013	40.962	49.168	45.778
ENSG00000150471	4	ADGRL3	56	72	104	41	47	51	33	43	33	30	36	26	2	1	1	0	0	0	2	5	1	6	1	4	3.375	3.316	4.159	3.016	2.386	2.247	1.479	2.066	1.37	1.026	1.349	0.912	0.064	0.033	0.046	0	0	0	0.081	0.185	0.045	0.248	0.04
ENSG00000164070	4	HSPA4L	1512	2373	3060	2332	3489	5821	1803	1703	2219	3581	3307	3555	10388	9525	7885	5143	5818	7593	6477	8366	7456	7941	8144	7931	91.131	109.298	122.368	171.571	177.127	256.511	80.782	81.834	92.094	122.483	123.9	124.731	334.509	310.615	362.056	283.052	271.146	343.685	263.22	309.358	331.974	328.658	329.636
ENSG00000197858	8	GPAA1	2048	2497	2958	1892	2630	2755	2923	2748	3253	3724	3484	4015	4571	4651	3171	4483	5268	4672	5895	5052	4863	4381	4152	4105	123.437	115.01	118.289	139.199	133.518	121.403	130.963	132.05	135.007	127.374	130.531	140.87	147.193	151.672	145.603	246.728	245.513	211.47	239.568	186.813	216.522	181.319	168.056
ENSG00000082213	5	C5orf22	1097	1438	1673	1120	1694	2097	2146	1946	2636	2924	2779	3196	3629	3645	2692	1785	1998	1971	2703	3117	2508	2872	3280	2981	66.118	66.233	66.903	82.401	86	92.407	96.15	93.511	109.4	100.011	104.118	112.135	116.859	118.865	123.609	98.24	93.116	89.214	109.848	115.26	111.667	118.865	132.761
ENSG00000249641	12	HOXC13-AS	8	8	15	19	20	47	0	0	1	2	0	0	101	100	83	135	144	152	52	47	55	244	179	223	0.482	0.368	0.6	1.398	1.015	2.071	0	0	0.042	0.068	0	0	3.252	3.261	3.811	7.43	6.711	6.88	2.113	1.738	2.449	10.099	7.245
ENSG00000169752	15	NRG4	207	320	326	169	271	299	1013	1059	1293	1381	1461	1392	888	1051	627	355	444	347	709	848	662	310	389	346	12.476	14.739	13.037	12.434	13.758	13.176	45.387	50.888	53.663	47.235	54.738	48.84	28.595	34.274	28.79	19.538	20.692	15.706	28.813	31.357	29.475	12.83	15.745
ENSG00000010278	12	CD9	2580	2857	2928	1165	1539	1584	3286	2894	3240	3910	3390	3695	1294	1348	779	1159	1465	1071	1505	1419	1236	1282	1282	1116	155.502	131.591	117.09	85.712	78.131	69.801	147.227	139.065	134.468	133.736	127.01	129.643	41.669	43.959	35.769	63.787	68.276	48.477	61.162	52.472	55.032	53.059	51.89
ENSG00000196954	11	CASP4	118	171	138	119	186	216	253	198	323	472	438	566	385	407	301	410	560	694	584	640	546	232	283	281	7.112	7.876	5.519	8.755	9.443	9.518	11.335	9.514	13.405	16.144	16.41	19.859	12.398	13.272	13.821	22.565	26.099	31.413	23.733	23.666	24.31	9.602	11.455
ENSG00000119669	14	IRF2BPL	361	487	501	313	433	530	997	902	1122	1431	1348	1600	1237	1240	786	878	1080	1069	930	914	762	749	768	656	21.758	22.431	20.035	23.028	21.982	23.355	44.67	43.344	46.566	48.945	50.504	56.138	39.833	40.437	36.091	48.322	50.333	48.387	37.794	33.798	33.928	30.999	31.085
ENSG00000041982	9	TNC	625	1214	1886	545	1084	1490	834	1289	810	1566	1693	992	156	128	127	0	3	4	160	240	218	32	25	34	37.67	55.916	75.421	40.097	55.032	65.659	37.367	61.94	33.617	53.563	63.43	34.805	5.023	4.174	5.831	0	0.14	0.181	6.502	8.875	9.706	1.324	1.012
ENSG00000059378	7	PARP12	275	385	397	307	401	471	109	98	215	176	120	202	1049	1058	712	605	680	690	994	1038	952	1092	1239	1263	16.575	17.733	15.876	22.587	20.358	20.755	4.884	4.709	8.923	6.02	4.496	7.087	33.779	34.502	32.693	33.297	31.691	31.232	40.395	38.383	42.387	45.195	50.15
ENSG00000138166	10	DUSP5	201	221	248	263	373	794	141	110	135	294	277	235	676	773	462	1262	1324	2190	1266	1238	1103	601	729	624	12.115	10.179	9.917	19.35	18.936	34.989	6.317	5.286	5.603	10.056	10.378	8.245	21.768	25.208	21.214	69.456	61.705	99.127	51.449	45.779	49.11	24.874	29.507
ENSG00000180964	X	TCEAL8	387	440	510	331	472	569	752	649	699	893	862	874	997	1051	850	861	945	1004	497	573	498	870	886	852	23.325	20.266	20.395	24.352	23.962	25.074	33.693	31.186	29.01	30.544	32.296	30.665	32.105	34.274	39.029	47.386	44.041	45.444	20.198	21.188	22.173	36.007	35.862
ENSG00000100320	22	RBFOX2	1220	1839	2076	865	1443	1442	3296	3183	3619	4132	4018	4083	2712	2591	1447	743	986	979	1919	2358	1733	934	1067	938	73.532	84.703	83.019	63.64	73.257	63.544	147.675	152.953	150.197	141.329	150.538	143.256	87.331	84.494	66.442	40.892	45.952	44.313	77.987	87.194	77.161	38.656	43.188
ENSG00000198121	9	LPAR1	207	207	259	181	208	236	37	36	32	56	62	67	134	152	100	239	304	252	492	502	394	130	171	101	12.476	9.534	10.357	13.317	10.56	10.4	1.658	1.73	1.328	1.915	2.323	2.351	4.315	4.957	4.592	13.154	14.168	11.406	19.994	18.563	17.543	5.38	6.921
ENSG00000100234	22	TIMP3	1301	1993	2148	817	1407	1553	6016	6086	5769	6050	5717	4836	996	1259	745	560	899	919	1605	1883	1738	325	525	405	78.414	91.796	85.898	60.109	71.429	68.435	269.543	292.451	239.427	206.932	214.193	169.676	32.073	41.057	34.208	30.82	41.898	41.597	65.226	69.63	77.383	13.451	21.25
ENSG00000181856	17	SLC2A4	91	149	155	56	80	65	12	10	13	4	13	14	5	4	2	70	73	38	6	5	0	6	6	4	5.485	6.863	6.198	4.12	4.061	2.864	0.538	0.481	0.54	0.137	0.487	0.491	0.161	0.13	0.092	3.853	3.402	1.72	0.244	0.185	0	0.248	0.243
ENSG00000111962	6	UST	436	630	740	323	463	595	217	193	205	265	219	283	866	846	584	1186	1515	1178	669	921	683	834	936	824	26.279	29.017	29.592	23.764	23.505	26.22	9.723	9.274	8.508	9.064	8.205	9.929	27.887	27.589	26.816	65.273	70.606	53.32	27.188	34.057	30.41	34.517	37.885
ENSG00000255717	11	SNHG1	814	1225	1137	1718	2675	3532	852	990	1203	1412	1192	1417	3623	4170	3199	2573	2921	2701	2039	2613	2038	3991	4113	4286	49.061	56.422	45.468	126.397	135.802	155.643	38.173	47.572	49.927	48.295	44.659	49.717	116.666	135.986	146.889	141.608	136.132	122.256	82.863	96.623	90.741	165.177	166.477
ENSG00000126878	9	AIF1L	505	537	605	299	333	338	369	337	412	462	361	431	333	282	161	163	199	222	376	343	307	121	140	114	30.437	24.734	24.194	21.998	16.905	14.894	16.533	16.194	17.099	15.802	13.525	15.122	10.723	9.196	7.393	8.971	9.274	10.048	15.28	12.683	13.669	5.008	5.667
ENSG00000169992	17	NLGN2	1026	1670	1794	520	895	834	971	1176	1294	1170	1307	1443	849	735	401	291	443	281	660	688	499	792	742	607	61.839	76.919	71.741	38.258	45.437	36.751	43.505	56.51	53.704	40.018	48.968	50.629	27.339	23.969	18.413	16.016	20.646	12.719	26.822	25.441	22.218	32.779	30.033
ENSG00000248323	5	LUCAT1	169	187	237	190	239	414	484	408	388	663	548	523	1076	862	553	857	960	891	1515	1608	987	719	698	485	10.186	8.613	9.478	13.979	12.133	18.243	21.685	19.606	16.103	22.677	20.531	18.35	34.649	28.11	25.392	47.166	44.74	40.33	61.568	59.461	43.946	29.758	28.252
ENSG00000184363	11	PKP3	239	413	441	206	356	327	454	379	521	475	450	543	940	917	585	622	783	632	801	772	556	926	935	907	14.405	19.022	17.635	15.156	18.073	14.41	20.341	18.212	21.623	16.247	16.86	19.052	30.269	29.904	26.861	34.233	36.491	28.606	32.552	28.547	24.756	38.325	37.845
ENSG00000160753	1	RUSC1	637	871	807	392	558	566	933	892	1028	1165	1030	1142	725	744	387	203	255	238	567	540	461	516	565	484	38.393	40.118	32.272	28.84	28.328	24.942	41.802	42.863	42.664	39.847	38.59	40.068	23.346	24.262	17.77	11.172	11.884	10.773	23.042	19.968	20.526	21.356	22.869
ENSG00000136630	1	HLX	147	226	274	99	142	152	108	135	158	172	143	180	51	48	33	55	49	56	114	106	84	92	78	96	8.86	10.409	10.957	7.284	7.209	6.698	4.839	6.487	6.557	5.883	5.358	6.315	1.642	1.565	1.515	3.027	2.284	2.535	4.633	3.92	3.74	3.808	3.157
ENSG00000103196	16	CRISPLD2	298	421	643	210	299	501	120	106	63	131	113	74	59	40	37	66	97	139	90	97	105	62	92	79	17.961	19.391	25.713	15.45	15.179	22.077	5.377	5.094	2.615	4.481	4.234	2.596	1.9	1.304	1.699	3.632	4.521	6.292	3.658	3.587	4.675	2.566	3.724
ENSG00000063244	19	U2AF2	5011	7492	8948	3009	4614	4894	5761	5884	7492	7109	6524	7912	5029	5516	3368	3481	4349	4654	3771	4024	3420	4880	4954	4687	302.023	345.075	357.828	221.379	234.24	215.661	258.117	282.744	310.936	243.153	244.428	277.6	161.941	179.88	154.648	191.581	202.684	210.656	153.25	148.799	152.274	201.971	200.518
ENSG00000102100	X	SLC35A2	749	1032	1166	617	943	1181	1013	985	1057	1490	1409	1427	2104	2188	1566	1732	2333	2237	1580	1916	1675	1914	2157	2062	45.144	47.533	46.628	45.394	47.873	52.042	45.387	47.332	43.868	50.963	52.79	50.068	67.752	71.352	71.906	95.323	108.729	101.254	64.21	70.85	74.578	79.216	87.306
ENSG00000106327	7	TFR2	182	247	250	119	161	148	186	204	200	234	197	255	147	157	99	39	50	38	84	64	64	42	67	60	10.97	11.377	9.997	8.755	8.174	6.522	8.334	9.803	8.3	8.004	7.381	8.947	4.734	5.12	4.546	2.146	2.33	1.72	3.414	2.367	2.85	1.738	2.712
ENSG00000081307	3	UBA5	609	889	972	453	754	955	1230	1156	1411	1800	1559	1568	2175	2097	1676	1114	1340	1470	1411	1491	1326	1509	1518	1555	36.706	40.947	38.87	33.328	38.278	42.083	55.109	55.549	58.56	61.566	58.409	55.015	70.038	68.384	76.957	61.31	62.45	66.537	57.342	55.134	59.039	62.454	61.442
ENSG00000270885	17	RASL10B	2051	2397	2640	1125	1284	1445	1576	1154	1610	1825	1542	1808	1276	1338	619	573	630	503	1156	1242	870	1811	1861	1451	123.618	110.404	105.573	82.769	65.185	63.676	70.612	55.453	66.819	62.422	57.773	63.435	41.089	43.633	28.423	31.536	29.361	22.767	46.979	45.927	38.736	74.953	75.326
ENSG00000139517	13	LNX2	170	250	270	159	230	266	444	403	450	619	468	521	648	620	404	482	524	514	521	626	481	474	584	478	10.246	11.515	10.797	11.698	11.676	11.722	19.893	19.365	18.676	21.172	17.534	18.28	20.867	20.219	18.55	26.527	24.421	23.265	21.173	23.148	21.416	19.618	23.638
ENSG00000124302	19	CHST8	7	9	11	15	7	10	126	86	71	190	142	125	4	9	4	399	505	287	18	29	21	23	17	17	0.422	0.415	0.44	1.104	0.355	0.441	5.645	4.133	2.947	6.499	5.32	4.386	0.129	0.293	0.184	21.959	23.535	12.991	0.732	1.072	0.935	0.952	0.688
ENSG00000165983	10	PTER	302	472	488	426	613	699	405	362	462	574	557	583	1234	1267	861	458	566	503	1019	1304	915	462	592	548	18.202	21.74	19.515	31.342	31.12	30.802	18.146	17.395	19.174	19.633	20.869	20.455	39.737	41.318	39.535	25.207	26.378	22.767	41.411	48.219	40.74	19.121	23.962
ENSG00000149150	11	SLC43A1	83	117	146	135	202	223	92	91	118	104	118	111	355	379	331	301	403	430	423	435	489	118	150	158	5.003	5.389	5.838	9.932	10.255	9.827	4.122	4.373	4.897	3.557	4.421	3.895	11.432	12.359	15.199	16.566	18.782	19.463	17.19	16.085	21.772	4.884	6.071
ENSG00000109861	11	CTSC	8900	10938	11866	6362	8472	9100	6244	5875	6794	7557	6547	7462	4103	4036	3049	4365	6235	3627	6088	5959	4508	5587	6051	4451	536.422	503.795	474.517	468.067	430.099	401.004	279.758	282.311	281.967	258.477	245.29	261.812	132.123	131.616	140.001	240.233	290.58	164.17	247.411	220.352	200.716	231.232	244.92
ENSG00000278259	17	MYO19	1829	2710	3313	1283	2071	2105	2586	2530	2860	3256	2941	3052	2218	2229	1250	889	1211	1140	1685	1763	1321	1505	1765	1548	110.238	124.82	132.486	94.393	105.139	92.76	115.864	121.574	118.697	111.367	110.187	107.082	71.423	72.689	57.396	48.927	56.438	51.6	68.477	65.192	58.817	62.288	71.44
ENSG00000196428	3	TSC22D2	335	573	663	337	609	944	1208	1189	1256	1404	1310	1264	1810	1906	1299	1474	1742	2295	1247	1557	1436	1567	1839	2013	20.191	26.392	26.513	24.794	30.917	41.599	54.124	57.135	52.127	48.022	49.08	44.349	58.285	62.156	59.646	81.123	81.185	103.879	50.677	57.575	63.937	64.854	74.435
ENSG00000142149	21	HUNK	164	227	299	324	429	718	3	6	2	13	12	5	116	154	146	37	53	53	14	18	36	63	86	101	9.885	10.455	11.957	23.837	21.779	31.64	0.134	0.288	0.083	0.445	0.45	0.175	3.735	5.022	6.704	2.036	2.47	2.399	0.569	0.666	1.603	2.607	3.481
ENSG00000245680	19	ZNF585B	71	111	144	77	106	139	199	216	257	284	290	276	143	134	74	176	208	211	156	155	143	34	34	42	4.279	5.113	5.759	5.665	5.381	6.125	8.916	10.379	10.666	9.714	10.865	9.684	4.605	4.37	3.398	9.686	9.694	9.551	6.34	5.732	6.367	1.407	1.376
ENSG00000116183	1	PAPPA2	8	17	14	45	108	105	27	38	25	55	70	59	386	340	253	9	21	42	167	385	280	18	33	32	0.482	0.783	0.56	3.311	5.483	4.627	1.21	1.826	1.038	1.881	2.623	2.07	12.43	11.088	11.617	0.495	0.979	1.901	6.787	14.237	12.467	0.745	1.336
ENSG00000107829	10	FBXW4	135	167	194	175	253	292	274	260	358	351	308	416	533	521	377	219	306	313	558	595	462	403	458	427	8.137	7.692	7.758	12.875	12.844	12.867	12.276	12.494	14.858	12.005	11.54	14.596	17.163	16.99	17.311	12.053	14.261	14.167	22.677	22.002	20.57	16.679	18.538
ENSG00000179148	17	ALOXE3	0	2	0	11	12	32	4	2	6	6	9	7	186	183	179	31	49	86	149	132	185	118	126	149	0	0.092	0	0.809	0.609	1.41	0.179	0.096	0.249	0.205	0.337	0.246	5.989	5.968	8.219	1.706	2.284	3.893	6.055	4.881	8.237	4.884	5.1
ENSG00000171492	1	LRRC8D	1343	1675	2080	1513	2364	2948	1323	1143	1391	1999	1736	1879	4719	4514	3473	2050	2519	2576	3533	3894	3468	3169	3335	3207	80.945	77.149	83.179	111.315	120.013	129.908	59.276	54.925	57.73	68.373	65.041	65.927	151.959	147.204	159.47	112.824	117.397	116.598	143.578	143.992	154.411	131.157	134.987
ENSG00000143476	1	DTL	1987	2917	3439	1733	2375	2813	2034	1960	2360	2643	2428	2328	2926	2972	1881	1171	1459	1448	2102	2338	2048	1494	1797	1597	119.761	134.355	137.524	127.501	120.572	123.959	91.132	94.184	97.946	90.4	90.967	81.68	94.222	96.919	86.37	64.447	67.996	65.541	85.424	86.455	91.186	61.833	72.735
ENSG00000163935	3	SFMBT1	284	473	579	296	480	666	430	411	543	609	520	603	1345	1201	886	796	878	977	1019	1199	1053	1157	1195	1114	17.117	21.786	23.154	21.777	24.368	29.348	19.266	19.75	22.536	20.83	19.482	21.157	43.311	39.165	40.682	43.809	40.919	44.222	41.411	44.337	46.884	47.885	48.369
ENSG00000126500	11	FLRT1	1	0	2	43	64	160	0	0	0	1	1	0	178	254	183	7	14	14	110	194	181	4	9	3	0.06	0	0.08	3.164	3.249	7.051	0	0	0	0.034	0.037	0	5.732	8.283	8.403	0.385	0.652	0.634	4.47	7.174	8.059	0.166	0.364
ENSG00000259663	5	AC010478.1	16	23	24	27	27	35	7	2	5	4	3	2	136	122	114	91	89	67	91	86	90	221	190	161	0.964	1.059	0.96	1.986	1.371	1.542	0.314	0.096	0.208	0.137	0.112	0.07	4.379	3.978	5.235	5.008	4.148	3.033	3.698	3.18	4.007	9.147	7.69
ENSG00000162694	1	EXTL2	585	775	808	430	668	768	713	704	699	997	900	848	865	770	640	321	372	372	759	823	751	384	427	364	35.259	35.696	32.312	31.636	33.912	33.843	31.945	33.829	29.01	34.101	33.719	29.753	27.854	25.11	29.387	17.667	17.337	16.838	30.845	30.433	33.438	15.893	17.283
ENSG00000154803	17	FLCN	154	238	279	148	230	279	275	272	287	328	326	359	533	508	350	388	500	540	491	479	435	559	540	545	9.282	10.962	11.157	10.889	11.676	12.295	12.321	13.07	11.911	11.219	12.214	12.596	17.163	16.566	16.071	21.354	23.302	24.442	19.954	17.712	19.368	23.136	21.857
ENSG00000203485	14	INF2	1812	2897	3093	1561	2477	3002	4368	4238	4178	5842	5029	5208	7184	6517	4050	3523	4673	4661	6030	6165	4697	5362	5196	4576	109.213	133.433	123.688	114.846	125.75	132.287	195.705	203.649	173.397	199.817	188.416	182.728	231.336	212.523	185.964	193.893	217.784	210.972	245.054	227.969	209.131	221.92	210.313
ENSG00000083814	19	ZNF671	34	41	58	30	57	71	27	38	38	59	38	45	56	48	43	1	1	2	0	1	0	47	42	36	2.049	1.888	2.319	2.207	2.894	3.129	1.21	1.826	1.577	2.018	1.424	1.579	1.803	1.565	1.974	0.055	0.047	0.091	0	0.037	0	1.945	1.7
ENSG00000143067	1	ZNF697	165	191	229	196	237	400	235	210	277	395	369	344	1042	978	751	268	378	479	607	777	694	332	377	336	9.945	8.797	9.158	14.42	12.032	17.627	10.529	10.091	11.496	13.51	13.825	12.07	33.554	31.893	34.484	14.75	17.617	21.681	24.668	28.732	30.9	13.741	15.259
ENSG00000167306	18	MYO5B	19	43	35	43	54	58	150	123	150	184	143	217	372	279	223	105	123	188	220	254	175	218	205	184	1.145	1.981	1.4	3.164	2.741	2.556	6.721	5.911	6.225	6.293	5.358	7.614	11.979	9.098	10.239	5.779	5.732	8.51	8.941	9.392	7.792	9.022	8.298
ENSG00000104812	19	GYS1	1298	1917	2082	818	1273	1234	1494	1414	1794	1750	1694	1960	1381	1349	860	963	1196	1160	976	1009	866	1146	1071	1114	78.233	88.295	83.258	60.182	64.627	54.378	66.938	67.947	74.455	59.856	63.467	68.769	44.47	43.992	39.489	53	55.739	52.505	39.664	37.311	38.558	47.43	43.35
ENSG00000198910	X	L1CAM	1498	3264	3352	1026	2457	2366	5737	7070	5536	8289	7917	6446	22679	23859	11716	1672	3121	3031	6522	9117	4748	7542	8634	7269	90.288	150.337	134.045	75.485	124.735	104.261	257.042	339.735	229.757	283.514	296.618	226.164	730.298	778.055	537.964	92.021	145.453	137.193	265.049	337.128	211.402	312.144	349.469
ENSG00000176845	17	METRNL	2186	2823	2915	3205	4022	5076	2308	1997	1951	2625	2261	2003	2603	2841	1635	1718	2030	1868	2349	2313	2260	3524	3754	3751	131.755	130.025	116.57	235.799	204.185	223.681	103.408	95.962	80.971	89.784	84.711	70.277	83.821	92.647	75.074	94.552	94.607	84.552	95.461	85.53	100.625	145.849	151.946
ENSG00000142156	21	COL6A1	410	928	1180	361	723	921	73	94	88	87	91	140	216	195	144	98	149	216	404	588	456	116	155	147	24.712	42.743	47.188	26.56	36.705	40.585	3.271	4.517	3.652	2.976	3.409	4.912	6.956	6.359	6.612	5.394	6.944	9.777	16.418	21.743	20.303	4.801	6.274
ENSG00000126945	X	HNRNPH2	1470	1981	2391	1021	1434	1643	2565	2504	2903	3526	3201	3098	3365	3229	2179	2431	2724	2886	1540	1942	1468	2920	2735	2638	88.6	91.243	95.615	75.117	72.8	72.401	114.923	120.325	120.481	120.602	119.929	108.696	108.358	105.299	100.053	133.793	126.951	130.63	62.584	71.811	65.362	120.851	110.702
ENSG00000024422	19	EHD2	5183	7161	8135	3388	4860	5362	6397	6647	7169	8320	7887	8222	6179	6408	3440	3338	4593	4419	4080	4295	3501	7135	7973	6995	312.39	329.83	325.316	249.263	246.728	236.284	286.613	319.408	297.531	284.574	295.494	288.477	198.973	208.968	157.955	183.711	214.055	200.019	165.808	158.82	155.88	295.3	322.714
ENSG00000125505	19	MBOAT7	2080	2938	3061	1625	2530	3197	2534	2548	3333	3932	3632	4786	7489	8040	6532	4418	6755	8523	3933	4366	4189	7144	8779	8571	125.366	135.322	122.408	119.555	128.441	140.88	113.534	122.439	138.327	134.489	136.076	167.922	241.157	262.189	299.93	243.15	314.814	385.779	159.834	161.446	186.513	295.672	355.338
ENSG00000185112	3	FAM43A	1796	2335	2476	1982	2701	3069	978	729	648	1651	1160	1064	5389	4833	3321	7324	7545	5554	6200	5918	5201	9160	8431	8025	108.249	107.548	99.014	145.82	137.122	135.24	43.819	35.031	26.894	56.47	43.461	37.331	173.534	157.607	152.49	403.086	351.632	251.393	251.963	218.836	231.571	379.109	341.252
ENSG00000157570	11	TSPAN18	474	803	778	288	457	377	768	901	511	1016	872	541	64	50	33	30	49	33	161	245	129	8	7	6	28.569	36.986	31.112	21.189	23.201	16.613	34.41	43.296	21.208	34.751	32.67	18.982	2.061	1.631	1.515	1.651	2.284	1.494	6.543	9.06	5.744	0.331	0.283
ENSG00000110172	11	CHORDC1	1645	2448	3251	2777	3493	6590	2209	1963	2979	3911	3721	4546	11740	10917	9411	8011	8495	10307	8463	9868	9346	11825	10752	11036	99.148	112.753	130.006	204.31	177.33	290.398	98.973	94.328	123.636	133.77	139.411	159.501	378.046	356.009	432.125	440.896	395.907	466.529	343.929	364.899	416.125	489.407	435.197
ENSG00000074410	15	CA12	1051	1776	1981	526	961	894	3171	3740	4995	4435	4531	5905	1785	1802	1338	789	1002	971	1244	1727	1174	464	468	403	63.346	81.801	79.22	38.699	48.787	39.395	142.074	179.718	207.304	151.693	169.758	207.183	57.48	58.764	61.437	43.424	46.698	43.951	50.555	63.861	52.272	19.204	18.943
ENSG00000205978	14	NYNRIN	178	322	347	87	146	87	429	420	402	460	460	399	79	77	37	21	28	26	35	47	28	53	65	63	10.728	14.831	13.876	6.401	7.412	3.834	19.221	20.182	16.684	15.734	17.234	13.999	2.544	2.511	1.699	1.156	1.305	1.177	1.422	1.738	1.247	2.194	2.631
ENSG00000198626	1	RYR2	10	15	15	11	14	14	24	7	15	19	25	20	14	10	7	77	114	109	4	9	5	3	7	3	0.603	0.691	0.6	0.809	0.711	0.617	1.075	0.336	0.623	0.65	0.937	0.702	0.451	0.326	0.321	4.238	5.313	4.934	0.163	0.333	0.223	0.124	0.283
ENSG00000255248	11	MIR100HG	247	315	397	365	482	621	293	249	377	336	290	400	807	780	656	840	937	805	909	1021	812	801	879	795	14.887	14.509	15.876	26.854	24.47	27.365	13.128	11.965	15.646	11.492	10.865	14.034	25.987	25.436	30.122	46.23	43.669	36.437	36.941	37.755	36.154	33.151	35.578
ENSG00000146122	6	DAAM2	74	113	131	75	110	140	0	0	1	0	0	1	0	1	2	16	34	34	1	0	2	0	0	2	4.46	5.205	5.239	5.518	5.584	6.169	0	0	0.042	0	0	0.035	0	0.033	0.092	0.881	1.585	1.539	0.041	0	0.089	0	0
ENSG00000119048	5	UBE2B	1110	1167	1299	1033	1338	1944	1130	975	1090	1464	1299	1408	3574	3487	2738	2789	2582	2771	2958	2948	2845	3736	3411	3526	66.902	53.751	51.947	76	67.926	85.665	50.629	46.852	45.238	50.074	48.668	49.401	115.088	113.713	125.721	153.496	120.333	125.425	120.211	109.011	126.672	154.624	138.063
ENSG00000165275	9	TRMT10B	91	149	144	155	193	272	103	132	155	214	147	188	513	552	360	250	285	323	439	455	362	348	338	333	5.485	6.863	5.759	11.404	9.798	11.986	4.615	6.343	6.433	7.32	5.507	6.596	16.519	18.001	16.53	13.759	13.282	14.62	17.841	16.825	16.118	14.403	13.681
ENSG00000204271	X	SPIN3	179	290	321	262	446	539	202	238	292	301	265	347	1313	1050	678	745	775	627	1057	1026	775	803	806	710	10.789	13.357	12.837	19.276	22.642	23.752	9.05	11.437	12.119	10.295	9.928	12.175	42.281	34.241	31.132	41.002	36.119	28.38	42.956	37.939	34.506	33.234	32.624
ENSG00000159479	1	MED8	986	1038	1260	1151	1496	1880	906	719	918	1240	1074	1109	3593	3343	2512	1084	1155	1458	2241	2462	1998	2157	2125	2111	59.428	47.809	50.387	84.682	75.948	82.845	40.593	34.55	38.099	42.412	40.238	38.91	115.7	109.017	115.344	59.659	53.828	65.994	91.072	91.04	88.96	89.273	86.011
ENSG00000102225	X	CDK16	2891	4052	4416	2411	3494	3851	4009	3522	4706	5042	4445	5257	5811	5588	3656	5033	6230	6609	6039	6418	5386	5365	5433	5500	174.247	186.632	176.594	177.383	177.38	169.7	179.62	169.243	195.31	172.455	166.536	184.447	187.123	182.228	167.873	276.998	290.347	299.145	245.42	237.325	239.809	222.044	219.905
ENSG00000052850	11	ALX4	1	3	1	1	2	1	1	1	0	0	1	2	4	4	6	105	178	124	0	0	0	5	5	1	0.06	0.138	0.04	0.074	0.102	0.044	0.045	0.048	0	0	0.037	0.07	0.129	0.13	0.276	5.779	8.296	5.613	0	0	0	0.207	0.202
ENSG00000066735	14	KIF26A	1530	2688	2985	1149	1940	1683	2176	1942	1826	2351	1980	1752	9237	10031	4711	2644	4204	4374	5184	6828	4345	6563	8683	6544	92.216	123.807	119.369	84.535	98.488	74.164	97.494	93.319	75.783	80.413	74.183	61.471	297.445	327.116	216.315	145.516	195.926	197.982	210.673	252.486	193.459	271.626	351.452
ENSG00000133134	X	BEX2	8	8	7	35	58	94	29	8	19	21	36	31	156	159	124	123	141	216	224	283	229	97	120	109	0.482	0.368	0.28	2.575	2.944	4.142	1.299	0.384	0.789	0.718	1.349	1.088	5.023	5.185	5.694	6.769	6.571	9.777	9.103	10.465	10.196	4.015	4.857
ENSG00000150051	10	MKX	284	447	425	533	871	985	914	863	725	1314	1146	926	765	779	522	247	286	244	665	739	463	151	171	200	17.117	20.588	16.996	39.214	44.218	43.405	40.951	41.47	30.089	44.944	42.936	32.49	24.634	25.404	23.969	13.594	13.329	11.044	27.025	27.327	20.615	6.25	6.921
ENSG00000145022	3	TCTA	262	353	358	342	517	487	746	715	722	1096	1013	911	1125	1187	717	858	948	931	990	951	675	1003	988	841	15.791	16.259	14.316	25.162	26.247	21.46	33.424	34.358	29.965	37.487	37.953	31.963	36.227	38.709	32.922	47.221	44.181	42.14	40.233	35.166	30.054	41.512	39.99
ENSG00000006459	7	KDM7A	36	36	65	62	115	134	70	72	99	110	119	120	415	369	234	114	105	121	201	319	202	152	154	132	2.17	1.658	2.599	4.561	5.838	5.905	3.136	3.46	4.109	3.762	4.458	4.21	13.364	12.033	10.745	6.274	4.893	5.477	8.168	11.796	8.994	6.291	6.233
ENSG00000151012	4	SLC7A11	3373	5932	7147	4972	9868	10175	11118	10722	13999	17166	17430	18376	22194	21259	12493	11288	17406	14118	20420	26396	16897	10749	14488	10879	203.298	273.223	285.806	365.801	500.97	448.376	498.134	515.224	580.992	587.139	653.032	644.74	714.68	693.267	573.641	621.249	811.201	639.028	829.852	976.071	752.329	444.874	586.415
ENSG00000173276	21	ZBTB21	312	490	589	489	753	992	300	306	399	517	438	477	1755	1727	1194	627	711	746	863	1159	930	1015	1181	1004	18.805	22.569	23.554	35.977	38.228	43.714	13.441	14.704	16.559	17.683	16.41	16.736	56.514	56.318	54.825	34.508	33.136	33.766	35.072	42.857	41.408	42.008	47.802
ENSG00000285588	13	AL160254.1	14	22	23	40	40	84	22	26	32	44	49	48	121	148	77	130	159	147	137	161	149	98	126	123	0.844	1.013	0.92	2.943	2.031	3.702	0.986	1.249	1.328	1.505	1.836	1.684	3.896	4.826	3.536	7.155	7.41	6.654	5.568	5.953	6.634	4.056	5.1
ENSG00000090402	3	SI	73	73	78	29	45	23	55	50	50	66	46	43	442	382	202	315	328	271	322	349	206	364	371	309	4.4	3.362	3.119	2.134	2.285	1.014	2.464	2.403	2.075	2.257	1.723	1.509	14.233	12.457	9.275	17.336	15.286	12.266	13.086	12.905	9.172	15.065	15.017
ENSG00000108691	17	CCL2	305	267	318	33	38	44	286	248	153	290	241	197	9	5	8	18	23	13	42	36	28	12	24	21	18.383	12.298	12.717	2.428	1.929	1.939	12.814	11.917	6.35	9.919	9.029	6.912	0.29	0.163	0.367	0.991	1.072	0.588	1.707	1.331	1.247	0.497	0.971
ENSG00000249628	12	LINC00942	241	279	310	229	293	423	14	12	14	23	15	13	148	141	94	27	49	68	189	276	208	62	56	79	14.526	12.851	12.397	16.848	14.875	18.64	0.627	0.577	0.581	0.787	0.562	0.456	4.766	4.598	4.316	1.486	2.284	3.078	7.681	10.206	9.261	2.566	2.267
ENSG00000151414	1	NEK7	937	1175	1449	717	1226	1451	3007	2431	2917	4203	3547	3655	3186	3085	2187	1363	1479	1781	2597	2721	2465	2256	2469	2263	56.475	54.12	57.945	52.751	62.241	63.94	134.726	116.817	121.062	143.758	132.892	128.239	102.594	100.603	100.42	75.014	68.928	80.614	105.54	100.617	109.753	93.37	99.935
ENSG00000176142	3	TMEM39A	542	699	886	481	775	1064	518	496	642	841	771	703	2261	2311	1888	1818	2283	2283	1320	1512	1538	1798	2162	2077	32.667	32.195	35.431	35.388	39.345	46.887	23.209	23.834	26.645	28.765	28.886	24.665	72.808	75.363	86.691	100.056	106.398	103.336	53.644	55.911	68.479	74.415	87.509
ENSG00000121644	1	DESI2	1340	1698	1823	1425	2197	2404	1811	1427	2168	2555	2180	2622	4027	3923	2735	1020	1148	1106	2977	3062	2513	1748	1762	1579	80.765	78.208	72.901	104.84	111.535	105.936	81.141	68.572	89.977	87.39	81.676	91.995	129.675	127.931	125.583	56.137	53.502	50.061	120.983	113.227	111.89	72.345	71.319
ENSG00000082996	3	RNF13	691	898	910	605	937	1004	1161	1114	1322	1510	1515	1605	2164	2302	1689	1469	1750	1363	1792	1888	1543	1716	1754	1596	41.648	41.361	36.391	44.511	47.569	44.243	52.018	53.531	54.866	51.647	56.761	56.313	69.684	75.069	77.554	80.848	81.558	61.694	72.825	69.814	68.701	71.021	70.995
ENSG00000145623	5	OSMR	1344	1963	2199	1390	1982	2421	2312	1984	2583	4814	3822	4444	3993	3916	2691	1461	2171	2171	4445	5880	4359	1722	2138	1843	81.006	90.414	87.937	102.265	100.62	106.685	103.587	95.337	107.201	164.656	143.195	155.922	128.581	127.703	123.563	80.408	101.179	98.267	180.641	217.431	194.082	71.269	86.537
ENSG00000163320	3	CGGBP1	1073	1375	1519	1126	1639	1759	1728	1472	1727	2215	1783	1960	3334	3218	2170	2099	2329	2163	2763	2965	2411	2824	3128	2778	64.672	63.331	60.744	82.842	83.207	77.513	77.422	70.734	71.675	75.761	66.802	68.769	107.36	104.941	99.64	115.521	108.542	97.905	112.286	109.64	107.348	116.878	126.609
ENSG00000120889	8	TNFRSF10B	1306	1844	2168	1594	2579	3749	1525	1438	1664	2235	1930	2180	4689	4564	3436	3185	4529	4931	5369	6765	5742	2960	3302	3350	78.715	84.933	86.698	117.274	130.928	165.205	68.327	69.1	69.06	76.445	72.309	76.487	150.993	148.834	157.771	175.291	211.072	223.194	218.192	250.156	255.659	122.507	133.651
ENSG00000162542	1	TMCO4	165	260	238	171	277	291	154	163	209	242	226	257	696	672	540	378	514	419	622	704	548	530	585	650	9.945	11.975	9.518	12.581	14.062	12.823	6.9	7.833	8.674	8.277	8.467	9.017	22.412	21.914	24.795	20.804	23.955	18.965	25.278	26.033	24.399	21.935	23.678
ENSG00000130340	6	SNX9	626	1010	1121	626	1022	1364	1482	1418	1792	2143	1987	2437	2888	2770	1886	1726	1946	2672	2226	2911	2350	1789	1908	1919	37.73	46.52	44.828	46.056	51.884	60.107	66.4	68.139	74.372	73.298	74.445	85.505	92.998	90.331	86.599	94.993	90.693	120.944	90.463	107.643	104.632	74.042	77.228
ENSG00000132170	3	PPARG	29	21	28	17	37	39	124	75	150	163	170	222	19	20	16	237	233	296	125	121	94	52	70	58	1.748	0.967	1.12	1.251	1.878	1.719	5.556	3.604	6.225	5.575	6.369	7.789	0.612	0.652	0.735	13.044	10.859	13.398	5.08	4.474	4.185	2.152	2.833
ENSG00000103522	16	IL21R	1	0	0	41	52	83	7	3	13	5	9	7	100	131	92	29	42	32	88	138	78	1	2	2	0.06	0	0	3.016	2.64	3.658	0.314	0.144	0.54	0.171	0.337	0.246	3.22	4.272	4.224	1.596	1.957	1.448	3.576	5.103	3.473	0.041	0.081
ENSG00000164366	5	CCDC127	794	1106	1394	894	1287	1802	1540	1581	1691	1949	1952	2047	3435	3721	2883	2133	2554	2889	2851	3379	3645	2668	2838	3137	47.856	50.941	55.746	65.774	65.337	79.408	68.999	75.972	70.181	66.663	73.134	71.821	110.612	121.344	132.379	117.392	119.028	130.766	115.862	124.949	162.292	110.422	114.871
ENSG00000049759	18	NEDD4L	631	843	930	709	994	1201	1055	955	1339	1636	1438	1567	2150	2099	1326	843	937	1096	1455	1501	1362	1812	1899	1776	38.032	38.828	37.19	52.163	50.463	52.924	47.269	45.891	55.572	55.957	53.876	54.98	69.233	68.45	60.886	46.396	43.669	49.609	59.13	55.504	60.642	74.994	76.864
ENSG00000164099	4	PRSS12	249	401	427	192	277	334	737	772	1018	1012	995	1252	269	320	176	55	54	68	235	301	205	160	202	149	15.008	18.47	17.076	14.126	14.062	14.718	33.021	37.097	42.249	34.614	37.279	43.928	8.662	10.435	8.081	3.027	2.517	3.078	9.55	11.13	9.128	6.622	8.176
ENSG00000146833	7	TRIM4	146	183	235	166	226	294	103	87	132	172	140	147	712	650	437	328	332	385	447	463	447	545	490	474	8.8	8.429	9.398	12.213	11.473	12.956	4.615	4.181	5.478	5.883	5.245	5.158	22.927	21.197	20.066	18.052	15.473	17.426	18.166	17.121	19.902	22.556	19.833
ENSG00000187634	1	SAMD11	1221	1633	1900	1034	1282	1453	2151	2049	1889	2310	2015	1798	3820	3422	2214	3711	4201	3017	3200	2897	2433	4130	4137	3522	73.592	75.215	75.98	76.074	65.083	64.028	96.374	98.461	78.398	79.01	75.494	63.085	123.01	111.593	101.66	204.24	195.786	136.559	130.045	107.125	108.328	170.93	167.449
ENSG00000126698	1	DNAJC8	2784	3709	4588	2012	2640	3155	2480	2483	2956	3377	2962	3511	2738	2841	2007	1701	1933	2195	2331	2647	2266	2438	2594	2425	167.798	170.833	183.473	148.027	134.025	139.029	111.115	119.316	122.681	115.506	110.974	123.187	88.168	92.647	92.155	93.617	90.087	99.353	94.73	97.881	100.892	100.903	104.994
ENSG00000168734	20	PKIG	154	171	191	159	217	232	185	140	157	217	192	183	99	93	75	38	40	56	102	103	127	226	219	258	9.282	7.876	7.638	11.698	11.016	10.223	8.289	6.727	6.516	7.422	7.193	6.421	3.188	3.033	3.444	2.091	1.864	2.535	4.145	3.809	5.655	9.354	8.864
ENSG00000107796	10	ACTA2	2972	4025	6489	2102	2421	4448	409	588	205	484	743	278	399	304	175	251	264	783	546	497	779	130	113	103	179.129	185.388	259.493	154.649	122.907	196.007	18.325	28.255	8.508	16.555	27.837	9.754	12.848	9.914	8.035	13.814	12.304	35.441	22.189	18.378	34.685	5.38	4.574
ENSG00000051620	6	HEBP2	561	599	754	415	545	687	644	498	616	828	690	769	386	384	240	205	230	222	438	395	379	323	323	242	33.813	27.589	30.152	30.532	27.668	30.274	28.854	23.93	25.565	28.321	25.852	26.981	12.43	12.522	11.02	11.282	10.719	10.048	17.8	14.606	16.875	13.368	13.074
ENSG00000178878	12	APOLD1	128	248	259	134	192	190	113	124	178	195	169	214	104	97	55	94	120	97	96	112	85	44	54	37	7.715	11.423	10.357	9.859	9.747	8.373	5.063	5.959	7.387	6.67	6.332	7.508	3.349	3.163	2.525	5.173	5.593	4.391	3.901	4.142	3.785	1.821	2.186
ENSG00000154642	21	C21orf91	569	623	733	496	739	871	499	364	471	588	494	561	2117	2039	1370	1012	1023	966	1217	1536	1149	1390	1603	1351	34.295	28.695	29.312	36.492	37.517	38.382	22.357	17.491	19.548	20.112	18.508	19.683	68.171	66.493	62.906	55.697	47.677	43.724	49.458	56.798	51.159	57.529	64.883
ENSG00000144840	3	RABL3	410	427	502	296	403	448	332	257	370	479	389	445	1036	1073	766	709	797	760	723	738	689	1000	1101	955	24.712	19.667	20.075	21.777	20.459	19.742	14.875	12.35	15.356	16.384	14.574	15.613	33.361	34.991	35.172	39.021	37.144	34.4	29.382	27.29	30.677	41.387	44.564
ENSG00000165886	10	UBTD1	238	300	326	141	235	237	352	318	380	479	419	526	152	132	100	111	129	125	164	183	145	184	145	141	14.345	13.818	13.037	10.374	11.93	10.444	15.771	15.281	15.771	16.384	15.698	18.455	4.895	4.305	4.592	6.109	6.012	5.658	6.665	6.767	6.456	7.615	5.869
ENSG00000272398	6	CD24	2070	2411	3019	1384	1720	2265	1462	1417	944	1945	1740	974	4620	5284	2750	271	405	337	2568	2962	2569	2952	3328	2971	124.763	111.049	120.729	101.824	87.319	99.81	65.504	68.091	39.178	66.526	65.191	34.174	148.771	172.314	126.272	14.915	18.875	15.254	104.361	109.529	114.383	122.176	134.704
ENSG00000102572	13	STK24	2179	2946	3181	2686	4167	4658	4311	3704	5132	6194	5433	5973	7649	7830	4926	3310	4044	4446	5590	6254	4886	4833	5349	4646	131.333	135.69	127.207	197.615	211.547	205.261	193.151	177.988	212.99	211.857	203.553	209.569	246.309	255.34	226.187	182.17	188.469	201.241	227.173	231.26	217.546	200.026	216.506
ENSG00000197372	19	ZNF675	84	140	180	65	109	113	103	111	153	188	144	162	79	75	36	117	117	162	42	53	41	16	11	7	5.063	6.448	7.198	4.782	5.534	4.98	4.615	5.334	6.35	6.43	5.395	5.684	2.544	2.446	1.653	6.439	5.453	7.333	1.707	1.96	1.826	0.662	0.445
ENSG00000141551	17	CSNK1D	1681	2322	2680	1650	2316	2702	2491	2397	2716	3327	2930	3383	4632	4490	2831	2650	3066	2799	3383	3610	3097	4569	4745	4282	101.317	106.949	107.172	121.394	117.577	119.067	111.607	115.183	112.72	113.795	109.775	118.696	149.157	146.421	129.991	145.846	142.89	126.692	137.482	133.491	137.892	189.099	192.058
ENSG00000008710	16	PKD1	491	926	1153	610	1482	1499	1101	1271	1037	1382	1282	1225	5335	4190	2752	490	835	918	2832	3348	2304	1096	1245	981	29.594	42.651	46.108	44.879	75.237	66.056	49.33	61.075	43.038	47.269	48.031	42.98	171.795	136.638	126.364	26.968	38.915	41.552	115.09	123.802	102.584	45.361	50.392
ENSG00000143549	1	TPM3	10320	12916	15228	7376	10381	11519	15587	13261	17624	19685	18646	21039	11470	11638	8461	5467	5964	7406	10157	10766	9173	7896	7176	7061	622.008	594.9	608.963	542.669	527.014	507.601	698.364	637.231	731.438	673.298	698.59	738.174	369.351	379.521	388.504	300.883	277.95	335.22	412.772	398.105	408.422	326.796	290.455
ENSG00000136518	3	ACTL6A	1929	2061	2293	1537	2081	2114	2698	2274	2884	3177	2834	3319	5124	4992	3716	4032	4033	4208	3826	3856	3472	4885	4268	4467	116.265	94.928	91.696	113.081	105.646	93.156	120.882	109.273	119.693	108.665	106.179	116.45	165.001	162.792	170.628	221.906	187.957	190.468	155.485	142.587	154.589	202.178	172.751
ENSG00000197355	9	UAP1L1	720	1068	1262	419	734	772	932	916	1019	1029	998	1077	645	633	451	874	1330	1190	550	688	617	644	817	830	43.396	49.191	50.467	30.827	37.263	34.019	41.758	44.017	42.291	35.196	37.391	37.788	20.77	20.642	20.709	48.102	61.984	53.863	22.352	25.441	27.472	26.654	33.069
ENSG00000134278	18	SPIRE1	485	747	828	662	963	1271	1070	946	1244	1560	1452	1456	2637	2744	1819	802	964	1294	1834	2255	1866	1267	1441	1405	29.232	34.406	33.111	48.705	48.889	56.008	47.941	45.458	51.629	53.358	54.401	51.085	84.915	89.483	83.523	44.139	44.927	58.571	74.532	83.385	83.083	52.438	58.326
ENSG00000144635	3	DYNC1LI1	935	1222	1494	839	1360	1450	1112	951	1298	1505	1365	1486	2728	2786	1885	1847	2094	2144	2231	2417	1938	2207	2050	2101	56.354	56.284	59.745	61.727	69.043	63.896	49.822	45.698	53.87	51.476	51.141	52.138	87.846	90.853	86.554	101.652	97.59	97.045	90.666	89.376	86.288	91.342	82.976
ENSG00000107968	10	MAP3K8	87	120	105	126	191	210	88	68	75	104	103	85	370	307	260	459	437	362	423	394	346	272	260	205	5.244	5.527	4.199	9.27	9.697	9.254	3.943	3.268	3.113	3.557	3.859	2.982	11.915	10.011	11.938	25.262	20.366	16.385	17.19	14.569	15.405	11.257	10.524
ENSG00000157404	4	KIT	69	92	111	22	44	34	1	0	3	1	1	4	6	3	1	443	673	287	69	76	62	64	77	64	4.159	4.237	4.439	1.619	2.234	1.498	0.045	0	0.125	0.034	0.037	0.14	0.193	0.098	0.046	24.381	31.365	12.991	2.804	2.81	2.761	2.649	3.117
ENSG00000153898	1	MCOLN2	172	172	205	98	139	145	103	95	119	181	123	147	162	178	94	176	252	173	164	179	171	634	842	588	10.367	7.922	8.198	7.21	7.057	6.39	4.615	4.565	4.939	6.191	4.608	5.158	5.217	5.805	4.316	9.686	11.744	7.831	6.665	6.619	7.614	26.24	34.081
ENSG00000144909	3	OSBPL11	485	654	790	433	742	784	752	720	796	1060	923	1002	1788	1853	1131	1033	1140	1137	1137	1449	1219	1344	1578	1212	29.232	30.123	31.592	31.857	37.669	34.548	33.693	34.598	33.036	36.256	34.581	35.156	57.576	60.427	51.932	56.852	53.129	51.464	46.207	53.581	54.275	55.625	63.871
ENSG00000240065	6	PSMB9	2	9	13	11	8	8	2	2	3	3	5	4	93	97	86	171	158	176	112	103	130	31	34	38	0.121	0.415	0.52	0.809	0.406	0.353	0.09	0.096	0.125	0.103	0.187	0.14	2.995	3.163	3.949	9.411	7.364	7.966	4.552	3.809	5.788	1.283	1.376
ENSG00000123143	19	PKN1	2224	2863	3244	2140	2821	3148	2721	2218	2588	3294	2706	3025	6202	5691	3376	1808	2083	2137	4129	3788	3066	5695	5401	5016	134.045	131.867	129.726	157.445	143.214	138.721	121.912	106.582	107.408	112.667	101.383	106.135	199.714	185.587	155.016	99.506	97.078	96.728	167.799	140.073	136.512	235.702	218.61
ENSG00000224520	1	KRT8P45	58	65	85	60	46	58	266	278	308	398	294	310	450	391	208	231	287	352	282	272	270	315	269	237	3.496	2.994	3.399	4.414	2.335	2.556	11.918	13.359	12.783	13.613	11.015	10.877	14.491	12.751	9.551	12.713	13.376	15.933	11.46	10.058	12.022	13.037	10.888
ENSG00000197375	5	SLC22A5	238	305	352	283	397	466	1279	1000	693	1648	1244	814	3147	2720	1441	938	1281	770	2507	2676	2024	2179	2275	1828	14.345	14.048	14.076	20.821	20.155	20.535	57.305	48.053	28.761	56.368	46.608	28.56	101.338	88.701	66.166	51.624	59.701	34.853	101.882	98.953	90.117	90.183	92.083
ENSG00000188313	3	PLSCR1	288	295	397	326	450	492	570	447	552	818	705	849	885	890	605	831	854	866	878	898	738	694	618	725	17.358	13.587	15.876	23.985	22.845	21.681	25.538	21.48	22.909	27.979	26.414	29.788	28.498	29.023	27.78	45.735	39.8	39.198	35.681	33.206	32.859	28.723	25.014
ENSG00000170571	5	EMB	448	788	714	323	589	500	1450	1455	1718	2243	2058	1818	347	380	177	144	176	159	302	381	291	241	297	253	27.002	36.295	28.553	23.764	29.902	22.033	64.966	69.917	71.301	76.719	77.105	63.786	11.174	12.392	8.127	7.925	8.202	7.197	12.273	14.089	12.957	9.974	12.021
ENSG00000122515	7	ZMIZ2	1180	2030	2002	1071	1723	1728	3895	3622	3905	5054	4358	4718	2154	2059	1173	512	723	687	1482	1561	1120	1412	1525	1297	71.121	93.5	80.059	78.796	87.472	76.147	174.513	174.048	162.067	172.865	163.277	165.536	69.362	67.145	53.861	28.179	33.695	31.096	60.227	57.723	49.867	58.439	61.726
ENSG00000268895	19	A1BG-AS1	58	83	77	26	50	57	22	27	28	39	26	22	10	11	6	3	4	2	0	3	2	16	18	21	3.496	3.823	3.079	1.913	2.538	2.512	0.986	1.297	1.162	1.334	0.974	0.772	0.322	0.359	0.276	0.165	0.186	0.091	0	0.111	0.089	0.662	0.729
ENSG00000115232	2	ITGA4	154	314	378	101	222	219	140	187	282	219	222	292	130	120	84	4	11	24	31	36	29	61	55	53	9.282	14.463	15.116	7.431	11.27	9.651	6.273	8.986	11.704	7.491	8.317	10.245	4.186	3.913	3.857	0.22	0.513	1.086	1.26	1.331	1.291	2.525	2.226
ENSG00000109790	4	KLHL5	726	939	1168	733	1149	1314	1557	1296	2057	2188	2028	2654	1817	1763	1074	2082	2499	2263	1613	1806	1537	1807	2193	1929	43.758	43.25	46.708	53.928	58.331	57.903	69.76	62.277	85.37	74.837	75.981	93.118	58.51	57.492	49.315	114.586	116.465	102.431	65.551	66.782	68.434	74.787	88.764
ENSG00000151474	10	FRMD4A	39	44	42	27	26	31	11	8	8	17	14	11	0	0	0	4	4	5	1	0	1	0	1	1	2.351	2.027	1.68	1.986	1.32	1.366	0.493	0.384	0.332	0.581	0.525	0.386	0	0	0	0.22	0.186	0.226	0.041	0	0.045	0	0.04
ENSG00000198846	8	TOX	131	175	236	105	163	187	391	536	616	526	550	639	557	599	337	483	534	657	631	741	574	403	466	431	7.896	8.06	9.438	7.725	8.275	8.24	17.518	25.756	25.565	17.991	20.606	22.42	17.936	19.534	15.474	26.583	24.887	29.738	25.643	27.401	25.557	16.679	18.862
ENSG00000143153	1	ATP1B1	2562	3299	4031	1526	2219	2913	5927	6561	8179	6573	6945	7095	3986	3881	2605	1291	1715	1591	3199	3571	2651	1845	1736	1559	154.417	151.949	161.198	112.271	112.652	128.365	265.555	315.276	339.448	224.82	260.201	248.935	128.355	126.561	119.614	71.052	79.927	72.014	130.005	132.048	118.034	76.36	70.266
ENSG00000187630	14	DHRS4L2	225	261	300	176	220	284	286	248	329	350	303	349	693	655	451	738	825	644	854	714	735	459	432	460	13.561	12.021	11.997	12.949	11.169	12.515	12.814	11.917	13.654	11.971	11.352	12.245	22.316	21.36	20.709	40.617	38.449	29.15	34.706	26.402	32.725	18.997	17.486
ENSG00000114744	3	COMMD2	811	967	1101	710	972	1190	1369	1101	1277	1783	1458	1560	2460	2521	1759	1717	1769	1766	1823	1974	1759	2134	2184	1983	48.881	44.539	44.029	52.236	49.346	52.439	61.337	52.906	52.999	60.985	54.625	54.734	79.216	82.211	80.768	94.497	82.444	79.935	74.085	72.995	78.318	88.321	88.399
ENSG00000120594	10	PLXDC2	384	584	714	430	603	784	2098	2123	1640	2786	2553	1843	2806	2608	1397	256	405	260	1291	1735	1214	970	1152	891	23.144	26.899	28.553	31.636	30.613	34.548	93.999	102.017	68.064	95.291	95.651	64.663	90.357	85.048	64.146	14.089	18.875	11.768	52.465	64.157	54.053	40.146	46.628
ENSG00000025039	6	RRAGD	2	1	5	1	9	13	4	1	3	8	3	2	20	33	11	303	333	404	26	36	35	57	85	92	0.121	0.046	0.2	0.074	0.457	0.573	0.179	0.048	0.125	0.274	0.112	0.07	0.644	1.076	0.505	16.676	15.519	18.286	1.057	1.331	1.558	2.359	3.44
ENSG00000105976	7	MET	2721	4444	4683	2200	3833	3663	1939	1787	2863	2887	2545	3548	14299	14019	8275	3255	4885	4498	6163	8320	5998	9869	12693	9900	164	204.687	187.272	161.859	194.59	161.415	86.875	85.871	118.821	98.746	95.351	124.485	460.449	457.167	379.963	179.143	227.664	203.595	250.459	307.657	267.057	408.453	513.76
ENSG00000147905	9	ZCCHC7	435	614	651	601	799	940	595	519	785	854	770	906	1904	2011	1448	927	993	1260	1328	1657	1242	1061	1148	1082	26.218	28.28	26.033	44.217	40.563	41.422	26.659	24.94	32.579	29.21	28.849	31.788	61.312	65.58	66.488	51.019	46.278	57.032	53.969	61.273	55.299	43.912	46.466
ENSG00000112339	6	HBS1L	1609	2247	2661	1204	1808	1869	2462	2121	2488	2872	2620	2740	2023	1916	1283	1081	1346	1488	1355	1576	1118	1386	1496	1236	96.978	103.495	106.413	88.581	91.787	82.36	110.308	101.92	103.258	98.233	98.161	96.136	65.144	62.482	58.912	59.494	62.73	67.352	55.066	58.277	49.778	57.363	60.552
ENSG00000173698	X	ADGRG2	330	444	566	235	349	479	161	118	109	216	178	148	119	139	87	22	24	46	116	222	230	248	276	276	19.89	20.45	22.634	17.289	17.718	21.108	7.213	5.67	4.524	7.388	6.669	5.193	3.832	4.533	3.995	1.211	1.119	2.082	4.714	8.209	10.241	10.264	11.171
ENSG00000131351	19	HAUS8	308	463	559	212	296	343	296	347	350	406	389	407	281	280	201	132	147	181	182	177	176	180	225	221	18.564	21.325	22.354	15.597	15.027	15.115	13.262	16.674	14.526	13.887	14.574	14.28	9.049	9.131	9.229	7.265	6.851	8.193	7.396	6.545	7.836	7.45	9.107
ENSG00000167173	15	C15orf39	506	737	797	373	568	667	1157	1027	1263	1709	1384	1640	1562	1875	1124	926	1182	1216	988	1112	994	1083	1200	1064	30.498	33.946	31.872	27.442	28.836	29.392	51.839	49.35	52.418	58.454	51.853	57.541	50.299	61.145	51.611	50.964	55.087	55.04	40.152	41.12	44.257	44.823	48.571
ENSG00000175727	12	MLXIP	896	1343	1625	651	1023	1206	1372	1338	1793	1818	1612	2072	3571	3583	2074	1452	1597	1697	2734	3209	2241	2525	2325	2001	54.004	61.857	64.983	47.896	51.935	53.144	61.471	64.295	74.414	62.182	60.395	72.698	114.992	116.844	95.232	79.913	74.428	76.812	111.108	118.662	99.779	104.503	94.106
ENSG00000174106	12	LEMD3	909	1204	1095	605	786	778	890	924	1016	1194	1094	1116	664	708	413	462	688	524	516	612	454	451	522	449	54.787	55.455	43.789	44.511	39.903	34.284	39.876	44.401	42.166	40.839	40.988	39.156	21.382	23.088	18.964	25.427	32.064	23.718	20.97	22.631	20.214	18.666	21.128
ENSG00000154174	3	TOMM70	1970	2781	3467	1688	2421	3035	2189	2033	2569	2922	2720	2803	5535	5233	3823	3755	4403	4607	3790	4638	3747	4533	4606	4702	118.736	128.091	138.644	124.19	122.907	133.742	98.077	97.692	106.62	99.943	101.907	98.346	178.235	170.651	175.541	206.661	205.2	208.528	154.022	171.504	166.833	187.609	186.432
ENSG00000278530	X	CHMP1B2P	28	34	57	21	42	43	20	20	17	24	24	21	105	84	54	6	5	7	29	39	33	100	132	111	1.688	1.566	2.279	1.545	2.132	1.895	0.896	0.961	0.706	0.821	0.899	0.737	3.381	2.739	2.48	0.33	0.233	0.317	1.179	1.442	1.469	4.139	5.343
ENSG00000117114	1	ADGRL2	202	326	435	222	325	472	937	1009	1367	1265	1310	1548	806	577	559	14	26	43	340	412	445	493	534	508	12.175	15.015	17.396	16.333	16.499	20.799	41.982	48.485	56.734	43.268	49.08	54.313	25.954	18.816	25.668	0.771	1.212	1.946	13.817	15.235	19.813	20.404	21.614
ENSG00000064652	5	SNX24	147	154	179	188	257	322	227	216	269	299	279	290	538	594	356	227	287	297	459	453	358	477	490	518	8.86	7.093	7.158	13.832	13.047	14.189	10.171	10.379	11.164	10.227	10.453	10.175	17.324	19.371	16.346	12.493	13.376	13.443	18.653	16.751	15.94	19.742	19.833
ENSG00000101098	20	RIMS4	120	164	169	228	317	292	39	31	19	38	31	13	497	482	280	193	232	191	443	556	407	93	100	73	7.233	7.554	6.758	16.774	16.093	12.867	1.747	1.49	0.789	1.3	1.161	0.456	16.004	15.718	12.857	10.622	10.812	8.645	18.003	20.56	18.121	3.849	4.048
ENSG00000158615	1	PPP1R15B	1814	2721	2949	2005	3066	4124	2432	2177	2313	3580	2957	2701	7207	7425	5015	4522	5859	5256	5589	6734	5306	4018	4618	4337	109.334	125.327	117.93	147.512	155.652	181.73	108.964	104.611	95.995	122.449	110.787	94.767	232.076	242.133	230.274	248.874	273.057	237.904	227.132	249.01	236.247	166.295	186.918
ENSG00000174343	4	CHRNA9	19	19	16	33	51	45	119	114	88	172	160	105	448	505	271	36	57	37	144	143	121	100	121	91	1.145	0.875	0.64	2.428	2.589	1.983	5.332	5.478	3.652	5.883	5.995	3.684	14.426	16.468	12.444	1.981	2.656	1.675	5.852	5.288	5.387	4.139	4.898
ENSG00000146592	7	CREB5	478	609	676	392	582	684	243	211	161	400	274	147	1303	1230	837	133	130	139	636	819	582	222	242	196	28.81	28.05	27.033	28.84	29.546	30.141	10.887	10.139	6.682	13.681	10.266	5.158	41.959	40.111	38.433	7.32	6.059	6.292	25.847	30.285	25.913	9.188	9.795
ENSG00000172687	19	ZNF738	100	107	130	94	125	190	31	33	48	53	51	51	92	99	54	176	175	158	94	87	75	43	42	43	6.027	4.928	5.199	6.916	6.346	8.373	1.389	1.586	1.992	1.813	1.911	1.789	2.963	3.228	2.48	9.686	8.156	7.152	3.82	3.217	3.339	1.78	1.7
ENSG00000174953	3	DHX36	1500	2209	2668	1230	1819	2309	2805	2586	3233	3897	3435	3708	4602	4372	3166	2742	3166	3700	3263	3942	2935	3606	3966	3491	90.408	101.745	106.692	90.494	92.345	101.749	125.676	124.265	134.177	133.291	128.696	130.099	148.191	142.573	145.373	150.909	147.55	167.474	132.606	145.767	130.679	149.243	160.527
ENSG00000134802	11	SLC43A3	1201	1523	1595	641	1046	1021	1817	1549	1820	2291	1858	2128	1480	1538	1141	624	877	860	1359	1514	1333	513	580	527	72.387	70.148	63.784	47.16	53.102	44.992	81.409	74.434	75.534	78.36	69.612	74.663	47.658	50.155	52.391	34.343	40.872	38.926	55.229	55.985	59.351	21.232	23.476
ENSG00000165416	13	SUGT1	1373	1660	1977	1285	1724	2138	1793	1632	2063	2270	2110	2411	3741	3564	2868	2684	2586	2949	3380	3560	3175	3955	3529	3458	82.754	76.458	79.06	94.54	87.523	94.214	80.334	78.422	85.619	77.642	79.053	84.592	120.466	116.224	131.69	147.717	120.52	133.482	137.36	131.642	141.365	163.687	142.839
ENSG00000178719	8	GRINA	2764	3660	4045	1958	2777	2780	2504	2274	2691	3077	2688	3181	3009	3199	1869	3793	4715	4517	3797	3794	3046	3380	3447	3294	166.592	168.577	161.758	144.054	140.98	122.505	112.19	109.273	111.683	105.244	100.709	111.609	96.894	104.321	85.819	208.753	219.741	204.455	154.307	140.295	135.621	139.89	139.52
ENSG00000075790	7	BCAP29	1136	1568	1645	816	1192	1340	1173	1110	1177	1683	1504	1500	1443	1480	971	561	748	681	1135	1317	1004	1101	1176	947	68.469	72.221	65.783	60.035	60.514	59.049	52.555	53.339	48.848	57.565	56.349	52.629	46.467	48.264	44.585	30.875	34.86	30.824	46.125	48.7	44.703	45.568	47.6
ENSG00000161249	19	DMKN	0	1	0	0	0	0	0	1	3	0	1	1	2	2	1	159	147	132	3	0	1	1	0	0	0	0.046	0	0	0	0	0	0.048	0.125	0	0.037	0.035	0.064	0.065	0.046	8.751	6.851	5.975	0.122	0	0.045	0.041	0
ENSG00000181192	10	DHTKD1	318	561	628	287	431	436	307	351	358	404	379	431	300	344	179	145	172	154	211	255	207	255	300	274	19.167	25.839	25.114	21.115	21.881	19.213	13.755	16.867	14.858	13.818	14.2	15.122	9.66	11.218	8.219	7.98	8.016	6.971	8.575	9.429	9.217	10.554	12.143
ENSG00000118985	5	ELL2	2146	2447	2740	2459	3402	4861	3062	2320	2751	5269	4063	3767	7925	7643	4997	4658	4843	5147	4351	5492	4196	7479	9280	7899	129.344	112.707	109.572	180.914	172.71	214.207	137.191	111.483	114.173	180.219	152.224	132.169	255.197	249.242	229.447	256.359	225.706	232.97	176.821	203.083	186.824	309.537	375.616
ENSG00000111276	12	CDKN1B	1699	2133	2461	1177	1529	1899	1505	1537	1538	1728	1735	1570	1385	1569	1081	880	1053	1089	1155	1319	1229	1104	1271	1272	102.402	98.244	98.415	86.595	77.623	83.682	67.43	73.857	63.831	59.104	65.003	55.085	44.599	51.166	49.636	48.432	49.075	49.292	46.938	48.774	54.721	45.692	51.445
ENSG00000203760	6	CENPW	1246	1257	1427	671	878	850	971	718	825	963	778	990	654	627	498	533	516	579	547	531	538	546	516	496	75.099	57.896	57.065	49.367	44.574	37.456	43.505	34.502	34.239	32.938	29.149	34.735	21.06	20.447	22.867	29.334	24.048	26.207	22.23	19.635	23.954	22.598	20.886
ENSG00000147124	X	ZNF41	195	279	338	167	269	324	355	348	406	643	559	511	952	956	518	422	573	630	789	1017	744	478	652	524	11.753	12.851	13.517	12.287	13.656	14.278	15.906	16.722	16.85	21.993	20.943	17.929	30.656	31.176	23.785	23.225	26.704	28.516	32.064	37.607	33.126	19.783	26.39
ENSG00000162231	11	NXF1	1144	1761	2016	709	1197	1397	1170	1320	1351	1590	1457	1631	1121	1066	727	607	838	864	1112	1096	906	917	991	888	68.951	81.11	80.619	52.163	60.768	61.561	52.421	63.43	56.07	54.384	54.588	57.225	36.098	34.763	33.382	33.407	39.055	39.108	45.191	40.528	40.339	37.952	40.112
ENSG00000226887	4	ERVMER34-1	67	122	142	48	65	55	98	94	158	141	102	117	11	6	2	0	2	2	31	32	24	24	39	18	4.038	5.619	5.679	3.531	3.3	2.424	4.391	4.517	6.557	4.823	3.822	4.105	0.354	0.196	0.092	0	0.093	0.091	1.26	1.183	1.069	0.993	1.579
ENSG00000171877	15	FRMD5	16	14	22	12	14	22	380	335	409	562	472	550	163	180	112	18	16	28	52	79	70	75	79	80	0.964	0.645	0.88	0.883	0.711	0.969	17.026	16.098	16.974	19.222	17.684	19.297	5.249	5.87	5.143	0.991	0.746	1.267	2.113	2.921	3.117	3.104	3.198
ENSG00000240859	7	AC093627.4	61	87	79	81	108	152	24	18	29	30	24	32	46	30	32	16	15	15	44	34	32	7	14	6	3.677	4.007	3.159	5.959	5.483	6.698	1.075	0.865	1.204	1.026	0.899	1.123	1.481	0.978	1.469	0.881	0.699	0.679	1.788	1.257	1.425	0.29	0.567
ENSG00000008838	17	MED24	1908	2836	3334	1322	2158	2427	2442	2479	2630	3260	2965	3229	2812	2597	1852	911	1255	1276	1898	2155	1739	1919	1893	1750	114.999	130.624	133.326	97.263	109.555	106.949	109.412	119.123	109.151	111.504	111.087	113.293	90.551	84.69	85.038	50.138	58.489	57.756	77.133	79.688	77.428	79.423	76.621
ENSG00000117625	1	RCOR3	275	416	520	433	528	757	332	370	404	454	405	451	1219	1181	896	753	725	732	1090	1091	1003	1042	1043	958	16.575	19.161	20.795	31.857	26.805	33.358	14.875	17.78	16.767	15.528	15.174	15.824	39.254	38.513	41.142	41.442	33.788	33.133	44.297	40.343	44.658	43.126	42.216
ENSG00000172262	5	ZNF131	1121	1552	1948	1297	2002	2580	1837	1744	2272	2717	2516	2687	4619	4377	3304	2066	2410	2828	3052	3616	2976	3419	3597	3422	67.565	71.484	77.9	95.423	101.636	113.691	82.305	83.804	94.293	92.931	94.264	94.276	148.739	142.736	151.71	113.705	112.317	128.005	124.031	133.712	132.505	141.504	145.592
ENSG00000168118	1	RAB4A	965	1089	1155	596	844	754	839	668	860	1061	783	1023	572	504	379	377	416	363	572	542	366	603	532	476	58.163	50.158	46.188	43.849	42.847	33.226	37.591	32.099	35.692	36.29	29.336	35.893	18.419	16.436	17.403	20.749	19.388	16.431	23.246	20.042	16.296	24.957	21.533
ENSG00000149212	11	SESN3	870	1361	1759	562	868	870	1105	1118	1146	1197	1264	1154	1607	1578	898	2663	3500	2366	2139	2594	1965	2041	3271	2503	52.437	62.687	70.342	41.348	44.066	38.338	49.509	53.723	47.562	40.942	47.357	40.489	51.748	51.459	41.233	146.562	163.116	107.093	86.927	95.921	87.49	84.472	132.397
ENSG00000172728	8	FUT10	238	355	325	285	424	567	256	219	321	361	310	370	1045	954	709	636	656	706	694	800	741	863	815	798	14.345	16.351	12.997	20.968	21.525	24.986	11.47	10.524	13.322	12.347	11.614	12.982	33.651	31.11	32.555	35.003	30.573	31.956	28.204	29.582	32.993	35.717	32.988
ENSG00000163512	3	AZI2	767	970	1082	859	1179	1414	907	839	958	1378	1105	1107	2639	2553	2016	1409	1698	1752	1911	2391	1995	1791	2045	1826	46.229	44.677	43.269	63.199	59.854	62.31	40.637	40.316	39.759	47.133	41.4	38.84	84.98	83.255	92.569	77.546	79.135	79.301	77.661	88.414	88.826	74.125	82.773
ENSG00000019995	10	ZRANB1	695	1002	1264	983	1478	2100	865	765	926	1171	1018	1186	2657	2369	1811	1991	2445	2416	1743	1951	1876	2302	2506	2482	41.889	46.151	50.547	72.322	75.034	92.539	38.756	36.761	38.431	40.052	38.14	41.612	85.559	77.254	83.156	109.577	113.948	109.356	70.834	72.144	83.528	95.274	101.433
ENSG00000105136	19	ZNF419	54	97	113	129	173	251	80	126	104	136	120	134	551	496	363	134	160	171	299	364	302	220	226	217	3.255	4.468	4.519	9.491	8.783	11.061	3.584	6.055	4.316	4.652	4.496	4.702	17.743	16.175	16.668	7.375	7.457	7.74	12.151	13.46	13.446	9.105	9.148
ENSG00000164736	8	SOX17	20	18	23	12	18	16	263	241	220	279	260	209	138	167	108	61	59	62	139	160	108	160	175	170	1.205	0.829	0.92	0.883	0.914	0.705	11.784	11.581	9.131	9.543	9.741	7.333	4.444	5.446	4.959	3.357	2.75	2.806	5.649	5.916	4.809	6.622	7.083
ENSG00000213186	3	TRIM59	93	113	107	77	118	130	184	177	211	260	218	264	366	357	241	244	271	236	347	380	272	224	192	213	5.605	5.205	4.279	5.665	5.991	5.729	8.244	8.505	8.757	8.893	8.168	9.263	11.786	11.642	11.066	13.429	12.63	10.682	14.102	14.052	12.111	9.271	7.771
ENSG00000221963	22	APOL6	1	5	4	13	9	23	0	1	0	0	1	2	240	220	181	74	162	205	131	196	169	15	31	25	0.06	0.23	0.16	0.956	0.457	1.014	0	0.048	0	0	0.037	0.07	7.728	7.174	8.311	4.073	7.55	9.279	5.324	7.248	7.525	0.621	1.255
ENSG00000259582	15	AC026523.1	23	24	22	15	27	11	1	0	0	0	0	0	0	0	0	0	0	0	1	0	0	0	0	0	1.386	1.105	0.88	1.104	1.371	0.485	0.045	0	0	0	0	0	0	0	0	0	0	0	0.041	0	0	0	0
ENSG00000198353	12	HOXC4	53	98	96	69	114	88	16	9	10	8	9	6	24	19	11	15	25	12	16	24	14	13	20	17	3.194	4.514	3.839	5.076	5.787	3.878	0.717	0.432	0.415	0.274	0.337	0.211	0.773	0.62	0.505	0.826	1.165	0.543	0.65	0.887	0.623	0.538	0.81
ENSG00000215262	8	KCNU1	110	135	113	63	87	58	2	6	3	4	2	2	1	2	0	25	13	14	6	4	4	1	1	1	6.63	6.218	4.519	4.635	4.417	2.556	0.09	0.288	0.125	0.137	0.075	0.07	0.032	0.065	0	1.376	0.606	0.634	0.244	0.148	0.178	0.041	0.04
ENSG00000163755	3	HPS3	627	829	895	497	693	760	1149	958	1210	1497	1255	1463	1736	1697	1158	1177	1155	1140	1248	1365	1097	1511	1504	1443	37.791	38.183	35.791	36.565	35.182	33.49	51.48	46.035	50.218	51.203	47.02	51.331	55.902	55.34	53.172	64.778	53.828	51.6	50.718	50.475	48.843	62.536	60.876
ENSG00000198205	X	ZXDA	26	42	44	38	75	105	37	34	63	67	47	50	196	182	107	185	231	234	174	180	183	166	186	208	1.567	1.934	1.76	2.796	3.808	4.627	1.658	1.634	2.615	2.292	1.761	1.754	6.311	5.935	4.913	10.182	10.766	10.592	7.071	6.656	8.148	6.87	7.529
ENSG00000103064	16	SLC7A6	2151	2930	3280	1244	1858	1993	2096	1903	2269	2911	2540	2739	2231	2024	1207	1486	1950	1541	1295	1491	1171	2202	2571	1826	129.645	134.953	131.166	91.524	94.325	87.824	93.91	91.445	94.169	99.567	95.164	96.101	71.842	66.004	55.422	81.784	90.879	69.751	52.628	55.134	52.138	91.135	104.063
ENSG00000138617	15	PARP16	101	164	196	153	229	199	283	280	345	414	376	383	492	472	297	464	442	414	499	441	391	409	442	410	6.087	7.554	7.838	11.257	11.626	8.769	12.68	13.455	14.318	14.16	14.087	13.438	15.843	15.392	13.637	25.537	20.599	18.739	20.279	16.307	17.409	16.927	17.89
ENSG00000092969	1	TGFB2	220	356	444	185	313	478	341	353	422	526	538	483	176	206	138	84	131	126	192	270	212	78	81	67	13.26	16.397	17.755	13.611	15.89	21.064	15.278	16.963	17.514	17.991	20.157	16.947	5.667	6.718	6.337	4.623	6.105	5.703	7.803	9.984	9.439	3.228	3.279
ENSG00000163348	1	PYGO2	777	1038	1207	906	1277	1585	1228	1179	1379	1627	1572	1686	2603	2532	1714	1057	1213	1091	1905	1934	1663	1723	1686	1543	46.831	47.809	48.268	66.656	64.83	69.845	55.02	56.654	57.232	55.649	58.897	59.155	83.821	82.57	78.702	58.173	56.531	49.382	77.418	71.515	74.044	71.311	68.242
ENSG00000169297	X	NR0B1	70	77	118	42	71	100	1	0	1	0	0	1	39	32	22	147	141	132	24	28	19	47	42	56	4.219	3.547	4.719	3.09	3.604	4.407	0.045	0	0.042	0	0	0.035	1.256	1.044	1.01	8.09	6.571	5.975	0.975	1.035	0.846	1.945	1.7
ENSG00000121895	4	TMEM156	1	0	0	1	2	1	9	7	12	12	20	26	1	1	2	65	106	89	4	7	6	1	1	2	0.06	0	0	0.074	0.102	0.044	0.403	0.336	0.498	0.41	0.749	0.912	0.032	0.033	0.092	3.577	4.94	4.028	0.163	0.259	0.267	0.041	0.04
ENSG00000188493	19	C19orf54	147	242	247	216	384	482	228	215	282	305	286	342	939	1026	756	452	495	621	706	676	661	524	572	631	8.86	11.146	9.877	15.892	19.495	21.24	10.215	10.331	11.704	10.432	10.715	11.999	30.237	33.458	34.713	24.876	23.069	28.109	28.691	24.997	29.431	21.687	23.152
ENSG00000163472	1	TMEM79	69	111	140	251	336	500	124	142	176	168	154	186	597	539	417	237	277	224	460	477	398	383	324	336	4.159	5.113	5.599	18.467	17.058	22.033	5.556	6.824	7.304	5.746	5.77	6.526	19.224	17.577	19.147	13.044	12.909	10.139	18.694	17.639	17.721	15.851	13.114
ENSG00000086061	9	DNAJA1	10646	14498	18891	13193	17578	28911	12284	11388	14346	19205	18847	20678	57258	55449	50294	32188	35936	48754	38327	44078	44151	45245	43938	46858	641.657	667.766	755.445	970.639	892.385	1274	550.376	547.228	595.393	656.88	706.121	725.508	1843.79	1808.22	2309.35	1771.51	1674.79	2206.77	1557.58	1629.92	1965.8	1872.58	1778.43
ENSG00000021762	11	OSBPL5	294	486	511	201	261	339	528	502	543	799	593	673	1227	1162	748	569	704	603	1031	1143	723	632	741	684	17.72	22.385	20.435	14.788	13.25	14.939	23.657	24.123	22.536	27.329	22.217	23.613	39.511	37.893	34.346	31.316	32.81	27.294	41.899	42.266	32.191	26.157	29.993
ENSG00000162413	1	KLHL21	523	791	1051	620	1065	1724	928	922	1264	1313	1180	1587	3189	3482	2840	1901	2329	2791	2412	2833	3014	2929	3430	3326	31.522	36.433	42.029	45.615	54.067	75.97	41.578	44.305	52.459	44.909	44.21	55.681	102.691	113.55	130.404	104.624	108.542	126.33	98.022	104.759	134.197	121.224	138.832
ENSG00000165195	X	PIGA	280	356	459	411	538	1006	376	345	383	459	415	390	998	998	665	426	453	552	535	646	566	1222	1566	1520	16.876	16.397	18.355	30.238	27.313	44.331	16.846	16.578	15.895	15.699	15.548	13.684	32.137	32.545	30.535	23.445	21.112	24.985	21.742	23.888	25.201	50.575	63.385
ENSG00000095739	10	BAMBI	339	425	561	242	313	417	159	153	193	185	190	212	340	371	315	167	217	207	237	251	220	177	153	125	20.432	19.575	22.434	17.804	15.89	18.376	7.124	7.352	8.01	6.328	7.119	7.438	10.949	12.099	14.464	9.191	10.113	9.37	9.631	9.281	9.795	7.326	6.193
ENSG00000137040	9	RANBP6	579	840	780	408	731	788	1236	1143	1286	1751	1511	1549	2078	1934	1423	1310	1415	1291	973	1058	815	989	1073	959	34.898	38.69	31.192	30.017	37.111	34.724	55.378	54.925	53.372	59.891	56.611	54.348	66.915	63.069	65.34	72.098	65.946	58.435	39.542	39.123	36.287	40.932	43.431
ENSG00000123983	2	ACSL3	4293	5992	6673	3538	5376	6427	5389	5263	5322	7022	6388	5859	11611	10856	8046	9557	13260	11560	9036	11025	8789	8668	9825	8197	258.748	275.987	266.851	260.299	272.924	283.215	241.45	252.903	220.876	240.178	239.333	205.569	373.892	354.02	369.448	525.982	617.978	523.244	367.216	407.682	391.325	358.747	397.676
ENSG00000159251	15	ACTC1	1367	2486	3204	502	1043	1170	1486	2329	1396	1242	1970	963	178	312	147	252	408	428	148	191	170	290	333	293	82.392	114.503	128.127	36.933	52.95	51.558	66.579	111.915	57.937	42.481	73.808	33.788	5.732	10.174	6.75	13.869	19.015	19.373	6.015	7.063	7.569	12.002	13.478
ENSG00000282012	22	AP000357.2	70	86	74	51	37	37	1	5	7	2	9	6	1	0	0	0	0	0	0	1	0	1	0	2	4.219	3.961	2.959	3.752	1.878	1.63	0.045	0.24	0.291	0.068	0.337	0.211	0.032	0	0	0	0	0	0	0.037	0	0.041	0
ENSG00000111911	6	HINT3	337	455	459	476	667	751	474	391	503	720	538	560	1562	1591	1002	620	724	590	1159	1206	901	1082	1151	967	20.312	20.957	18.355	35.02	33.862	33.094	21.237	18.789	20.876	24.627	20.157	19.648	50.299	51.883	46.009	34.122	33.742	26.705	47.101	44.595	40.117	44.781	46.588
ENSG00000138942	22	RNF185	371	446	566	469	594	803	642	538	678	810	723	841	1541	1433	1096	736	778	902	1073	1354	1169	802	815	835	22.361	20.542	22.634	34.505	30.156	35.385	28.764	25.853	28.139	27.705	27.088	29.507	49.623	46.731	50.325	40.507	36.258	40.828	43.606	50.068	52.049	33.193	32.988
ENSG00000137502	11	RAB30	234	330	284	241	314	459	534	529	665	817	772	818	1066	950	673	266	291	362	397	404	380	597	610	620	14.104	15.2	11.357	17.731	15.941	20.226	23.925	25.42	27.599	27.944	28.924	28.7	34.327	30.98	30.902	14.64	13.562	16.385	16.134	14.939	16.919	24.708	24.69
ENSG00000214944	5	ARHGEF28	96	154	140	96	164	183	209	224	283	370	323	386	627	576	365	329	407	608	420	521	384	468	633	529	5.786	7.093	5.599	7.063	8.326	8.064	9.364	10.764	11.745	12.655	12.102	13.543	20.19	18.784	16.76	18.107	18.968	27.52	17.068	19.266	17.097	19.369	25.621
ENSG00000157005	3	SST	26	33	46	32	48	61	0	0	0	0	0	0	1	0	0	9	9	14	0	1	1	3	1	2	1.567	1.52	1.84	2.354	2.437	2.688	0	0	0	0	0	0	0.032	0	0	0.495	0.419	0.634	0	0.037	0.045	0.124	0.04
ENSG00000135241	7	PNPLA8	696	898	896	633	855	1129	789	705	790	892	887	900	2094	1962	1531	695	770	835	1291	1361	1244	1549	1717	1628	41.949	41.361	35.831	46.571	43.406	49.751	35.351	33.877	32.787	30.51	33.232	31.577	67.43	63.982	70.299	38.25	35.886	37.795	52.465	50.327	55.388	64.109	69.497
ENSG00000154845	18	PPP4R1	1311	1865	2049	1031	1563	1762	2116	1812	2165	2682	2355	2570	2199	2186	1500	810	955	964	1724	1934	1446	1705	1718	1536	79.017	85.9	81.939	75.853	79.349	77.645	94.806	87.072	89.853	91.734	88.232	90.171	70.811	71.287	68.876	44.579	44.507	43.634	70.062	71.515	64.382	70.566	69.538
ENSG00000137817	15	PARP6	245	352	386	253	413	457	521	550	670	706	662	832	968	916	651	491	498	637	722	796	633	774	857	809	14.767	16.213	15.436	18.614	20.967	20.138	23.343	26.429	27.807	24.148	24.802	29.192	31.171	29.871	29.892	27.023	23.209	28.833	29.341	29.434	28.184	32.034	34.688
ENSG00000213762	19	ZNF134	257	318	423	276	450	665	332	303	421	501	412	536	1077	1147	819	618	796	877	593	678	622	910	1005	970	15.49	14.647	16.916	20.306	22.845	29.304	14.875	14.56	17.473	17.136	15.436	18.806	34.681	37.404	37.606	34.012	37.097	39.696	24.099	25.071	27.694	37.663	40.678
ENSG00000100330	22	MTMR3	240	412	459	278	397	460	619	650	755	882	849	937	1220	1146	788	441	481	546	744	928	746	607	714	683	14.465	18.976	18.355	20.453	20.155	20.271	27.734	31.234	31.334	30.168	31.809	32.876	39.286	37.372	36.183	24.271	22.417	24.714	30.236	34.316	33.215	25.122	28.9
ENSG00000130939	1	UBE4B	1863	3007	3939	1159	2018	2193	3217	3282	3773	4285	4450	4680	2197	2194	1276	895	1180	1043	1793	2240	1524	1439	1542	1299	112.287	138.5	157.519	85.27	102.448	96.638	144.135	157.71	156.588	146.562	166.724	164.202	70.747	71.548	58.59	49.257	54.993	47.21	72.866	82.831	67.855	59.557	62.414
ENSG00000068305	15	MEF2A	500	780	897	524	963	1038	1528	1356	1618	2041	1868	1879	2667	2679	1435	1111	1264	1283	1709	2225	1502	1326	1565	1223	30.136	35.926	35.871	38.552	48.889	45.741	68.461	65.16	67.151	69.81	69.986	65.927	85.881	87.364	65.891	61.145	58.908	58.073	69.452	82.276	66.876	54.88	63.345
ENSG00000142039	19	CCDC97	624	894	919	669	978	1141	571	564	644	762	748	792	1905	2019	1387	769	887	923	1142	1177	1043	1559	1557	1613	37.61	41.177	36.751	49.22	49.65	50.28	25.583	27.102	26.728	26.063	28.025	27.788	61.344	65.841	63.687	42.323	41.338	41.778	46.41	43.523	46.439	64.523	63.021
ENSG00000115380	2	EFEMP1	5064	8092	9852	4761	7244	9402	5863	5851	8418	7774	7753	10549	4585	4609	3653	2021	3435	3173	5069	6527	4862	7875	8676	7736	305.218	372.711	393.978	350.278	367.757	414.312	262.687	281.158	349.367	265.899	290.474	370.122	147.644	150.302	167.735	111.228	160.087	143.621	206	241.355	216.478	325.926	351.169
ENSG00000145934	5	TENM2	53	91	100	55	94	107	27	44	37	49	67	43	563	612	287	68	116	149	267	442	321	511	732	578	3.194	4.191	3.999	4.046	4.772	4.715	1.21	2.114	1.536	1.676	2.51	1.509	18.129	19.958	13.178	3.742	5.406	6.744	10.851	16.344	14.292	21.149	29.628
ENSG00000243836	7	WDR86-AS1	5	7	4	8	4	12	0	0	1	0	0	0	0	0	0	12	14	19	0	0	0	0	0	0	0.301	0.322	0.16	0.589	0.203	0.529	0	0	0.042	0	0	0	0	0	0	0.66	0.652	0.86	0	0	0	0	0
ENSG00000145506	5	NKD2	113	240	142	192	295	287	142	150	183	252	198	315	14	11	8	17	33	10	12	13	12	48	84	54	6.811	11.054	5.679	14.126	14.976	12.647	6.362	7.208	7.595	8.619	7.418	11.052	0.451	0.359	0.367	0.936	1.538	0.453	0.488	0.481	0.534	1.987	3.4
ENSG00000099968	22	BCL2L13	933	992	1177	890	1291	1443	2224	1991	2338	2915	2692	2994	2506	2454	1788	1163	1260	1254	2146	2310	1943	1217	1226	1193	56.234	45.691	47.068	65.479	65.54	63.588	99.645	95.674	97.033	99.703	100.858	105.047	80.697	80.026	82.1	64.007	58.722	56.76	87.212	85.419	86.511	50.369	49.623
ENSG00000118496	6	FBXO30	3191	5076	5889	2435	3802	4396	789	761	929	1121	1136	1215	2398	2580	2108	2654	2908	2922	2100	2373	2309	2160	2191	2549	192.328	233.796	235.499	179.148	193.017	193.716	35.351	36.568	38.556	38.342	42.561	42.629	77.219	84.135	96.793	146.066	135.526	132.259	85.342	87.749	102.807	89.397	88.683
ENSG00000141644	18	MBD1	665	892	1059	699	1026	1365	1126	1182	1228	1475	1421	1496	2424	2256	1621	802	959	1042	1557	1799	1572	1584	1688	1705	40.081	41.085	42.349	51.427	52.087	60.151	50.45	56.799	50.965	50.45	53.239	52.489	78.056	73.569	74.431	44.139	44.694	47.164	63.275	66.523	69.992	65.558	68.323
ENSG00000116132	1	PRRX1	132	184	252	139	139	243	67	59	113	90	97	136	25	19	16	2	3	0	86	68	77	57	55	53	7.956	8.475	10.077	10.227	7.057	10.708	3.002	2.835	4.69	3.078	3.634	4.772	0.805	0.62	0.735	0.11	0.14	0	3.495	2.515	3.428	2.359	2.226
ENSG00000171497	4	PPID	980	1276	1654	1417	1782	2951	1009	913	1299	1801	1510	1963	4956	4458	3936	3147	3080	4377	3743	4210	3733	4269	4160	4309	59.067	58.771	66.143	104.252	90.467	130.04	45.208	43.872	53.912	61.601	56.574	68.874	159.591	145.378	180.729	173.199	143.542	198.118	152.112	155.677	166.21	176.683	168.38
ENSG00000163590	3	PPM1L	51	59	80	41	46	56	128	128	149	155	181	142	206	194	141	112	129	128	230	256	185	130	149	134	3.074	2.717	3.199	3.016	2.335	2.468	5.735	6.151	6.184	5.302	6.781	4.982	6.634	6.326	6.474	6.164	6.012	5.794	9.347	9.466	8.237	5.38	6.031
ENSG00000153993	7	SEMA3D	914	1512	1567	572	1073	956	464	487	678	447	522	625	353	383	280	594	825	520	793	960	685	833	946	648	55.089	69.641	62.664	42.083	54.473	42.127	20.789	23.402	28.139	15.289	19.557	21.929	11.367	12.49	12.857	32.692	38.449	23.537	32.227	35.499	30.499	34.476	38.29
ENSG00000005243	17	COPZ2	79	66	99	58	73	104	344	285	295	454	401	355	548	497	377	257	355	322	310	314	329	310	326	399	4.761	3.04	3.959	4.267	3.706	4.583	15.413	13.695	12.243	15.528	15.024	12.456	17.646	16.207	17.311	14.144	16.545	14.575	12.598	11.611	14.649	12.83	13.195
ENSG00000120820	12	GLT8D2	306	457	446	320	424	442	647	589	627	884	732	659	291	285	206	95	143	109	288	347	265	183	191	142	18.443	21.049	17.835	23.543	21.525	19.477	28.988	28.303	26.022	30.236	27.425	23.122	9.371	9.294	9.459	5.228	6.664	4.934	11.704	12.831	11.799	7.574	7.731
ENSG00000139133	12	ALG10	345	439	382	194	305	303	419	362	422	508	452	434	210	231	151	216	282	224	200	206	171	130	123	102	20.794	20.22	15.276	14.273	15.484	13.352	18.773	17.395	17.514	17.375	16.935	15.227	6.762	7.533	6.933	11.888	13.143	10.139	8.128	7.617	7.614	5.38	4.979
ENSG00000160190	21	SLC37A1	105	160	146	88	119	103	79	79	80	90	79	78	569	482	293	233	307	240	404	444	351	333	375	290	6.329	7.369	5.838	6.474	6.041	4.539	3.54	3.796	3.32	3.078	2.96	2.737	18.323	15.718	13.454	12.823	14.308	10.863	16.418	16.418	15.628	13.782	15.178
ENSG00000235123	21	DSCAM-AS1	1	0	0	0	0	0	0	0	0	0	0	0	0	0	0	19	24	17	0	0	0	0	0	0	0.06	0	0	0	0	0	0	0	0	0	0	0	0	0	0	1.046	1.119	0.769	0	0	0	0	0
ENSG00000105323	19	HNRNPUL1	7049	10697	12356	5103	7888	8888	8891	9336	11384	12201	11509	12667	12354	13828	9159	4916	6938	7907	4543	5563	4554	8949	10917	10415	424.858	492.695	494.112	375.439	400.451	391.662	398.355	448.623	472.463	417.318	431.196	444.434	397.817	450.938	420.554	270.558	323.343	357.897	184.624	205.709	202.764	370.377	441.875
ENSG00000027075	14	PRKCH	164	188	236	338	425	654	297	241	196	539	420	381	695	731	400	132	159	209	791	867	667	296	372	331	9.885	8.659	9.438	24.867	21.576	28.819	13.307	11.581	8.134	18.436	15.736	13.368	22.38	23.838	18.367	7.265	7.41	9.46	32.146	32.06	29.698	12.251	15.057
ENSG00000135074	5	ADAM19	262	471	611	114	200	224	1715	2180	2477	2798	3187	3187	175	164	70	49	74	95	108	165	86	23	46	30	15.791	21.694	24.434	8.387	10.153	9.871	76.839	104.756	102.801	95.702	119.404	111.819	5.635	5.348	3.214	2.697	3.449	4.3	4.389	6.101	3.829	0.952	1.862
ENSG00000128487	17	SPECC1	1063	1737	2068	856	1441	1665	2993	3591	3447	4106	4343	3665	4823	4833	2862	1103	1620	1928	3142	4247	2898	4390	5256	4662	64.069	80.005	82.699	62.978	73.155	73.371	134.099	172.558	143.059	140.44	162.715	128.59	155.308	157.607	131.414	60.705	75.5	87.268	127.688	157.046	129.032	181.691	212.741
ENSG00000176624	18	MEX3C	476	656	778	620	924	1348	848	749	1054	1231	1133	1247	2068	1986	1393	855	877	1111	1561	1834	1531	1423	1538	1507	28.69	30.215	31.112	45.615	46.909	59.402	37.994	35.992	43.744	42.105	42.449	43.752	66.593	64.765	63.962	47.056	40.872	50.288	63.438	67.818	68.167	58.894	62.252
ENSG00000072422	10	RHOBTB1	613	880	1011	445	739	706	676	687	752	942	882	786	484	516	278	457	433	336	509	596	388	336	343	297	36.947	40.532	40.43	32.74	37.517	31.111	30.288	33.012	31.21	32.22	33.045	27.578	15.586	16.827	12.765	25.152	20.18	15.208	20.685	22.039	17.275	13.906	13.883
ENSG00000113368	5	LMNB1	4239	6142	7232	2732	3837	4350	3742	3633	4249	4643	4053	4450	4774	4454	3090	3049	3924	3852	3696	4238	3131	3701	4155	3898	255.493	282.895	289.205	200.999	194.793	191.689	167.658	174.577	176.344	158.807	151.85	156.133	153.73	145.247	141.884	167.806	182.877	174.354	150.202	156.713	139.406	153.175	168.177
ENSG00000108861	17	DUSP3	1411	1950	2189	1613	2329	3133	1632	1415	1579	2429	2036	2082	4804	4710	2969	2098	2526	2786	2854	3361	2851	4348	4704	4112	85.044	89.815	87.537	118.672	118.237	138.06	73.121	67.995	65.532	83.081	76.281	73.049	154.696	153.596	136.328	115.466	117.723	126.104	115.984	124.283	126.939	179.953	190.399
ENSG00000121900	1	TMEM54	666	724	719	426	533	541	274	277	272	362	329	362	385	413	252	156	210	192	458	387	407	339	298	365	40.141	33.347	28.753	31.342	27.059	23.84	12.276	13.311	11.289	12.382	12.326	12.701	12.398	13.468	11.571	8.586	9.787	8.691	18.613	14.31	18.121	14.03	12.062
ENSG00000164078	3	MST1R	15	34	25	9	19	17	58	82	55	82	78	62	221	192	122	16	20	15	96	98	82	81	94	90	0.904	1.566	1	0.662	0.965	0.749	2.599	3.94	2.283	2.805	2.922	2.175	7.117	6.261	5.602	0.881	0.932	0.679	3.901	3.624	3.651	3.352	3.805
ENSG00000122068	3	FYTTD1	1486	1869	2113	1246	1783	1829	2182	1737	2222	2916	2318	2723	4293	4032	2643	2914	2852	3089	2873	3228	2367	3706	3611	3317	89.564	86.085	84.498	91.671	90.518	80.597	97.763	83.468	92.218	99.738	86.846	95.539	138.241	131.486	121.359	160.376	132.916	139.818	116.756	119.365	105.389	153.382	146.158
ENSG00000275052	2	PPP4R3B	1394	2120	2411	1658	2418	3054	2514	2172	2839	3623	3210	3508	5235	4707	3445	3215	3543	3738	3744	4506	3537	3995	4272	3994	84.019	97.645	96.415	121.983	122.755	134.579	112.638	104.371	117.825	123.92	120.266	123.082	168.575	153.498	158.184	176.942	165.12	169.194	152.153	166.623	157.483	165.343	172.913
ENSG00000244026	3	FAM86DP	113	152	177	149	199	243	155	113	177	212	163	255	481	483	404	405	467	588	517	564	456	272	301	328	6.811	7.001	7.078	10.962	10.103	10.708	6.945	5.43	7.346	7.251	6.107	8.947	15.489	15.751	18.55	22.29	21.764	26.615	21.01	20.856	20.303	11.257	12.183
ENSG00000186318	11	BACE1	1013	1566	1757	730	1080	1333	1610	1677	1956	2252	2332	2152	977	1073	580	443	688	658	697	883	658	614	730	624	61.056	72.129	70.262	53.708	54.828	58.741	72.135	80.585	81.179	77.027	87.371	75.505	31.461	34.991	26.632	24.381	32.064	29.783	28.326	32.652	29.297	25.412	29.547
ENSG00000164548	7	TRA2A	1384	1889	2367	1136	1722	1852	1521	1552	2131	1509	1636	1915	1398	1580	1268	721	830	812	1326	1443	1192	722	745	926	83.417	87.006	94.656	83.578	87.421	81.611	68.147	74.578	88.442	51.613	61.294	67.19	45.018	51.525	58.223	39.681	38.682	36.754	53.888	53.359	53.073	29.882	30.155
ENSG00000104419	8	NDRG1	2840	3286	3936	4182	5436	9431	3196	2726	3010	3758	3443	3605	9263	8768	5547	4670	5614	6173	6638	6938	6789	13008	13762	11371	171.173	151.35	157.399	307.679	275.97	415.59	143.194	130.992	124.922	128.537	128.995	126.485	298.283	285.929	254.702	257.019	261.639	279.411	269.763	256.553	302.276	538.368	557.029
ENSG00000186187	16	ZNRF1	352	456	500	253	369	384	308	332	407	432	401	465	231	249	137	210	211	183	302	261	226	295	257	251	21.216	21.003	19.995	18.614	18.733	16.921	13.8	15.954	16.891	14.776	15.024	16.315	7.439	8.12	6.291	11.558	9.834	8.283	12.273	9.651	10.063	12.209	10.402
ENSG00000140598	15	EFL1	288	474	529	374	465	669	692	763	776	1118	1016	1079	1722	1602	1008	603	701	901	982	1245	1015	1061	983	1014	17.358	21.832	21.155	27.516	23.607	29.48	31.005	36.664	32.206	38.24	38.065	37.858	55.451	52.242	46.284	33.187	32.67	40.782	39.908	46.038	45.192	43.912	39.788
ENSG00000136295	7	TTYH3	2421	3800	3673	1301	1843	1730	4009	4127	4249	5199	4764	4700	1740	1756	759	840	1229	912	2476	2664	1826	1092	1201	894	145.919	175.025	146.882	95.718	93.564	76.235	179.62	198.315	176.344	177.825	178.488	164.904	56.031	57.264	34.851	46.23	57.277	41.28	100.623	98.509	81.302	45.195	48.612
ENSG00000168818	4	STX18	321	408	526	361	577	703	389	391	425	508	491	518	1129	1136	832	617	686	730	807	911	773	954	887	863	19.347	18.792	21.035	26.56	29.293	30.979	17.429	18.789	17.639	17.375	18.396	18.175	36.356	37.046	38.203	33.957	31.971	33.042	32.796	33.687	34.417	39.484	35.902
ENSG00000077063	7	CTTNBP2	175	384	479	100	199	167	28	42	37	54	41	40	101	75	36	28	31	39	71	95	77	79	102	70	10.548	17.687	19.155	7.357	10.103	7.359	1.255	2.018	1.536	1.847	1.536	1.403	3.252	2.446	1.653	1.541	1.445	1.765	2.885	3.513	3.428	3.27	4.129
ENSG00000123268	12	ATF1	858	994	1284	1042	1319	1668	1120	963	1101	1515	1372	1478	2431	2467	1787	2157	2106	2159	1947	2070	1569	2427	2498	2301	51.713	45.783	51.347	76.662	66.962	73.503	50.181	46.275	45.694	51.818	51.403	51.857	78.282	80.45	82.054	118.713	98.149	97.724	79.124	76.544	69.859	100.447	101.109
ENSG00000225630	1	MTND2P28	743	780	815	330	341	367	812	635	506	669	563	448	87	129	83	194	259	143	116	154	118	92	108	95	44.782	35.926	32.592	24.279	17.312	16.172	36.381	30.514	21	22.882	21.093	15.719	2.802	4.207	3.811	10.677	12.071	6.473	4.714	5.695	5.254	3.808	4.371
ENSG00000285906	3	AC083855.2	42	56	62	53	90	104	91	74	88	126	110	126	219	203	187	176	194	232	161	233	153	132	129	148	2.531	2.579	2.479	3.899	4.569	4.583	4.077	3.556	3.652	4.31	4.121	4.421	7.052	6.62	8.586	9.686	9.041	10.501	6.543	8.616	6.812	5.463	5.221
ENSG00000164221	5	CCDC112	223	324	382	200	357	461	247	238	267	337	263	329	1032	1051	771	420	470	578	708	832	635	822	832	878	13.441	14.923	15.276	14.714	18.124	20.315	11.067	11.437	11.081	11.527	9.854	11.543	33.232	34.274	35.402	23.115	21.904	26.162	28.773	30.766	28.273	34.021	33.676
ENSG00000171843	9	MLLT3	576	865	1013	401	555	658	854	856	1049	1103	992	1068	833	859	455	387	470	530	437	490	362	340	398	390	34.717	39.841	40.51	29.502	28.176	28.996	38.263	41.133	43.536	37.727	37.166	37.472	26.824	28.012	20.892	21.299	21.904	23.99	17.759	18.119	16.118	14.072	16.109
ENSG00000055483	17	USP36	1165	1827	2325	1648	2724	4141	1615	1489	1689	2569	2157	2223	6207	6151	4014	3053	4147	4707	4315	5461	4595	5844	7077	6607	70.217	84.15	92.976	121.247	138.29	182.479	72.359	71.551	70.098	87.869	80.814	77.996	199.875	200.587	184.311	168.026	193.27	213.055	175.358	201.937	204.59	241.868	286.448
ENSG00000154309	1	DISP1	628	1049	1049	455	756	794	498	634	748	694	738	747	794	775	493	189	267	245	471	593	613	689	843	712	37.851	48.316	41.949	33.475	38.38	34.989	22.313	30.466	31.044	23.737	27.65	26.209	25.568	25.273	22.637	10.402	12.443	11.09	19.141	21.928	27.293	28.516	34.121
ENSG00000130962	X	PRRG1	264	392	408	229	364	385	424	310	397	571	463	480	439	477	328	644	790	689	563	712	560	349	380	334	15.912	18.055	16.316	16.848	18.479	16.966	18.997	14.896	16.476	19.53	17.347	16.841	14.136	15.555	15.061	35.443	36.818	31.186	22.88	26.328	24.934	14.444	15.381
ENSG00000100335	22	MIEF1	1435	1912	2058	1478	2346	2794	2503	2102	2822	3576	2964	3453	5012	4716	3555	2021	2343	2353	3628	4384	3599	2792	2885	2613	86.49	88.065	82.299	108.74	119.1	123.122	112.145	101.007	117.12	122.312	111.049	121.152	161.394	153.791	163.235	111.228	109.195	106.505	147.439	162.112	160.243	115.554	116.773
ENSG00000244486	22	SCARF2	93	202	236	58	127	149	445	453	479	552	544	570	17	20	13	23	40	63	147	164	140	8	14	10	5.605	9.304	9.438	4.267	6.447	6.566	19.938	21.768	19.88	18.88	20.381	19.999	0.547	0.652	0.597	1.266	1.864	2.852	5.974	6.064	6.233	0.331	0.567
ENSG00000164330	5	EBF1	78	124	146	68	88	115	132	145	154	145	162	142	395	448	230	163	226	212	345	411	301	193	213	222	4.701	5.711	5.838	5.003	4.468	5.068	5.914	6.968	6.391	4.96	6.069	4.982	12.72	14.61	10.561	8.971	10.533	9.596	14.021	15.198	13.402	7.988	8.621
ENSG00000141753	17	IGFBP4	13822	18838	22748	12813	17567	21447	29794	24596	30349	41503	35871	40228	12408	13103	8456	9135	11941	9580	16748	17440	14532	12223	12712	11390	833.081	867.663	909.685	942.681	891.826	945.092	1334.9	1181.91	1259.56	1419.55	1343.94	1411.44	399.556	427.296	388.274	502.756	556.506	433.623	680.625	644.896	647.029	505.879	514.529
ENSG00000184058	22	TBX1	74	73	99	29	50	44	1	0	1	1	0	0	47	59	38	154	216	170	48	45	63	174	182	212	4.46	3.362	3.959	2.134	2.538	1.939	0.045	0	0.042	0.034	0	0	1.513	1.924	1.745	8.476	10.067	7.695	1.951	1.664	2.805	7.201	7.367
ENSG00000176058	9	TPRN	662	979	1044	515	757	682	566	498	651	751	614	807	522	507	297	507	542	468	597	481	424	459	410	370	39.9	45.092	41.749	37.89	38.431	30.053	25.359	23.93	27.018	25.687	23.004	28.314	16.809	16.534	13.637	27.903	25.26	21.183	24.262	17.786	18.878	18.997	16.595
ENSG00000143365	1	RORC	28	39	35	18	21	21	0	2	5	1	3	1	369	403	319	188	256	251	188	283	278	303	375	316	1.688	1.796	1.4	1.324	1.066	0.925	0	0.096	0.208	0.034	0.112	0.035	11.882	13.142	14.648	10.347	11.931	11.361	7.64	10.465	12.378	12.54	15.178
ENSG00000122691	7	TWIST1	446	500	552	252	304	284	181	219	284	237	250	303	262	287	175	107	117	148	302	268	250	179	158	168	26.881	23.03	22.074	18.54	15.433	12.515	8.11	10.524	11.787	8.106	9.366	10.631	8.437	9.359	8.035	5.889	5.453	6.699	12.273	9.91	11.131	7.408	6.395
ENSG00000012211	X	PRICKLE3	204	217	275	117	203	200	246	231	282	320	268	322	424	445	298	366	484	430	369	414	350	391	421	424	12.296	9.995	10.997	8.608	10.306	8.813	11.022	11.1	11.704	10.945	10.041	11.298	13.653	14.512	13.683	20.143	22.557	19.463	14.996	15.309	15.584	16.183	17.04
ENSG00000122863	10	CHST3	845	1431	1756	837	1364	2030	3515	3490	3442	4744	4373	3649	7550	7884	4494	1550	2359	2609	3396	4810	3567	2760	3238	2424	50.93	65.911	70.222	61.58	69.246	89.455	157.487	167.705	142.851	162.262	163.839	128.029	243.121	257.101	206.351	85.306	109.94	118.092	138.011	177.864	158.819	114.229	131.061
ENSG00000139278	12	GLIPR1	1073	1378	1492	802	1231	1220	4738	5150	3372	6801	7094	4231	980	1068	516	211	262	452	551	580	497	105	149	124	64.672	63.47	59.665	59.005	62.494	53.761	212.283	247.473	139.946	232.619	265.784	148.449	31.557	34.828	23.693	11.613	12.21	20.459	22.392	21.447	22.129	4.346	6.031
ENSG00000140332	15	TLE3	1530	2570	2932	1504	2434	3549	3483	3613	3914	5148	4694	4772	6856	6522	4906	3581	4723	5449	5313	6346	5401	5338	5677	5597	92.216	118.372	117.25	110.653	123.567	156.392	156.053	173.615	162.44	176.08	175.865	167.43	220.774	212.686	225.269	197.085	220.114	246.64	215.916	234.662	240.476	220.926	229.782
ENSG00000100395	22	L3MBTL2	935	1164	1369	700	1026	1107	1597	1504	1973	1988	1937	2265	2376	2326	1616	723	912	879	1760	1857	1499	1325	1286	1220	56.354	53.613	54.746	51.501	52.087	48.782	71.552	72.272	81.884	67.997	72.572	79.47	76.511	75.852	74.202	39.791	42.503	39.786	71.525	68.668	66.742	54.838	52.052
ENSG00000143457	1	GOLPH3L	437	647	652	584	980	1329	694	671	898	1000	1001	1079	2539	2668	2392	954	905	1069	1204	1420	1499	1615	1680	1900	26.339	29.8	26.073	42.966	49.752	58.564	31.094	32.244	37.269	34.204	37.503	37.858	81.76	87.005	109.833	52.505	42.177	48.387	48.93	52.509	66.742	66.841	67.999
ENSG00000182831	16	C16orf72	1040	1686	1897	1430	2208	2846	1785	1605	1911	2386	2126	2317	3827	3751	2718	2279	2645	2798	2651	3002	2431	2082	2022	1964	62.683	77.656	75.86	105.208	112.094	125.413	79.976	77.125	79.311	81.61	79.653	81.294	123.235	122.322	124.802	125.428	123.269	126.647	107.734	111.008	108.239	86.169	81.842
ENSG00000167555	19	ZNF528	0	0	0	0	1	1	0	0	0	0	0	0	7	5	4	24	36	33	41	45	24	3	2	0	0	0	0	0	0.051	0.044	0	0	0	0	0	0	0.225	0.163	0.184	1.321	1.678	1.494	1.666	1.664	1.069	0.124	0.081
ENSG00000144161	2	ZC3H8	139	198	299	233	375	525	190	215	260	305	254	343	924	946	730	443	489	611	645	820	620	795	784	770	8.378	9.12	11.957	17.142	19.038	23.135	8.513	10.331	10.791	10.432	9.516	12.034	29.754	30.85	33.519	24.381	22.79	27.656	26.212	30.322	27.605	32.903	31.733
ENSG00000121350	12	PYROXD1	298	444	424	557	861	937	483	373	449	732	490	520	1428	1565	1110	534	548	550	1114	1322	933	816	809	712	17.961	20.45	16.956	40.98	43.71	41.29	21.64	17.924	18.635	25.037	18.358	18.245	45.984	51.035	50.968	29.389	25.539	24.895	45.272	48.885	41.541	33.772	32.745
ENSG00000160179	21	ABCG1	66	62	67	224	301	239	787	654	347	1508	1169	784	1559	1560	792	993	1485	1055	1379	1571	1001	308	360	233	3.978	2.856	2.679	16.48	15.281	10.532	35.261	31.427	14.401	51.579	43.798	27.507	50.202	50.872	36.366	54.651	69.208	47.753	56.041	58.092	44.569	12.747	14.571
ENSG00000128567	7	PODXL	1337	2826	3369	1028	1927	1939	6401	6320	8322	9303	7742	9540	11832	12175	6877	2523	4479	4318	6934	10195	6693	5360	6807	5048	80.584	130.163	134.725	75.632	97.828	85.445	286.792	303.695	345.383	318.196	290.062	334.72	381.008	397.033	315.771	138.857	208.742	195.447	281.792	376.991	298.002	221.837	275.519
ENSG00000072071	19	ADGRL1	235	377	349	123	202	131	87	114	155	133	139	145	102	122	75	246	350	400	85	99	89	236	264	307	14.164	17.364	13.956	9.049	10.255	5.773	3.898	5.478	6.433	4.549	5.208	5.087	3.285	3.978	3.444	13.539	16.312	18.105	3.454	3.661	3.963	9.767	10.686
ENSG00000157388	3	CACNA1D	36	52	77	38	62	80	1	0	2	2	0	0	1	2	0	44	69	95	0	2	1	0	0	0	2.17	2.395	3.079	2.796	3.148	3.525	0.045	0	0.083	0.068	0	0	0.032	0.065	0	2.422	3.216	4.3	0	0.074	0.045	0	0
ENSG00000123505	6	AMD1	1972	2568	3065	973	1533	1687	3110	2567	3246	4091	3246	3391	1601	1662	1112	1074	1480	1569	1354	1686	1105	1209	1465	1306	118.857	118.28	122.568	71.586	77.826	74.34	139.341	123.352	134.717	139.927	121.615	118.977	51.555	54.199	51.06	59.109	68.975	71.018	55.025	62.345	49.199	50.037	59.297
ENSG00000169252	5	ADRB2	148	212	240	96	156	186	44	55	38	49	48	62	69	72	25	27	36	40	42	50	47	51	65	25	8.92	9.765	9.598	7.063	7.92	8.196	1.971	2.643	1.577	1.676	1.798	2.175	2.222	2.348	1.148	1.486	1.678	1.811	1.707	1.849	2.093	2.111	2.631
ENSG00000175782	12	SLC35E3	431	578	585	245	392	374	509	514	531	663	594	549	292	280	193	202	297	246	249	358	243	254	255	208	25.977	26.622	23.394	18.025	19.901	16.481	22.805	24.699	22.038	22.677	22.255	19.262	9.403	9.131	8.862	11.117	13.842	11.135	10.119	13.238	10.819	10.512	10.321
ENSG00000172175	18	MALT1	1048	1428	1958	690	970	1468	637	487	698	954	819	974	1041	986	639	500	688	691	1096	1298	1084	1637	1976	1802	63.165	65.772	78.3	50.765	49.244	64.689	28.54	23.402	28.969	32.63	30.685	34.174	33.522	32.154	29.341	27.518	32.064	31.277	44.541	47.997	48.264	67.751	79.98
ENSG00000132912	5	DCTN4	1630	2366	2654	1865	2754	3234	1716	1512	1936	2283	2180	2427	4985	5150	3577	2359	2702	2725	3479	4141	3556	4287	4736	4529	98.244	108.976	106.133	137.212	139.813	142.511	76.884	72.656	80.349	78.087	81.676	85.154	160.525	167.944	164.245	129.831	125.926	123.343	141.384	153.126	158.329	177.428	191.694
ENSG00000166579	17	NDEL1	464	587	735	419	629	889	944	948	922	1176	1092	1186	1784	1699	1263	663	754	830	1082	1337	1072	1421	1530	1522	27.966	27.037	29.392	30.827	31.933	39.175	42.295	45.554	38.265	40.223	40.913	41.612	57.448	55.405	57.993	36.489	35.14	37.569	43.972	49.44	47.73	58.812	61.928
ENSG00000169242	1	EFNA1	724	827	766	559	778	898	477	394	300	589	496	407	485	535	327	242	343	311	216	263	216	750	871	651	43.637	38.091	30.632	41.127	39.497	39.572	21.372	18.933	12.451	20.146	18.583	14.28	15.618	17.447	15.015	13.319	15.985	14.077	8.778	9.725	9.617	31.041	35.254
ENSG00000087095	17	NLK	455	643	787	394	566	705	523	498	703	790	733	847	558	502	328	333	358	366	352	404	300	347	384	354	27.424	29.616	31.472	28.987	28.734	31.067	23.433	23.93	29.176	27.021	27.463	29.718	17.968	16.37	15.061	18.327	16.684	16.566	14.305	14.939	13.357	14.361	15.543
ENSG00000181007	19	ZFP82	37	52	80	49	69	90	91	68	113	131	100	132	69	88	61	113	169	176	107	120	139	2	0	5	2.23	2.395	3.199	3.605	3.503	3.966	4.077	3.268	4.69	4.481	3.747	4.631	2.222	2.87	2.801	6.219	7.876	7.966	4.348	4.437	6.189	0.083	0
ENSG00000011295	17	TTC19	434	648	697	433	722	691	629	563	819	817	775	863	1411	1550	1078	814	1041	905	1405	1607	1319	970	1160	1103	26.158	29.846	27.873	31.857	36.654	30.45	28.182	27.054	33.99	27.944	29.036	30.279	45.436	50.546	49.499	44.8	48.515	40.963	57.098	59.424	58.728	40.146	46.952
ENSG00000182095	7	TNRC18	1032	2036	2375	1745	3331	3811	2405	2456	2792	3657	3266	3594	8180	7187	5074	1391	2015	2548	4903	6405	4930	2679	2856	2681	62.201	93.776	94.975	128.384	169.105	167.937	107.754	118.018	115.875	125.083	122.364	126.099	263.408	234.372	232.983	76.555	93.908	115.331	199.254	236.844	219.505	110.877	115.599
ENSG00000104738	8	MCM4	6808	9571	10876	4662	6722	6949	6437	6449	7355	8060	7534	7927	8542	8021	5299	5152	5979	5971	6157	6720	5394	6751	6922	6196	410.332	440.832	434.928	342.994	341.257	306.217	288.405	309.894	305.25	275.681	282.269	278.127	275.065	261.569	243.314	283.547	278.649	270.267	250.215	248.492	240.165	279.407	280.174
ENSG00000140284	15	SLC27A2	362	453	545	355	507	479	894	652	683	1141	818	747	1323	1308	822	579	855	633	978	999	861	1658	2055	1629	21.818	20.865	21.794	26.118	25.739	21.108	40.055	31.331	28.346	39.026	30.647	26.209	42.603	42.655	37.744	31.866	39.847	28.652	39.745	36.941	38.336	68.62	83.178
ENSG00000130714	9	POMT1	2164	2765	2803	1525	2229	1996	1784	1577	1583	1998	1845	1706	1924	1794	1182	920	1205	832	1720	1700	1313	1272	1247	1092	130.429	127.354	112.091	112.198	113.16	87.957	79.931	75.78	65.698	68.339	69.125	59.857	61.956	58.503	54.274	50.633	56.159	37.659	69.899	62.863	58.461	52.645	50.473
ENSG00000148175	9	STOM	5359	7095	8140	3616	5409	5804	5231	4825	5936	6750	5882	6529	5653	6119	3406	3582	4316	3641	5205	5662	4734	3738	4079	3628	322.998	326.79	325.516	266.037	274.599	255.761	234.371	231.856	246.358	230.874	220.375	229.076	182.035	199.544	156.393	197.14	201.146	164.804	211.527	209.369	210.779	154.706	165.101
ENSG00000177917	2	ARL6IP6	494	572	644	418	500	548	701	570	752	898	827	853	334	401	252	288	324	235	350	373	321	221	235	236	29.774	26.346	25.753	30.753	25.384	24.148	31.408	27.39	31.21	30.715	30.984	29.928	10.755	13.077	11.571	15.85	15.1	10.637	14.224	13.793	14.292	9.147	9.512
ENSG00000106799	9	TGFBR1	1472	2134	2227	1250	1962	2319	1537	1180	1295	1805	1578	1533	1374	1322	829	968	1204	887	1228	1486	1037	1036	1339	986	88.721	98.29	89.057	91.965	99.605	102.19	68.864	56.703	53.746	61.737	59.121	53.787	44.245	43.111	38.065	53.275	56.112	40.149	49.905	54.949	46.172	42.877	54.197
ENSG00000059573	10	ALDH18A1	3057	4102	4326	1742	2748	2551	3369	2840	3394	3578	3043	3475	2774	2771	1945	2149	2422	2400	2499	2805	2139	2518	2667	2468	184.252	188.935	172.995	128.163	139.508	112.413	150.946	136.471	140.859	122.38	114.009	121.924	89.327	90.364	89.309	118.273	112.876	108.632	101.557	103.723	95.238	104.214	107.949
ENSG00000157259	7	GATAD1	586	759	942	688	1062	1344	633	658	725	956	842	938	1848	1816	1294	1038	1192	1180	1689	1925	1421	1413	1567	1417	35.319	34.959	37.67	50.618	53.915	59.225	28.361	31.619	30.089	32.699	31.546	32.911	59.508	59.221	59.417	57.128	55.553	53.411	68.64	71.183	63.269	58.481	63.426
ENSG00000117461	1	PIK3R3	551	893	1012	328	463	443	681	743	883	754	737	770	548	584	351	279	400	297	619	719	529	279	344	288	33.21	41.131	40.47	24.132	23.505	19.521	30.512	35.703	36.647	25.79	27.612	27.016	17.646	19.045	16.117	15.355	18.642	13.443	25.156	26.587	23.553	11.547	13.924
ENSG00000166188	16	ZNF319	117	207	222	175	313	397	200	171	229	303	311	320	672	694	413	362	437	534	581	642	574	568	561	642	7.052	9.534	8.878	12.875	15.89	17.494	8.961	8.217	9.504	10.364	11.652	11.228	21.639	22.632	18.964	19.923	20.366	24.171	23.611	23.74	25.557	23.508	22.707
ENSG00000177842	3	ZNF620	75	122	131	130	163	222	115	105	137	181	128	159	500	426	300	282	336	398	223	353	238	366	368	339	4.52	5.619	5.239	9.564	8.275	9.783	5.152	5.046	5.686	6.191	4.796	5.579	16.101	13.892	13.775	15.52	15.659	18.015	9.063	13.053	10.597	15.148	14.895
ENSG00000128709	2	HOXD9	1015	1322	1381	775	1112	1255	687	520	512	839	631	604	702	709	519	579	658	614	777	851	734	1129	1069	1006	61.176	60.89	55.226	57.019	56.453	55.303	30.781	24.988	21.249	28.697	23.641	21.192	22.605	23.121	23.831	31.866	30.666	27.792	31.577	31.468	32.681	46.726	43.269
ENSG00000134108	3	ARL8B	1259	1586	1664	1209	1722	2038	1804	1455	2057	2264	2028	2189	3246	3266	2264	2665	3075	3007	2730	2752	2272	2659	2802	2648	75.883	73.05	66.543	88.949	87.421	89.807	80.827	69.917	85.37	77.437	75.981	76.803	104.526	106.506	103.956	146.672	143.309	136.107	110.945	101.763	101.159	110.049	113.413
ENSG00000155189	8	AGPAT5	1835	2330	2651	1253	1931	1964	1777	1491	1955	2362	1977	2312	1788	1625	989	1484	1891	1556	1611	1648	1186	1358	1462	1224	110.599	107.318	106.013	92.186	98.031	86.546	79.617	71.647	81.137	80.789	74.07	81.119	57.576	52.992	45.412	81.674	88.129	70.43	65.47	60.94	52.806	56.204	59.176
ENSG00000058056	3	USP13	1220	1695	1929	855	1380	1561	2742	2258	2558	3234	2819	2939	3310	3206	2046	2204	2583	2300	2599	2772	2218	2523	2524	2465	73.532	78.07	77.14	62.904	70.059	68.788	122.853	108.504	106.163	110.614	105.617	103.118	106.587	104.549	93.946	121.3	120.38	104.106	105.621	102.503	98.755	104.421	102.161
ENSG00000183010	17	PYCR1	2877	3275	3911	4039	5189	6576	2231	1832	2361	3258	2742	3318	8157	8243	6124	2663	2912	2975	7080	6999	6412	4072	3980	4346	173.403	150.844	156.4	297.158	263.431	289.781	99.958	88.033	97.987	111.435	102.732	116.415	262.668	268.809	281.196	146.562	135.713	134.658	287.725	258.809	285.491	168.53	161.094
ENSG00000213722	6	DDAH2	709	833	867	501	603	724	622	606	602	600	672	571	687	665	368	228	246	252	402	360	330	393	377	340	42.733	38.367	34.671	36.86	30.613	31.904	27.868	29.12	24.984	20.522	25.177	20.034	22.122	21.686	16.897	12.548	11.465	11.406	16.337	13.312	14.693	16.265	15.259
ENSG00000185015	8	CA13	119	149	153	128	208	200	170	183	158	275	210	225	587	611	372	172	185	204	353	432	291	170	207	151	7.172	6.863	6.118	9.417	10.56	8.813	7.617	8.794	6.557	9.406	7.868	7.894	18.902	19.925	17.081	9.466	8.622	9.234	14.346	15.974	12.957	7.036	8.379
ENSG00000100439	14	ABHD4	625	953	1093	1173	1627	2232	1069	1337	1439	1683	2176	2140	2505	2792	1769	2177	2525	2192	2528	3020	2626	1803	2117	1754	37.67	43.894	43.709	86.3	82.598	98.356	47.896	64.247	59.722	57.565	81.526	75.084	80.665	91.049	81.227	119.814	117.677	99.217	102.736	111.674	116.921	74.622	85.687
ENSG00000180535	7	BHLHA15	23	31	33	31	59	102	19	24	19	31	20	34	495	517	522	37	56	76	151	260	279	114	135	141	1.386	1.428	1.32	2.281	2.995	4.495	0.851	1.153	0.789	1.06	0.749	1.193	15.94	16.86	23.969	2.036	2.61	3.44	6.137	9.614	12.422	4.718	5.464
ENSG00000006652	7	IFRD1	1521	2366	2864	3013	4224	5425	1003	1025	1239	1374	1153	1399	7596	7236	4855	3903	4516	4803	5345	6141	5219	6857	7699	7018	91.674	108.976	114.53	221.673	214.44	239.06	44.939	49.254	51.421	46.996	43.198	49.085	244.603	235.97	222.927	214.807	210.467	217.4	217.216	227.082	232.373	283.794	311.624
ENSG00000066135	1	KDM4A	399	656	800	567	853	1026	534	541	626	779	736	728	1823	1833	1218	431	562	650	1123	1305	1083	805	919	872	24.049	30.215	31.992	41.715	43.304	45.212	23.925	25.997	25.98	26.645	27.575	25.543	58.703	59.775	55.927	23.721	26.192	29.421	45.638	48.256	48.22	33.317	37.197
ENSG00000137404	6	NRM	727	963	933	438	679	584	988	976	962	1244	1148	1088	467	509	278	406	535	382	434	398	334	358	359	305	43.818	44.355	37.31	32.225	34.471	25.735	44.267	46.9	39.925	42.549	43.011	38.174	15.038	16.599	12.765	22.345	24.933	17.291	17.637	14.717	14.871	14.817	14.531
ENSG00000129680	X	MAP7D3	1295	2118	2795	838	1190	1470	1123	1138	1264	1675	1409	1435	1440	1349	801	558	689	827	779	945	637	1235	1414	1180	78.052	97.553	111.771	61.654	60.413	64.778	50.315	54.684	52.459	57.291	52.79	50.348	46.37	43.992	36.78	30.71	32.111	37.433	31.658	34.944	28.362	51.114	57.233
ENSG00000135048	9	CEMIP2	754	1216	1728	581	913	1392	821	823	754	1132	1109	895	569	477	293	361	497	578	290	359	370	434	517	447	45.445	56.008	69.102	42.745	46.35	61.34	36.784	39.548	31.293	38.718	41.55	31.402	18.323	15.555	13.454	19.868	23.163	26.162	11.785	13.275	16.474	17.962	20.926
ENSG00000184860	16	SDR42E1	63	91	97	125	191	229	87	75	84	120	112	96	344	335	216	255	285	313	124	118	115	236	236	244	3.797	4.191	3.879	9.197	9.697	10.091	3.898	3.604	3.486	4.104	4.196	3.368	11.077	10.925	9.918	14.034	13.282	14.167	5.039	4.363	5.12	9.767	9.552
ENSG00000050393	6	MCUR1	1714	2153	2523	1264	1814	2081	1141	968	1241	1501	1252	1496	1812	1758	1172	1500	1678	1603	1352	1657	1272	1708	1775	1606	103.306	99.165	100.894	92.995	92.092	91.702	51.122	46.515	51.504	51.34	46.907	52.489	58.349	57.329	53.815	82.554	78.203	72.557	54.944	61.273	56.635	70.69	71.845
ENSG00000165943	14	MOAP1	121	198	229	195	294	325	389	337	357	550	522	451	721	683	429	432	479	448	563	564	400	576	600	481	7.293	9.12	9.158	14.347	14.926	14.322	17.429	16.194	14.816	18.812	19.557	15.824	23.217	22.273	19.698	23.776	22.324	20.278	22.88	20.856	17.81	23.839	24.286
ENSG00000204390	6	HSPA1L	45	74	82	168	202	322	73	74	78	92	92	110	703	658	607	301	283	516	333	361	419	450	455	559	2.712	3.408	3.279	12.36	10.255	14.189	3.271	3.556	3.237	3.147	3.447	3.859	22.638	21.458	27.872	16.566	13.189	23.356	13.533	13.349	18.656	18.624	18.417
ENSG00000204116	X	CHIC1	124	165	158	107	151	199	205	170	218	325	241	255	416	363	259	317	355	321	344	377	311	381	482	419	7.474	7.6	6.318	7.872	7.666	8.769	9.185	8.169	9.048	11.116	9.029	8.947	13.396	11.838	11.893	17.446	16.545	14.53	13.98	13.941	13.847	15.769	19.509
ENSG00000254612	11	AP001000.1	394	545	736	742	989	1805	343	352	433	537	489	625	2353	2341	2007	1740	1604	2050	1552	1796	1815	2105	1932	2154	23.747	25.102	29.432	54.591	50.209	79.54	15.368	16.915	17.971	18.367	18.321	21.929	75.77	76.341	92.155	95.763	74.754	92.79	63.072	66.412	80.812	87.121	78.199
ENSG00000167216	18	KATNAL2	107	116	155	98	126	128	79	77	79	130	127	141	72	45	34	9	11	10	121	128	111	76	44	63	6.449	5.343	6.198	7.21	6.397	5.64	3.54	3.7	3.279	4.446	4.758	4.947	2.319	1.467	1.561	0.495	0.513	0.453	4.917	4.733	4.942	3.145	1.781
[truncated: 15,510 more rows]
[truncated: 1 more columns]

## Sheet: WT UPRmt program
Gene.ID	Chrom	Gene.Name	log2 fold WT 12 h vs WT DMSO
[truncated: 4,610 more rows]

## Sheet: TF regulation
			log2 fold change relative to WT 12 h
[truncated: 4,611 more rows]
